# Supplementary material for: Genome-Wide Haplotype Changes Produced by Artificial Selection during Modern Rice Breeding in Japan
Source: PLoS One. 2012 Mar 13;7(3):e32982. doi: 10.1371/journal.pone.0032982 (PMC3302797; doi:10.1371/journal.pone.0032982)
Supplement: Table S1 — List of the cultivars used in the analysis. (XLS) [file pone.0032982.s003.xls]

## Sheet: Table S1
Table S1 List of the cultivars used in the analysis.
Number	Group	Cultivar name	Cultivar name (in Japanese)	Landrace or year developed	Habitat	Subgroup (K =4)	Non-irrigated	Classic	Western	Eastern	Cross combination	Site of introduction*
1	1	Aichiasahi	愛知旭	landrace	irrigated	Western	0.005	0.006	0.984	0.004	Kyotoasahi/Takenari	NIAS
2	1	Aikoku	愛国	landrace	irrigated	Classic	0.003	0.969	0.003	0.024		NIAS
3	1	Akage	赤毛	landrace	irrigated	Classic	0.31	0.684	0.003	0.003		NIAS
4	1	Akamai_Kanto	赤米（関東）	landrace	non-irrigated	Non-irrigated	0.996	0.002	0.001	0.001		NIAS
5	1	Akamai_Kochi	赤米（高知）	landrace	irrigated	Non-irrigated	0.995	0.002	0.001	0.001		NIAS
6	1	Akamai_Nagasaki	赤米（長崎）	landrace	non-irrigated	Non-irrigated	0.538	0.434	0.024	0.003		NIAS
7	1	Akamai_Tokushima	赤米（徳島）	landrace	irrigated	Non-irrigated	0.793	0.037	0.151	0.02		NIAS
8	1	Asahi	朝日	landrace	irrigated	Western	0.001	0.001	0.997	0.001		NIAS
9	1	Bozu	坊主	landrace	irrigated	Classic	0.249	0.749	0.001	0.001		NIAS
10	1	Bozumochi	坊主糯	landrace	non-irrigated	Non-irrigated	0.679	0.005	0.269	0.047		NIAS
11	1	Dango	団子	landrace	non-irrigated	Western	0.032	0.394	0.492	0.082		NIAS
12	1	Futaba	双葉	landrace	irrigated	Western	0.086	0.093	0.818	0.003	Shinjyu2/Takaneasahi	NIAS
13	1	Gaisenmochi	凱旋糯	landrace	non-irrigated	Non-irrigated	0.997	0.001	0.001	0.001		NIAS
14	1	Ginbouzu	銀坊主	landrace	irrigated	Classic	0.141	0.674	0.042	0.144	Aikoku(variety)	NIAS
15	1	Hakamuri_Yokoyama	葉冠（横山）	landrace	non-irrigated	Non-irrigated	0.996	0.002	0.001	0.001		NIAS
16	1	Hassokuho	八束穂	landrace	non-irrigated	Non-irrigated	0.644	0.266	0.086	0.004		NIAS
17	1	Hinode	日の出	landrace	non-irrigated	Non-irrigated	0.997	0.001	0.001	0.001		NIAS
18	1	Hirayama	平山	landrace	non-irrigated	Non-irrigated	0.997	0.001	0.001	0.001		NIAS
19	1	Hiyadaine	冷立稲	landrace	irrigated	Classic	0.015	0.978	0.004	0.004		NIAS
20	1	Homanjinjyamai	宝満神社米	landrace	irrigated	Classic	0.077	0.681	0.22	0.022		NIAS
21	1	Hosogara	細稈	landrace	irrigated	Classic	0.002	0.979	0.015	0.004		NIAS
22	1	Irumanishiki	入間錦	landrace	non-irrigated	Non-irrigated	0.765	0.232	0.002	0.001		NIAS
23	1	Ishijiro	石白	landrace	irrigated	Classic	0.005	0.867	0.026	0.102		NIAS
24	1	Joshu	上州	landrace	irrigated	Non-irrigated	0.409	0.065	0.401	0.125		NIAS
25	1	Jikkoku	十石	landrace	irrigated	Western	0.002	0.002	0.651	0.345		NIAS
26	1	Kabashiko	かばしこ	landrace	irrigated	Classic	0.02	0.639	0.311	0.029		NIAS
27	1	Kahei	嘉平	landrace	non-irrigated	Non-irrigated	0.996	0.002	0.001	0.001		NIAS
28	1	Kameji	亀治	landrace	irrigated	Classic	0.152	0.643	0.149	0.056		NIAS
29	1	Kamenoo	亀の尾	landrace	irrigated	Classic	0.005	0.82	0.003	0.172	Soubeiwase	NIAS
30	1	Kamenoo4	亀の尾4号	landrace	irrigated	Classic	0.002	0.995	0.001	0.002	Kamenoo(selected)	NIAS
31	1	Kaneko	金子	landrace	non-irrigated	Non-irrigated	0.993	0.004	0.003	0.001		NIAS
32	1	Kemomi	白稲（ケモミ）	landrace	irrigated	Classic	0.12	0.876	0.002	0.002		NIAS
33	1	Kyotoasahi	京都旭	landrace	irrigated	Western	0.001	0.001	0.997	0.001		NIAS
34	1	Mansaku	万作	landrace	irrigated	Classic	0.012	0.878	0.107	0.003		NIAS
35	1	Meguromochi	目黒糯	landrace	non-irrigated	Non-irrigated	0.883	0.004	0.012	0.102		NIAS
36	1	Moritawase	森多早生	landrace	irrigated	Classic	0.004	0.914	0.004	0.078	Togo2(variety)	NIAS
37	1	Nagoyashiro	名古屋白	landrace	irrigated	Classic	0.004	0.99	0.004	0.002		NIAS
38	1	Oiran	おいらん	landrace	non-irrigated	Non-irrigated	0.996	0.002	0.002	0.001		NIAS
39	1	Okabo	岡穂	landrace	non-irrigated	Non-irrigated	0.997	0.001	0.001	0.001		NIAS
40	1	Okkamodoshi	オッカモドシ	landrace	non-irrigated	Non-irrigated	0.996	0.002	0.001	0.001		NIAS
41	1	Omachi	雄町	landrace	irrigated	Classic	0.08	0.476	0.442	0.002		NIAS
42	1	Ooba	大場	landrace	irrigated	Classic	0.084	0.804	0.109	0.003	Kinchaku(variety)	NIAS
43	1	Raiden	雷電	landrace	non-irrigated	Classic	0.085	0.471	0.442	0.002		NIAS
44	1	Rikutourikuu 2	陸稲陸羽2号	landrace	non-irrigated	Classic	0.002	0.995	0.002	0.002		NIAS
45	1	Rikuu132	陸羽132号	1921	irrigated	Classic	0.002	0.995	0.001	0.003	Rikuu20/Kamenoo4	NIAS
46	1	Rikuu20	陸羽20号	1915	irrigated	Classic	0.003	0.978	0.004	0.016	Aikoku(pureline selection)	NIAS
47	1	Sekitori	関取	unknown	irrigated	Non-irrigated	0.997	0.001	0.001	0.001		NIAS
48	1	Sekiyama	関山	landrace	irrigated	Classic	0.021	0.973	0.004	0.003		NIAS
49	1	Sensho	戦捷	landrace	non-irrigated	Non-irrigated	0.996	0.002	0.001	0.001		NIAS
50	1	Seridashi	撰一	landrace	irrigated	Classic	0.005	0.71	0.278	0.007	Kiryoyoshi	NIAS
51	1	Shichimenchomochi	七面鳥糯	landrace	non-irrigated	Western	0.173	0.383	0.442	0.002		NIAS
52	1	Shinriki	神力	landrace	irrigated	Western	0.003	0.005	0.991	0.002		NIAS
53	1	Shinrikimochi	神力糯	unknown	irrigated	Western	0.033	0.234	0.728	0.005		NIAS
54	1	Shinshu	信州	landrace	irrigated	Western	0.017	0.39	0.587	0.006		NIAS
55	1	Shinyamadaho2	新山田穂２号	1922	irrigated	Classic	0.128	0.861	0.009	0.002	Yamadaho	NIAS
56	1	Shirosenbon	白千本	landrace	irrigated	Western	0.04	0.064	0.895	0.001		NIAS
57	1	Taichung65	台中65号	landrace	irrigated	Western	0.125	0.247	0.625	0.002	Kameji/Shinriki	NIAS
58	1	Takenari	竹成	landrace	irrigated	Classic	0.002	0.602	0.392	0.003	Senbonsen(variety)	NIAS
59	1	Toboshi	唐干	landrace	irrigated	Non-irrigated	0.996	0.002	0.001	0.001		NIAS
60	1	Touhoushi	唐法師	landrace	irrigated	Non-irrigated	0.995	0.003	0.002	0.001		NIAS
61	1	Urasan 1	浦三1	landrace	non-irrigated	Non-irrigated	0.997	0.001	0.001	0.001		NIAS
62	1	Wataribune	渡舟	landrace	irrigated	Western	0.483	0.029	0.485	0.003		NIAS
63	1	Yamadabake	山田化	landrace	non-irrigated	Non-irrigated	0.996	0.001	0.001	0.001		NIAS
64	2	Akebono	アケボノ	1953	irrigated	Western	0.004	0.069	0.923	0.004	Norin12/Asahi	NICS
65	2	Akibare	秋晴	1962	irrigated	Western	0.002	0.012	0.677	0.31	Bandainishiki/Wakakin	NIAS
66	2	Benisengoku	ベニセンゴク	1953	irrigated	Western	0.004	0.001	0.993	0.001	Tokaiasahi/Kinki39	NIAS
67	2	Chujyo2	中穣2号	1949	irrigated	Western	0.002	0.002	0.995	0.001	Chukyoasahi/Oujou	NIAS
68	2	Chukyoasahi	中京旭	1943	irrigated	Western	0.002	0.001	0.995	0.001	Tokaiasahi/Kyotoshinasahi	NIAS
69	2	Eiko	栄光	1942	irrigated	Classic	0.015	0.983	0.001	0.001	Tsurukame/Wasefukoku	NIAS
70	2	Fujiminori	フジミノリ	1960	irrigated	Classic	0.002	0.612	0.37	0.016	Norin17/Fujisaka5	NIAS
71	2	Fujisaka5	藤坂5号	1949	irrigated	Classic	0.004	0.647	0.33	0.019	Futaba/Zengokuwase	NICS
72	2	Fukoku	富国	1934	irrigated	Classic	0.037	0.961	0.001	0.001	Nakateaikoku/Bouzu6	NIAS
73	2	Gohyakumangoku	五百万石	1957	irrigated	Classic	0.136	0.65	0.212	0.003	Kikusui/Shin200	NICS
74	2	Hatsunishiki	ハツニシキ	1954	irrigated	Eastern	0.013	0.018	0.002	0.967	Norin22/Norin1	NIAS
75	2	Hatsushimo	ハツシモ	1950	irrigated	Western	0.002	0.013	0.887	0.097	Touzan24/Norin8	NICS
76	2	Himenomochi	ヒメノモチ	1972	irrigated	Western	0.053	0.201	0.494	0.252	Okei227/Koganemochi	NIAS
77	2	Hiyokumochi	ヒヨクモチ	1971	irrigated	Western	0.003	0.181	0.813	0.003	Hoyoku/Iwaimochi	NIAS
78	2	Honenwase	ホウネンワセ	1955	irrigated	Eastern	0.002	0.003	0.001	0.995	Norin22/Norin1	NIAS
79	2	Hoyoku	ホウヨク	1961	irrigated	Western	0.002	0.152	0.843	0.003	Jikkoku/Zensho26	NICS
80	2	Kiho	喜峰	1968	irrigated	Western	0.002	0.051	0.693	0.254	34-11B/34-15B	NICS
81	2	Kinmaze	金南風	1948	irrigated	Western	0.002	0.002	0.995	0.001	Ryosaku/Aichinakateasahi	NICS
82	2	Kiyonishiki	キヨニシキ	1970	irrigated	Eastern	0.04	0.024	0.399	0.537	Tohoku78/Ouu239	NIAS
83	2	Koganemochi	こがねもち	1956	irrigated	Classic	0.004	0.492	0.255	0.248	Shinanomochi3/Norin17	NIAS
84	2	Koshihikari	コシヒカリ	1956	irrigated	Eastern	0.001	0.001	0.001	0.997	Norin22/Norin1	NIAS
85	2	Koshihomare	コシホマレ	1969	irrigated	Eastern	0.011	0.07	0.289	0.63	Koshihikari/Shu921	NIAS
86	2	Koshijiwase	越路早生	1953	irrigated	Eastern	0.004	0.019	0.257	0.719	Norin22/Norin1	NIAS
87	2	Nakateshinsenbon	中生新千本	1950	irrigated	Western	0.002	0.002	0.996	0.001	Norin22/Hayate	NIAS
88	2	Nihonmasari	ニホンマサリ	1973	irrigated	Western	0.014	0.003	0.981	0.003	Kankei332/Nipponbare	NIAS
89	2	Nipponbare	日本晴	1963	irrigated	Western	0.002	0.001	0.997	0.001	Tokai7/Sachikaze	NIAS
90	2	Norin1	農林1号	1931	irrigated	Classic	0.003	0.578	0.001	0.418	Moritawase/Rikuu132	NICS
91	2	Norin18	農林18号	1941	irrigated	Western	0.018	0.247	0.731	0.004	Ooitamitsui120/Takara	NIAS
92	2	Norin22	農林22号	1943	irrigated	Eastern	0.002	0.001	0.439	0.558	Norin8/Norin6	NIAS
93	2	Norin29	農林29号	1945	irrigated	Western	0.028	0.005	0.733	0.233	Norin8/Norin6	NIAS
94	2	Norin6	農林6号	1936	irrigated	Western	0.065	0.03	0.486	0.419	Joshu/Seridashi	NIAS
95	2	Norin8	農林8号	1937	irrigated	Western	0.001	0.01	0.962	0.026	Ginbouzu/Asahi	NIAS
96	2	Otomemochi	オトメモチ	1966	irrigated	Eastern	0.007	0.367	0.205	0.421	Koganemochi/Ouu225	NIAS
97	2	Ouu197	奥羽197号	1937	irrigated	Classic	0.003	0.567	0.428	0.002	Ban33/Kamenoo4	NIAS
98	2	Ouu292	奥羽292号	1974	irrigated	Western	0.057	0.003	0.609	0.331	PiNo.4//Etsunan43/Okei437	Tohoku
99	2	Owarihatamochi	オワリハタモチ	1951	non-irrigated	Non-irrigated	0.996	0.002	0.001	0.001	Rikutonorinmochi1/Rikutonorinmochi4	NIAS
100	2	Reihou	レイホウ	1969	irrigated	Western	0.001	0.273	0.719	0.007	Saikai62/Ayanishiki	NICS
101	2	Reimei	レイメイ	1966	irrigated	Classic	0.002	0.614	0.37	0.014	Fujiminori (Gamma-rays irradiated)	NICS
102	2	Sachikaze	幸風	1960	irrigated	Western	0.012	0.004	0.972	0.012	Chujyo2/Shinyamabuki	NIAS
103	2	Sasanishiki	ササニシキ	1963	irrigated	Eastern	0.002	0.003	0.299	0.696	Ouu224/Sasashigure	NIAS
104	2	Sasashigure	ササシグレ	1952	irrigated	Western	0.006	0.201	0.782	0.011	Norin8/Tohoku24	NIAS
105	2	Shiokari	しおかり	1963	irrigated	Classic	0.002	0.996	0.001	0.001	Megurosakaemochi/Kyowa//Kyowa	NIAS
106	2	Sorachi	そらち	1967	irrigated	Classic	0.01	0.987	0.001	0.002	Kuiku12/Mimasari	NIAS
107	2	Todorokiwase	トドロキワセ	1968	irrigated	Eastern	0.039	0.049	0.038	0.874	Shu921/Honenwase	NIAS
108	2	Tomoemasari	巴まさり	1951	irrigated	Classic	0.022	0.947	0.005	0.026	Tohoku14/Hokkai87	NIAS
109	2	Toyonishiki	トヨニシキ	1969	irrigated	Eastern	0.009	0.029	0.274	0.688	Tohoku78/Ouu239	NICS
110	2	Touzan38	東山38号	1943	irrigated	Western	0.003	0.006	0.672	0.318	Norin8/Norin6	NIAS
111	2	Yamabiko	ヤマビコ	1958	irrigated	Western	0.001	0.002	0.795	0.202	Chukyoasahi/Norin22	NIAS
112	2	Yamadanishiki	山田錦	1936	irrigated	Western	0.006	0.464	0.528	0.002	Yamadaho/Tankanwataribune	NIAS
113	2	Yamasenishiki	ヤマセニシキ	1962	irrigated	Eastern	0.01	0.334	0.001	0.655	Norin22/Norin1	NICS
114	2	Yukara	ユーカラ	1962	irrigated	Classic	0.004	0.991	0.003	0.002	Kanto53/Eiko	NICS
115	3	Aichinokaori	あいちのかおり	1987	irrigated	Western	0.001	0.005	0.64	0.354	Hatsushimo/Chubu17	Aichi
116	3	Akihikari	アキヒカリ	1976	irrigated	Classic	0.001	0.573	0.25	0.175	Ouu269/Reimei	NICS
117	3	Akiho	あきほ	1996	irrigated	Classic	0.004	0.98	0.002	0.013	Joiku394/Kuiku133	Hokkaido C
118	3	Akitakomachi	あきたこまち	1984	irrigated	Eastern	0.001	0.004	0.007	0.988	Koshihikari/Ouu292	NICS
119	3	Aoinokaze	葵の風	1989	irrigated	Western	0.004	0.002	0.6	0.394	Aichi56/Koshihikari	Aichi
120	3	Asahinoyume	あさひの夢	1999	irrigated	Western	0.002	0.016	0.757	0.224	Aichi70//Aichi56/Aichi65	Aichi
121	3	Asanohikari	朝の光	1987	irrigated	Western	0.002	0.001	0.996	0.001	Akei103B//Aichi37/Hokuriku103	NICS
122	3	Chiyohonami	チヨホナミ	1987	irrigated	Eastern	0.005	0.009	0.352	0.633	Etsunan121/Tohoku125	NIAS
123	3	Chiyonishiki	チヨニシキ	1985	irrigated	Eastern	0.002	0.007	0.004	0.987	Aichi26/Toyonishiki	NIAS
124	3	Daichinokaze	大地の風	1999	irrigated	Western	0.004	0.003	0.982	0.011	Akei558/5/Aichi78/4/Tsukinohikari///Aichi77//IkuD759(Aichi80)/Akei426	Aichi
125	3	Domannaka	どまんなか	1992	irrigated	Western	0.161	0.031	0.703	0.105	Chubu42/Shonai29	NIAS
126	3	Dontokoi	どんとこい	1995	irrigated	Eastern	0.005	0.132	0.212	0.652	Hokuriku122/Hokuriku120	NICS
127	3	Fujihikari	フジヒカリ	1977	irrigated	Eastern	0.007	0.007	0.022	0.964	R151///(Fukei71/Fukei67//2*Koshihikari)F4	NIAS
128	3	Fukei175	ふ系175号	1993	irrigated	Eastern	0.004	0.014	0.002	0.98	Tohoku143/Fukei141	NICS
129	3	Fukuhibiki	ふくひびき	1993	irrigated	Western	0.01	0.19	0.642	0.158	Kochihibiki/82Y5-31	NIAS
130	3	Fusaotome	ふさおとめ	1997	irrigated	Eastern	0.027	0.005	0.06	0.908	Tohoku143/Etsunan146	Chiba
131	3	Goropikari	ゴロピカリ	1994	irrigated	Western	0.006	0.005	0.549	0.44	Tsukinohikari/Koshihikari	NICS
132	3	Haenuki	はえぬき	1992	irrigated	Eastern	0.002	0.003	0.059	0.935	Shonai29/Akita31	Yamagata
133	3	Hanaechizen	ハナエチゼン	1991	irrigated	Eastern	0.022	0.006	0.335	0.637	Etsunan122/Fukuhikari	NICS
134	3	Hananomai	はなの舞	1988	irrigated	Eastern	0.003	0.011	0.003	0.983	Hokuriku99/Koshihikari	Yamagata
135	3	Haruru	晴るる	1997	irrigated	Eastern	0.001	0.003	0.001	0.995	Yamahoshi/Koshihikari	NICS
136	3	Hatsuboshi	初星	1977	irrigated	Eastern	0.001	0.002	0.003	0.994	Koshihikari/Kiho	Aichi
137	3	Hatsushizuku	初雫	1998	irrigated	Classic	0.098	0.842	0.054	0.007	Matsumae/Jyo116//Hokkai258	NIAS
138	3	Hayamasari	はやまさり	1988	irrigated	Classic	0.004	0.982	0.008	0.006	Eikei75169(〔（Koshihikari/2*Ishikari）F2〕 gamma-rays irradiated)/Eikei76251	NIAS
139	3	Hinohikari	ヒノヒカリ	1989	irrigated	Eastern	0.006	0.002	0.168	0.824	Koganebare/Koshihikari	NICS
140	3	Hitomebore	ひとめぼれ	1991	irrigated	Eastern	0.001	0.001	0.001	0.997	Koshihikari/Hatsuboshi	Miyagi
141	3	Hohohonoho	ほほほの穂	1993	irrigated	Eastern	0.003	0.004	0.227	0.766	Notohikari/Akitakomachi	NICS
142	3	Hoshinoyume	ほしのゆめ	1996	irrigated	Classic	0.004	0.744	0.001	0.251	Akitakomachi/Dohoku48//Joiku397	Hokkaido K
143	3	Itadaki	いただき	2000	irrigated	Eastern	0.003	0.007	0.192	0.798	Shu4885/Shu4695	NIAS
144	3	Kanto212	関東212号	2002	irrigated	Eastern	0.011	0.007	0.136	0.846	Ouu346/Kanto165	NICS
145	3	Kinuhikari	キヌヒカリ	1988	irrigated	Eastern	0.023	0.016	0.104	0.857	Shu2800/Hokuriku100//Hokuriku96	NICS
146	3	Kinumusume	きぬむすめ	2005	irrigated	Eastern	0.005	0.015	0.396	0.584	Kinuhikari/Aichi92	Kyushu
147	3	Kirara397	きらら397	1988	irrigated	Classic	0.004	0.903	0.002	0.091	Toiku214/Dohoku36	Hokkaido K
148	3	Kitaake	キタアケ	1983	irrigated	Classic	0.003	0.995	0.001	0.002	Eikei7361/Dohoku5	NIAS
149	3	Kitahikari	キタヒカリ	1975	irrigated	Classic	0.011	0.985	0.003	0.001	Shiokari/Yukara	NICS
150	3	Koganebare	黄金晴	1980	irrigated	Western	0.001	0.001	0.996	0.001	Nipponbare/Kiho	NICS
151	3	Koganemasari	コガネマサリ	1976	irrigated	Western	0.002	0.003	0.968	0.027	Nipponbare/Koganenishiki	NICS
152	3	Koshiibuki	こしいぶき	2000	irrigated	Eastern	0.002	0.001	0.001	0.995	Tohoku143/Yamagata35	Niigata
153	3	Manamusume	まなむすめ	1997	irrigated	Eastern	0.001	0.002	0.001	0.996	Chiyonishiki/Tohoku143	NIAS
154	3	Matsuribare	祭り晴	1994	irrigated	Western	0.002	0.003	0.99	0.005	Aichi56A/Mineasahi	Aichi
155	3	Menkoina	めんこいな	1999	irrigated	Eastern	0.015	0.03	0.007	0.947	Tohoku143/Akita39	NICS
156	3	Mineasahi	ミネアサヒ	1980	irrigated	Eastern	0.003	0.007	0.203	0.787	Kanto79/Kiho	NICS
157	3	Nagoyutaka	ナゴユタカ	1979	irrigated	Western	0.006	0.378	0.546	0.07	Shu1210/Ginmasari	NIAS
158	3	Nanatsuboshi	ななつぼし	2001	irrigated	Classic	0.005	0.764	0.001	0.23	Hitomebore/Kukei90242A//Kuiku150	Hokkaido C
159	3	Natsuhikari	ナツヒカリ	1983	irrigated	Eastern	0.005	0.003	0.039	0.954	Kakei639/Seinan45	NIAS
160	3	Nikomaru	にこまる	2005	irrigated	Eastern	0.006	0.009	0.288	0.697	Hakei626/Hokuriku174	Kyushu
161	3	Nishihomare	ニシホマレ	1979	irrigated	Western	0.002	0.008	0.936	0.054	Nankai43/Chugoku45	NICS
162	3	Notohikari	能登ひかり	1985	irrigated	Eastern	0.008	0.005	0.256	0.731	Fukuhikari/Koshijiwase	NIAS
163	3	Ohchikara	オオチカラ	1989	irrigated	Western	0.319	0.035	0.362	0.285	BG1/Shu3116	NIAS
164	3	Okiniiri	おきにいり	1996	irrigated	Eastern	0.013	0.01	0.141	0.836	Chubu47/Ouu313	NIAS
165	3	Sakihikari	さきひかり	2003	irrigated	Eastern	0.008	0.002	0.109	0.882	Hinohikari/Kinuhikari	NIAS
166	3	Satojiman	さとじまん	2005	irrigated	Western	0.007	0.003	0.565	0.424	Kanto175/Etsunan154	NICS
167	3	Shonai29	庄内29号	1979	irrigated	Eastern	0.003	0.003	0.259	0.735	Bikei94/ShokeiG65	Yamagata
168	3	Tsugaruroman	つがるロマン	1997	irrigated	Eastern	0.003	0.009	0.296	0.693	Fukei141/Akitakomachi	Aomori
169	3	Tsukinohikari	月の光	1985	irrigated	Western	0.004	0.002	0.993	0.002	Akei103B//Aichi37/Hokuriku103	Aichi
170	3	Yamagata97	山形97号	2005	irrigated	Eastern	0.003	0.003	0.003	0.991	Yamagata70/Tohoku164	Yamagata
171	3	Yukihikari	ゆきひかり	1984	irrigated	Classic	0.073	0.443	0.153	0.331	Hokkai230/Tomoemasari//Kuiku99	NIAS
172	3	Yukimaru	ゆきまる	1993	irrigated	Classic	0.003	0.901	0.002	0.094	Joiku397/Kuiku125	NIAS
173	3	Yukinosei	ゆきの精	1989	irrigated	Western	0.003	0.005	0.724	0.268	Fukou101/Niigata8	NIAS
174	3	Yumeakari	ゆめあかり	1999	irrigated	Eastern	0.001	0.003	0.016	0.98	Akitakomachi/Aokei110	NIAS
175	3	Yumehikari	ユメヒカリ	1990	irrigated	Eastern	0.013	0.004	0.319	0.663	Koshihikari//(Nishihikari/Koshihikari)F2	NIAS
176	3	Yumehitachi	ゆめひたち	1997	irrigated	Eastern	0.009	0.004	0.005	0.982	Chiyonishiki/Hokuriku122	NIAS
177	3	Yumetsukushi	夢つくし	1994	irrigated	Eastern	0.002	0.002	0.002	0.995	Kinuhikari/Koshihikari	Fukuoka
178	4	IR8	IR8	unknown	irrigated	Non-irrigated	0.996	0.002	0.001	0.001		NIAS
179	4	Khao Nam Jen	Khao Nam Jen	unknown	non-irrigated	Non-irrigated	0.767	0.223	0.006	0.004		NIAS
180	4	Khau Mac Kho	Khau Mac Kho	unknown	non-irrigated	Non-irrigated	0.93	0.064	0.005	0.001		NIAS
* Abbreviations for each site name are as follows:
Aichi, Aichi Agricultural Research Center; Aomori, Aomori Prefectural Agriculture and Forestry Research Center; Chiba, Chiba Prefectural Agriculture and Forestry Research Center; Fukuoka, Fukuoka Agricultural Research Center; Hokkaido C, Hokkaido Central Agricultural Experiment Station; Hokkaido K, Hokkaido Prefectural Kamikawa Agricultural Experiment Station; Kyushu, National Agricultural Resear…
