# Supplementary material for: Genome-Wide Haplotype Changes Produced by Artificial Selection during Modern Rice Breeding in Japan
Source: PLoS One. 2012 Mar 13;7(3):e32982. doi: 10.1371/journal.pone.0032982 (PMC3302797; doi:10.1371/journal.pone.0032982)
Supplement: Table S2 — List of the 3259 SNPs used for the haplotype definition. (XLS) [file pone.0032982.s004.xls]

## Sheet: Table S2
Table S2 List of the 3259 SNPs used for the haplotype definition.
IDa	chr	Position (bp) (Pseudmolecule build4)	Position (bp) (Pseudmolecule build5)	Sequence	Customer_Strand	IR8	Khao Nam Jen	Khau Mac Kho	Urasan 1	Aichinokaori	Aoinokaze	Akitakomachi	Akibare	Kiho	Akihikari	Akiho	Akebono	Asahinoyume	Itadaki	Oiran	Ohchikara	Okiniiri	Okkamodoshi	Otomemochi	Owarihatamochi	Kabashiko	Kitaake	Kitahikari	Kinuhikari	Kinumusume	Kiyonishiki	Kirara397	Koganemasari	Koganemochi	Koshiibuki	Koshihikari	Koshihomare	Goropikari	Sakihikari	Sasashigure	Sasanishiki	Satojiman	Shiokari	Sorachi	Chiyonishiki	Chiyohonami	Tsugaruroman	Todorokiwase	Domannaka
NIAS_Os_aa01000007	1	34239	34239	AAAGTTAGTGAATTTGATTTTCTTTGAAACAAGGACATCGAATCATTTGGGACAGAAGTA[A/C]TAGTATATTACTCCATCCGTCCCCTGATATAAGAGGTTTTAATATTTTACTTGTACTGTT	Forward	C	C	C	C	A	A	A	A	C	C	C	A	C	C	C	A	C	C	C	C	A	C	A	C	C	C	C	A	C	C	C	C	A	A	A	A	A	C	A	C	A	C	C	A
NIAS_Os_ac01000006	1	324341	324341	ACCGCATTTCTAGAAATTTGATGCCCCGTACCAAATATAAAATGAAGCCCTATTTTTTTT[A/T]AAAAAAAAGAAAAAAATATAACCAAAGCATAATACTTCTTAATTATACAACATCCAATAC	Forward	-	A	-	-	A	A	A	A	T	T	T	A	T	A	-	A	A	-	-	-	A	T	A	T	T	T	T	A	-	T	T	T	A	A	A	A	-	T	A	A	-	T	A	A
NIAS_Os_aa01000032	1	389604	389604	TATATGGGAGTATTCAAGCACTAGTAATAACAATTGTTGGATCAGTAGAAACTCCTGGCA[A/G]AGCGAGTCCACCAACTTGAGCCTGAGCTCGAGCTAGAGCTTGAGGTTGACGACGACGATG	Reverse	C	C	C	C	C	C	C	C	T	T	T	C	T	T	C	C	T	C	C	C	C	T	C	T	T	T	T	C	C	T	T	T	C	C	C	C	C	T	C	T	C	T	T	C
NIAS_Os_aa01000037	1	454044	454044	GATATGATTATATCTAGATTCGTTGTGCTATGTAATGTCCCATCCGTGCTGTATAGTTTG[A/G]GTTTTTTTTTACGGAGGAAGTATATGGTTAGACACGATTACTAAGAAAGTGGTAAAATTA	Forward	-	G	G	G	G	G	G	G	A	A	A	G	A	A	G	G	A	G	G	G	G	A	G	A	A	A	A	G	G	A	A	A	G	G	G	G	G	A	G	A	G	A	A	G
NIAS_Os_aa01000048	1	599441	599441	ACAGAGAAGTCAGCCGTCAACTCATTGCACTCGTACCTTGAGCCCTTCTACAAAACTACC[A/T]CCAACCTTTGTACTTGCAAAATACCAACAGTTGGGCTGGTGTTCTTCTTTATGGACCATG	Forward	A	T	A	A	A	A	T	A	T	T	T	A	T	T	A	T	T	A	A	A	A	T	A	T	A	T	T	A	A	T	T	T	A	A	A	A	A	T	A	T	A	T	T	A
NIAS_Os_aa01000049	1	727809	727809	ACAGTGCATTTAGAGATGCTGATGAGCTGAGAAACCTGATCAGTTGGACGAGGTAAACAA[A/G]TGGTGGATATGAGGTGAGGCTGAAATCATGCTATGACTTTAGTGGCTAGAGTCAGCCGGA	Forward	T	T	T	T	C	C	T	-	T	T	T	C	T	T	T	T	T	T	T	T	T	T	T	T	T	T	T	C	T	T	T	T	C	C	C	C	C	T	T	T	C	T	T	T
NIAS_Os_aa01000051	1	998151	998151	ACAAGTAGTTCTCAGATGGGATGAAACTTGAGGGTATACAAGTATGATACAACGAGAGCT[A/G]CAGTTAGTTGCTGCTTGGTTACTTTGATGGGTGTCAAGGTTAACATAGATCTGAGATGTG	Forward	-	C	C	C	T	T	C	-	C	C	C	T	C	C	C	C	C	C	C	C	C	C	T	C	C	C	C	T	C	C	C	C	T	T	T	T	T	C	T	C	T	C	C	C
NIAS_Os_ac01000011	1	1021215	1021215	CAATCATGATGCTTACTCTGTGAGGATCTATCCATTTGAAGTGAAAACTTATGGCTAATT[A/G]TAAAGTTCAGAAAGTGGATCACAACATACTTGCAAACAACTGTGTATCTGTTCTGTAGTA	Forward	C	T	T	T	T	T	C	T	C	C	C	T	C	C	T	C	C	T	C	C	C	C	T	C	C	C	C	T	C	C	C	C	T	T	T	T	T	C	T	C	T	C	C	T
NIAS_Os_aa01000080	1	1029635	1029635	ATAAAATATTGTGTGGATTACGTGTATATATAACTAGTCGATCAGTCTATCTGTGATGAT[A/G]TGGTCGGTCGGTCAATCACACGTTCATGTGCATGTGCTCGATCGATCGATCACTACGATT	Forward	C	T	T	T	T	T	C	-	C	C	C	T	C	C	T	C	C	T	C	T	C	C	T	C	C	-	C	T	C	C	C	C	T	T	T	T	T	C	T	C	T	C	C	T
NIAS_Os_aa01000104	1	1035408	1035408	GCCTTCATTAATTGACACACAGCACGTACGTGCTGTGTCTTATTCTGGCCGGATCATGCA[A/C]TTCAATCATTTGTTGAAACTATACCCTCCGACTCGACAAATTAGCTTAATTAATTGAATT	Forward	C	A	A	A	A	A	C	-	C	C	C	A	C	C	A	C	C	A	C	A	C	C	A	C	C	C	C	A	C	C	C	C	A	A	A	A	A	C	A	C	A	C	C	C
NIAS_Os_aa01000138	1	1044028	1044028	TTTCAAGAAATGAGGGAAAAAACTTTAGCTAGGCGCAAAATCCATTAGGCATAACTTGGA[A/T]TGCGGGAAATTTTCTTGAATTAAATGTTGGAGACATAAGTATGCATTTGGTTGAAGGGTT	Forward	T	A	A	A	A	A	T	-	T	T	T	A	T	T	A	T	T	A	T	A	T	T	A	T	T	-	T	A	T	T	T	T	A	A	A	A	A	T	A	T	A	T	T	A
NIAS_Os_aa01000173	1	1049995	1049995	TTTGCAGAAAGAGATAAGCAAAACAATGTGAAACATAGGTTTGCCATGATTAACTTTAAT[A/G]TGCTAAGGTACAAAATTCTGAATGAGGTTTCAGTAAATCAGAAGATACTACTCCAGCAGC	Reverse	T	T	T	T	T	T	C	-	C	C	C	T	C	C	T	C	C	T	C	T	C	C	T	C	C	-	C	T	C	C	C	C	T	T	T	T	T	C	T	C	T	C	C	T
NIAS_Os_ab01000005	1	1086351	1086351	AATTCACACACATGGCAGATATATGGTGATCAACAATTGGAAGCAAAGAACAACAAGCTA[A/G]TGCTCCTAAGAGCAGGTACAGTAGCAGGCTATAAGCCAGGTGCAAACATATTTTAAGTAG	Forward	G	G	G	G	A	A	G	A	G	G	G	A	G	G	G	G	G	G	G	G	G	G	A	G	G	G	G	-	G	G	G	G	A	A	A	A	A	G	A	G	A	G	G	A
NIAS_Os_aa01000193	1	1161495	1161495	CAGTCCATTGTAGCCTAAAAGTCCAACAAATGTGAGCCATGATTCATGTGTTGATCAATG[A/G]TGGAGATTGTCTCATCCTTTATGATGGGAAGAAAAACCCTAGCCTACATTGAGATGTGAG	Forward	G	G	G	G	A	A	G	-	G	G	G	A	G	G	G	G	G	G	G	G	G	G	A	G	G	G	G	A	G	G	G	G	A	A	A	A	A	G	A	G	A	G	G	G
NIAS_Os_aa01000201	1	1268484	1268484	AATCATTTGGGCACAAAACAAAATCACAAAAATCATCACAATCATATTCATCTAGGCACA[A/G]AATAGAAAGGATAACTCCATCTGGCGGCGGTGCGGTGGCGGAGGAGGCGGCCGGCGGTCA	Forward	C	C	C	C	T	T	C	-	C	C	C	T	C	C	C	C	C	C	C	C	C	C	T	C	C	C	C	T	C	C	C	C	T	T	T	T	T	C	T	C	T	C	C	C
NIAS_Os_ac01000026	1	1285084	1285084	TTTGTATCTATTGGGGCCAATCTCTGTAAGGACGTGGCGCAGTTTTCTAGTACTCCCTCC[A/G]TCCCGGTTTAGTTGTCGTTGGGGTGTAGAGTTATTATCCCAGAAAGAAGGTCGTTTAGGC	Reverse	C	C	C	C	C	C	T	C	T	T	T	C	T	T	C	T	T	C	T	C	T	T	C	T	T	T	T	C	T	T	T	T	C	C	C	C	C	T	C	T	C	T	T	C
NIAS_Os_aa01000221	1	1364411	1364411	CCGGACTCTGTCCTGACTAGGGATGCATGCAACCCAAAAAAAAAAAATACAGGATGGATG[A/G]GGATTAATTTGTGATACGATCGGGTGAAAATATGGTTGTTCTCTCACTGTTTATCAAGCT	Forward	C	C	C	C	C	C	T	-	T	T	T	C	T	T	C	T	T	C	T	C	T	T	T	T	T	-	T	C	T	T	T	T	C	C	C	C	C	T	T	T	C	T	T	C
NIAS_Os_aa01000277	1	1367950	1367950	CATGGCCGCTAGGCAATTGCCACAATCACTTATACAAATGAACTTAGTTAAGGGATTTGT[A/G]GTAATTAGCTACCTCAAAGAATTATGTGATCCATTATTGTTAGTAATCCAATCTTATTCT	Forward	G	G	G	G	G	G	A	-	A	A	A	G	A	A	G	A	A	G	A	G	A	A	A	A	A	-	A	G	A	A	A	A	G	G	G	G	G	A	A	A	G	A	A	G
NIAS_Os_aa01000388	1	1401305	1401305	CATTTCACTCACTTTTTTTTTTTACCTCCATTGATCAGCTTTCACCGCCCCCAGGCAAGG[A/C]CACAAGGAGTAAGCTGGAGTAACACCATCATAATACTGTTGCAAAGGACACTCAGCAATA	Forward	C	C	C	C	C	C	A	C	A	A	A	C	A	A	C	A	A	C	A	C	A	A	A	A	A	A	A	C	A	A	A	A	C	C	C	C	C	A	A	A	C	A	A	C
NIAS_Os_aa01000431	1	1430776	1430776	AAAATATATAGTGCAAACTTAAAAACTATCGTAAGATCTGAAAATTGACTTCTAAGATTT[A/G]TCCACATCACTCCGAGTAAAATTTTTTTAGTCCTAGATTTAACCAGCAGCAAAAGATAAA	Reverse	C	C	C	C	C	C	T	-	T	T	T	C	T	T	C	T	T	C	T	C	T	T	T	T	T	-	T	C	T	T	T	T	C	C	C	C	C	T	T	T	C	T	T	C
NIAS_Os_ac01000057	1	1448535	1448535	GGTCTAAACTTAATATTTTAAGTCTAAAATACAAGATACAGACACAGTAAGCAAATGCCT[A/G]TCCTCAATTCCAAAACTTGTAGGCATACTTGTACTAGTAATCGTGGGCACTTAGTGAGGT	Forward	T	C	C	C	C	C	T	C	T	T	T	C	T	T	C	T	T	C	T	C	T	T	T	T	T	T	T	C	T	T	T	T	C	C	C	C	C	T	T	T	C	T	T	C
NIAS_Os_aa01000527	1	1488126	1488126	GATTACAAACATGTACCCCTCGATCAATCATCGACGCCATAAGAACCATATAAGACACAC[A/G]CAGAATGAATTGAATAAATATAAATTTAAATAACATAATATATATATATATATATATATA	Reverse	A	A	A	A	A	A	G	-	G	G	G	A	G	G	A	G	G	A	G	A	G	G	G	G	G	G	G	A	G	G	G	G	A	A	A	A	A	G	G	G	A	G	G	A
NIAS_Os_aa01000638	1	1495771	1495771	TTGATCATTTTATTCTATTCTTAAGGTTATCTACCAATCTGCCCCTATTTTCTTAAGTTT[A/G]ATCATTTATCGTCTGACCTTGTTTTTATTAACCGTTAGGTTTTTGTTTAGGAAAAAACTA	Reverse	T	T	T	T	T	T	C	-	C	C	C	T	C	C	T	C	C	T	C	T	C	C	C	C	C	-	C	T	C	C	C	C	T	T	T	T	T	C	C	C	T	C	C	T
NIAS_Os_aa01000790	1	1515418	1515418	CGCTGCCTCGATCGCTACCACGGCTTCCCGGGGCCCAAGTGTCACAACCAGCCAGCTTAA[A/T]TAGCTACTCATGTTAATTAGCCTCAGATCATACGATCCAACGGTGAATAAGAGCGACGCG	Forward	T	T	T	T	T	T	A	-	A	A	A	T	A	A	T	A	A	T	A	T	A	A	A	A	A	A	A	T	A	A	A	A	T	T	T	T	T	A	A	A	T	A	A	T
NIAS_Os_aa01000837	1	1550452	1550452	TGAAAAGTACTACTACTTGTAGGAAGAAGAGGGGTACATTTTAATTTGGTGGGTTAATTA[A/G]CTTCTTGGGGGAGAAGAGAAGGAAGAGGAGAGGAGAAAGCCAAGTGCGTTGTTACACACC	Forward	C	C	C	C	C	C	T	-	T	T	T	C	T	T	C	C	T	C	T	C	T	T	C	T	T	T	T	C	T	T	T	T	C	C	C	C	C	T	C	T	C	T	T	C
NIAS_Os_aa01000845	1	1622676	1622676	GGATATGGGTACAGATGTGTGTGCGCATGCATGTGTGATGTTTGTGTGTTTGATCCCTTT[A/G]CACAAGATCTAAAGAAAAAGAGGGCGTAGCTTACTCTATTTAATGATTCAATATATGCAG	Forward	G	G	G	A	G	G	A	A	A	A	A	G	A	A	A	A	A	A	A	A	A	A	G	A	A	A	A	G	A	A	A	A	G	G	G	G	G	A	G	A	G	A	A	G
NIAS_Os_ac01000075	1	1692197	1692197	TTTGTTAATCTCAAAATACGGCACTCAATTTTTCCAGAAGTGTTCATAGGGGTAGGATGC[A/G]TGTGCTACATTTATAGGAGTGTGAACACGTTATGAGTGTCCGCGTTTGTACTGTGCTTCT	Forward	G	G	G	G	G	G	A	A	A	A	A	G	A	A	G	A	A	G	G	G	A	A	G	A	A	A	A	G	G	A	A	A	G	G	G	G	G	A	G	A	G	A	A	G
NIAS_Os_aa01000855	1	1696343	1696343	TGCGCCAACGACCGAACAAATTGGATCTAACTATAGTTTCGAAGAAGAGAGGAGTATGTA[A/G]CAATTGGAAGGCATACCAGGATGACCGAGAGGACCTTACCACAGTCGCCATCACCATTGG	Reverse	C	C	C	C	T	T	C	C	C	C	C	T	C	C	C	C	C	C	C	C	C	C	T	C	C	C	C	T	C	C	C	C	T	T	T	T	T	C	T	C	T	C	C	T
NIAS_Os_ab01000011	1	1709349	1709349	CACCTGACAGCCCCTCCCCTCTGCTTTTCCCTCTCCGGCCTCCAACGAGGTGACTCACGC[A/C]TGTGGAGTGGGATGAGCTAGGGCGGGTCGAGGCGGCCGTATACGTGTGGCTGGTAGCTGG	Forward	T	T	T	G	G	G	G	G	G	G	G	G	G	G	G	G	G	G	G	G	G	G	T	G	G	G	G	G	G	G	G	G	G	G	G	G	G	G	G	G	G	G	G	G
NIAS_Os_aa01000873	1	1784651	1784651	TCCTCGTAAATAAGCGATTCATTAATATTTATATTTCTTGATGCCGAAGTAGTCAATCTT[A/G]TGTGGAAGAATGAAGAGTCACGCATTAAATCTGATAAAGTCATTAAAAGGATATGTTGTT	Reverse	C	-	-	C	C	C	T	T	T	T	T	C	C	T	C	T	T	C	T	C	T	T	C	T	T	T	T	C	T	T	T	T	C	C	C	T	C	T	C	T	T	T	T	C
NIAS_Os_aa01000889	1	1841582	1841582	TTTAAATTAGGTTGTATTTAAATTAGGTTGTATTTAGTTCCACGTTAAAATTATTTTTTT[A/T]AAAAAAAATTAAAACGATGCGATATAAAAGTTAGAAGTTTATGTGTATAGGAAAGTTCGA	Forward	A	-	-	T	T	T	A	A	A	A	A	T	T	A	T	A	A	T	A	A	A	A	T	A	A	-	A	T	A	A	A	A	T	T	T	A	T	A	A	A	A	A	A	A
NIAS_Os_aa01000897	1	1896683	1896683	CTGCTACGTATGGTCTATGTGTAACCGATTAAATTTTGTTTCTTGGGTTTGACCAGATAC[A/G]CTTAGGTACAAGCACAGCCCACTTGAACTGATATGTATTTTTATCTTAAAATGTTTTTGC	Reverse	C	C	C	T	C	C	T	T	T	T	T	C	C	T	T	T	T	T	T	T	T	T	C	T	T	T	T	C	T	T	T	T	C	C	C	T	C	T	T	T	T	T	T	T
NIAS_Os_aa01000906	1	1969058	1969058	GTCTTCCTCGCTGCCGGCCTGCACCCTCGCCCTTCCTGAAGCTCATCCCCTTCTCTGTGG[A/G]GAGTTTCTATGTTGGATTGAGGCGGCAGCCGGTTAGCGAGGGGAGCTCAGACCGCCAACG	Forward	G	G	G	G	G	G	A	A	A	A	A	G	G	A	G	A	A	G	A	G	A	A	G	A	A	A	A	G	A	A	A	A	G	G	G	A	G	A	G	A	A	A	A	G
NIAS_Os_aa01000917	1	2070305	2070305	TTTTCAACATTTTAGTGAAATTTAGTCGGATTTTAGTATATGTATCAATTTGATATGGGA[A/G]ATTCATGTCCCGGCCATCTTCTTCTCAAAGTCTCTAACTCTAATAAGTTCATCCTCTTTT	Forward	C	-	-	C	C	C	T	T	T	T	T	C	C	T	C	T	T	C	T	C	T	T	C	T	T	T	T	C	T	T	T	T	C	C	C	T	C	T	C	T	T	T	T	C
NIAS_Os_ac01000089	1	2072706	2072706	TAAGTGCAATGCATCTGCAGGAGCAGCTCACTGACTTAACGTCATCTTCCTGAACTGAAA[A/G]GGAAGAAGATAATAAGAACTGGATATATGTTGGTCGTTTTCGTTATTGAGGTGTCAATGT	Forward	G	G	G	G	G	G	A	A	A	A	A	G	G	A	G	A	A	G	A	A	A	A	G	A	A	A	A	G	A	A	A	A	G	G	G	A	G	A	G	A	A	A	A	A
NIAS_Os_aa01000936	1	2074771	2074771	ATTTTTTTTTTCATTTTAATCATACTGGTGGCAATGTCTTTGGCTGGAAAAAAAATGATT[A/C]TATAATTATCACACAAACCTGAAACAACCAAGACCAGCTGCAAGATGACCAGCAAAGCCC	Forward	C	-	-	C	A	A	C	C	C	C	C	A	A	-	C	-	-	C	-	A	-	C	A	C	C	-	C	A	-	C	C	C	A	A	A	C	A	C	A	-	-	C	-	-
NIAS_Os_aa01001003	1	2115893	2115893	ATTCATTCGTTAATTACAAACCTTCTCCCTTAAAGGCGTGGATTGATCGGCCCAAACCCC[A/G]TCGTAGAATAGGGACTATAACATTTACATAGACTCTAATATATTACTTTAAATAATAATA	Reverse	G	A	G	G	G	G	A	A	A	A	A	G	G	A	G	A	A	G	A	G	A	A	A	A	A	-	A	G	A	A	A	A	G	G	G	A	G	A	A	A	A	A	A	A
NIAS_Os_aa01001017	1	2145974	2145974	TTCCTTTTTTTTGCAAAAATCTGCAATTAACCTTCACAGTTTTGGATGGACC[A/G]GGGGGGGCATGACAAGTGGGAAGCCCACCTTTTGGCAATTGGAACTGGCGTGCTCTGCAT	Reverse	T	-	-	-	C	C	T	T	T	T	T	C	C	T	-	T	T	-	T	-	T	T	C	T	T	T	T	C	T	T	T	T	C	C	C	T	C	T	C	T	T	T	T	C
NIAS_Os_aa01001108	1	2176240	2176240	AAGGTATACTATATGGAACCAACCGGGCATGCATGGTGGATCGGCACGCACATACAGTAT[C/G]TCTCAAGTACTGTACATGACCTGTGACGACTCTGTGAGTATTTTTGTTTGTAATTAAATA	Forward	C	C	C	C	G	G	C	C	C	C	C	G	G	C	C	C	C	C	C	C	C	C	G	C	C	C	C	G	C	C	C	C	G	G	G	C	G	C	G	C	C	C	C	C
NIAS_Os_aa01001163	1	2222519	2222519	TGCCAACATATATGTTACAGTCACCTGTTTTTCTATCCACTACATGCACTTCACTTCATT[A/G]TCTAAAGAGGGATGAGCAAGCAAAGGTTATCTTTCTCATGGGTCTGTTAGATTCCTACTC	Forward	T	T	T	T	C	C	T	T	T	T	C	C	C	T	T	T	T	T	T	T	T	T	C	T	T	-	T	C	T	T	T	T	C	C	C	T	C	T	C	T	T	T	T	T
NIAS_Os_aa01001222	1	2243011	2243011	ACCTGAGCCTACTTGTGCTTATAAAAATGCATTCACCTGATCAGAGGCTGAGATAGATAT[A/C]CATGGAGTACATAGTTTCTACTAGCTAGCCAGTATGATATATATGACTCATCTTCTGCTG	Forward	-	-	-	-	T	T	G	G	G	G	G	T	T	G	-	G	G	-	G	-	G	G	G	G	G	-	G	T	G	G	G	G	G	T	T	G	T	G	T	G	G	G	G	G
NIAS_Os_aa01001287	1	2262294	2262294	ACAATCTAACTGTCACCTACCAACCAAACATCACCTAGCAATCAAATAGTCAAACTCATA[A/G]CATAATTAAGTGTTAGCATGGCTATCTAGATATCAAAATACTCCCAGAATAATTCTACAC	Reverse	G	G	G	G	A	A	G	G	G	G	G	A	A	G	G	G	G	G	G	G	G	G	G	G	G	G	G	A	G	G	G	G	G	A	A	G	A	G	A	G	G	G	G	G
NIAS_Os_aa01001313	1	2263496	2263496	ACCAACTGGGCGGCCTGCACTGACCAATACCTCCAAAGGTTCAAGACCTTCAACCCCCAC[A/G]TCTCGGGCAACTGTACCTTCTAAGTCTGGACCTCCTGCCCCAAGATCATCAACTCCCACT	Forward	G	G	G	G	A	A	G	G	G	G	G	A	A	G	G	G	G	G	G	G	G	G	G	G	G	-	G	A	G	G	G	G	G	A	A	G	A	G	A	G	G	G	G	G
NIAS_Os_aa01001335	1	2280387	2280387	CCCCACTTCCCTAATTCTCGTGAAAACCTCTAGAAATGCTTACATTTTGGAACAGAGAGA[A/G]TGCTTCTGCTTTTCTTCTCTGCCCTGCCTCCTCACTTTGCAAATTGCAGGGCAAAAACAA	Reverse	-	C	C	-	-	-	T	T	T	T	T	-	-	T	C	T	T	C	T	C	T	T	T	T	T	T	T	-	T	T	T	T	T	-	-	T	-	T	-	T	T	T	T	-
NIAS_Os_ac01000156	1	2288661	2288661	TGTTTTTTTTTGTCTTTTCTTCATTCCCTTGGCATAATCTGACCTAGCTGATTGCGTTGT[A/G]TAAACAAACACTTTTTTCTTCCAATATATTAACGTGCAATACTTTTGTGTGCTCGTGAAA	Reverse	G	G	G	G	G	G	A	A	A	A	A	G	G	A	G	A	A	G	A	A	A	A	A	A	A	A	A	-	A	A	A	A	A	G	G	A	G	A	G	A	A	A	A	A
NIAS_Os_aa01001354	1	2313234	2313234	CGGCTATTCAGAGTCCCACAGTGCAGTTCCTCTGTTCTTTCGCTGCAGAAATCCTGAGCA[A/T]GCAAGTGTTAAACTATGTGTGGTTCGAAACGTGCACGCACAAGTATTCTCTCTTGATCTG	Reverse	A	A	A	A	T	T	A	A	A	A	A	T	T	A	A	A	A	A	A	A	A	A	A	A	A	-	A	T	A	A	A	A	A	T	T	A	T	A	T	A	A	A	A	A
NIAS_Os_aa01001413	1	2350898	2350898	TAGGTAGTTGGTCCAATCGTGCATCAAAAGCAGCAAATCGATACCATATGGAGTTCCCCT[A/C]TTCTCTTACTAGATACAGAGTTGATGCATGGCATTGTTATGCTTAACTATGTGTCTAAAC	Reverse	C	C	C	C	A	A	C	C	C	C	C	A	A	C	C	C	C	C	C	C	C	C	C	C	C	C	C	A	C	C	C	C	C	A	A	C	A	C	C	C	C	C	C	C
NIAS_Os_aa01001503	1	2385351	2385351	ATAAGGGAAACAATTTGGCAAAAAGATCTATGAGCACTCATCTGTAAAAATAAATAATTC[A/C]TTAGGGTGTAATTTGTAAATTGTCTTGAGTCTTTACGAACAAATCCCTATCCTGCATACC	Forward	G	G	G	G	T	T	G	G	G	G	G	T	T	G	G	G	G	G	G	G	G	G	G	G	G	-	G	T	G	G	G	G	G	T	T	G	T	G	T	G	G	G	G	G
NIAS_Os_aa01001532	1	2394981	2394981	ATCAGTCTGGTCTGTCATCTTTGATTCTGAATGCAATCTTAATGTGTGTGTTAATTTTTA[A/G]GCTCACCAGAATAATGCATATGAAACATTTTAAGAATAAGATACGTGTCTTAACTGTGGT	Reverse	T	-	-	-	C	C	T	T	T	T	T	C	C	T	-	T	T	-	T	-	T	T	T	T	T	T	T	C	T	T	T	T	T	C	C	T	C	T	C	T	T	T	T	T
NIAS_Os_aa01001574	1	2403634	2403634	TAAGAGCTTCAGGCTCTTCTGCTTTGGTTATGTTTCCAGTTCAATGATCAAAAGTCCAAA[A/C]TAAATAACTCTTAGCACATACTCACGACATTAATCCACATATTGTGACAGGTAATCTATA	Reverse	C	-	-	C	C	C	A	A	A	A	A	C	C	A	-	A	A	-	A	-	A	A	A	A	A	-	A	C	A	A	A	A	A	C	C	A	C	A	C	A	A	A	A	A
NIAS_Os_aa01001637	1	2474024	2474024	TCCCTGGATAGGCGCGAATGTATCTTCTCTTATATGTATCTTACTTGTTTCAGTTGTGTG[A/G]TGCTGCTTTCTTGCTGTTTGCTGTTTGGGTCATTATTCTACCATCAATCGATCACGCTGT	Forward	C	T	T	T	T	T	C	C	C	C	-	T	T	C	T	C	C	T	C	T	C	C	-	C	C	C	C	T	C	C	C	C	C	T	T	C	T	C	T	C	C	C	C	C
NIAS_Os_ac01000203	1	2531192	2531192	GTTAATTAGCAAACTAACGAAGTTATAATGGCGAGCGAGATTAACATCACGGGTACACCA[A/G]CTTTTATATATTTAGAAATAATGGCCACACAACAACAACACAAGATGACCAAGCGGTAGA	Reverse	-	-	-	-	A	A	G	G	G	G	G	A	A	G	-	G	G	-	G	G	G	G	G	G	G	G	G	-	G	G	G	G	G	A	A	G	A	G	G	G	G	G	G	G
NIAS_Os_aa01001687	1	2538731	2538731	TTCTTAATGATGTGGAGATTATGGAAACTATGTCTAGTGTCTTGGGTTGGGAATGGCCTT[A/G]GTAGCATTAATTTTCAGTTCAATTAATTACATTTCGTGGAGAGTTCGGAAGCATGAAACT	Reverse	A	-	A	-	-	G	A	A	A	A	A	G	-	A	-	-	A	-	A	-	A	A	A	A	A	A	A	G	A	A	A	A	A	-	G	A	G	A	A	A	A	A	A	A
NIAS_Os_aa01001800	1	2566677	2566677	AGCCTTCATGGTCATTGGTAACTTTACTGGTTTCTAGTGCCCCCATTTTCAACAGCCTGA[C/G]GAATTGGTAGATATGTCAGTTGAACTCTCAAATTAGCACCATCTTCAATAAACAGAAATA	Reverse	G	C	C	C	C	C	G	G	G	G	G	C	C	G	C	G	G	C	G	C	G	G	G	G	G	-	G	C	G	G	G	G	G	C	C	G	C	G	G	G	G	G	G	G
NIAS_Os_aa01001841	1	2569764	2569764	ATGCTGGTTGACTCATGTGCTGAAATCATGAAAAGATTGCGGACGAACAGCGATGAACTT[A/G]AAGAATATCGACAGGAGTTGATTAAGGTAAACACCCATCCATTGACAAGAAGTTCTCACT	Reverse	G	G	G	G	A	A	G	G	G	G	G	A	A	G	G	G	G	G	G	G	G	G	G	G	G	G	G	A	G	G	G	G	G	A	A	G	A	G	G	G	G	G	G	G
NIAS_Os_aa01001942	1	2575745	2575745	CCTAGACTTTTAACACTGCGAAAAAACTGGCAATACATGATTTTCATGGTGTGAGGATAT[C/G]ACGTCGCATGCTACATATTTCTTACACAATAGACGTGGTTTACATATCCAATCTCTACTG	Reverse	C	G	G	G	G	G	C	C	C	C	C	G	G	C	G	C	C	G	C	G	C	C	C	C	C	-	C	G	C	C	C	C	C	G	G	C	G	C	C	C	C	C	C	C
NIAS_Os_aa01002004	1	2580414	2580414	GCTATCTAATTCAAGCTTCAAGTTTTCATTATCCTGGAAAACTCTTAAAGCATAATCACG[A/G]GCTCTCCGGTGTAGATTGCGCATTTCTGAAATGGAAATATAAATGTTGTTACAACGTCGT	Forward	T	T	T	T	T	T	C	C	C	C	C	T	T	C	T	C	C	T	C	T	C	C	C	C	C	C	C	T	C	C	C	C	C	T	T	C	T	C	C	C	C	C	C	C
NIAS_Os_aa01002050	1	2583559	2583559	GCCCAACAACGTGGTGAGTGCAATGAGTGAGGATGCGCTAATCGTGTCATCTCAGGCTTG[A/G]TGTGCGGGGAATTTCTTGTCTATCAGTATTCAAATATGAGTGTATCTGGTGGCCTTCGTC	Forward	C	-	-	C	T	T	C	C	C	C	C	T	T	C	-	C	C	-	C	-	C	C	C	C	C	-	C	T	C	C	C	C	C	T	T	C	-	C	C	C	C	C	C	C
NIAS_Os_aa01002097	1	2590622	2590622	CATATCTGCACATTTCATAGAATGTAAACTAGATCATACCTCATTTGATTCACCCAACAA[A/G]CTCCTCCTTTCAGAGTGTCCAAGAATAACCCAGGGAATACTAAGGTTGACAAGCATCTCA	Forward	T	T	T	C	T	T	C	C	C	C	C	T	T	C	T	-	C	T	C	T	C	C	C	C	C	-	C	T	C	C	C	C	C	T	T	C	T	C	C	C	C	C	C	C
NIAS_Os_ab01000127	1	2597027	2597027	TACCCCAACAGAATCGCTCGTATCACTAAAATAAGTCGGATGGTTGCCTTTTTCCACCAC[C/G]GGATGTATGATAATTCATTCAGATCATTTTCACTCGCACAACGTATCTTAAGATGGTTAT	Forward	-	C	C	-	C	C	G	G	G	G	G	C	C	G	C	G	G	C	G	C	G	G	G	G	G	G	G	C	G	G	G	G	G	C	C	G	C	G	G	G	G	G	G	G
NIAS_Os_aa01002194	1	2597636	2597636	AGGATGAAGGGAGTGTCGATTGGCATTGGTATTCTTATGCTTTGGGCCCATTTACCAGTT[A/C]AAGGCTTTAAGTGCTATTCGACTATGTAGAGTAGTTTTCTTTGGAGCATTCTTACACATA	Reverse	A	A	A	C	A	A	C	C	C	C	C	A	A	C	A	C	C	A	C	A	C	C	C	C	C	-	C	A	C	C	C	C	C	A	A	C	A	C	C	C	C	C	C	C
NIAS_Os_aa01002227	1	2614236	2614236	TCTTCTTGTTGCTTTTGCATATTTTTTCTTACTTCTGTTTATGCTTGTTTTGGGTTGCAG[A/G]TCTTTTCAACTGCGATTCCTAAAGAAGAAATTGATGTACATGTTCGATCTAACAAGGAAG	Reverse	G	-	-	G	G	G	A	A	A	A	A	G	G	A	-	A	A	-	A	-	A	A	A	A	A	A	A	G	A	A	A	A	A	G	G	A	G	A	A	A	A	A	A	A
NIAS_Os_aa01002247	1	2638951	2638951	AACGACGATGGTGGTCCAGCAAGTGAGAAGAGGAGTATAGGGTATTAAGTAGACTTTTGC[A/G]TTTGCGGGCTGAAGAAAAAAAATAGGCTGAAAAAGGCCCATAGAGAAAAAATAATTTTTA	Reverse	C	C	C	C	T	T	C	C	C	C	C	T	T	C	C	C	C	C	C	C	C	C	C	C	C	C	C	T	C	C	C	C	C	T	T	C	T	C	C	C	C	C	C	C
NIAS_Os_aa01002335	1	2655222	2655222	AACACAAATCTAGCAAATCCCCCAAAGAAAAATGCTACGAGAAGTGGACACAGGCTGACC[A/G]TACTTTAGCGGTCTAGCTAAATTTCCACCATTTGCCTGTTGCCTTATTAATCCGCATCCA	Reverse	G	G	G	G	G	G	A	A	A	A	A	G	G	A	G	A	A	G	A	G	A	A	A	A	A	-	A	G	A	A	A	A	A	G	G	A	G	A	A	A	A	A	A	A
NIAS_Os_aa01002400	1	2663206	2663206	GTTCATGTGGATGTGTATGTTCATAGATCAGCAGACATCCGTGTCCTGCATGCACAATCA[A/G]AGTAGTATTTGCATTTGGCATTCTTTGCTGCAGAAAAGCTTACACGAACTCTTTGAATCG	Forward	G	G	G	G	A	A	G	G	G	G	G	A	A	G	G	G	G	G	G	G	G	G	G	G	G	-	G	A	G	G	G	G	G	A	A	G	A	G	G	G	G	G	G	G
NIAS_Os_aa01002454	1	2688630	2688630	TGATGATCTTTATGAGACAACGGTGGCGTACTCTTCTCAGAGCCTCACATTCAGCCTCAA[A/T]GCTTTTTGAAGATCCTGATTGTTGAAGGTCGAACACTTTTACAGCAACAAGTGCACTCTC	Forward	A	A	A	A	A	A	T	T	T	T	T	A	A	T	A	T	T	A	T	A	T	T	T	T	T	-	T	A	T	T	T	T	T	A	A	T	A	T	T	T	T	T	T	T
NIAS_Os_aa01002534	1	2712701	2712701	TTCCACTAAATGCAAGCAAAGCGACCACACAAGGTAAAGTAAAGATCCAAGCTTTGCACA[A/C]GGGCACATCTAGTCTAGACTAGAGTTCAACAAATAACTAAAAAAAAACGAATTTACGCGT	Reverse	C	C	C	C	C	C	A	A	A	A	A	C	C	A	C	A	A	C	A	C	A	A	A	A	A	A	A	C	A	A	A	A	A	C	C	A	C	A	A	A	A	A	A	A
NIAS_Os_aa01002568	1	2727241	2727241	ACAATTGGGTCGCCTTCATCGGATGGTCAGTTCAACTGCCTACTGTTTGTTGAGTTTCTG[A/G]ATGGATATCGATTTTTTATTTTGAGTTTCATATATTGATATAGCAGGAGAAAAATACAAA	Forward	A	A	A	-	G	G	A	A	A	A	A	G	G	A	A	A	A	A	A	A	A	A	A	A	A	A	A	G	A	A	A	A	A	G	G	A	G	A	A	A	A	A	A	A
NIAS_Os_aa01002620	1	2742081	2742081	GGATGGCGTCAGTCTTGCGGAGGCTCTACCTCTCTGTCTACAACTGGATTGTCTTCATC[A/G]GATGGTCAGTTCTATTGCCTGCTGTTTGTTGAGTTGTGCATGAATATCGATCTCACTTCC	Forward	T	T	T	T	C	C	T	T	T	T	T	C	C	T	T	T	T	T	T	T	T	T	T	T	T	T	T	C	T	T	T	T	T	C	C	T	C	T	T	T	T	T	T	T
NIAS_Os_ac01000302	1	2749730	2749730	ACGCAACAGCAGGGTTTTCGACAAGCTTCACACTTCGCTACACCTCTTGCTGCAGCAAAT[A/C]CAGAGCTCCCTCGAACTATGGACTCATCGAGCTAAAGGAATTACCAAGTCTAAGATTGAG	Forward	C	C	C	C	A	A	C	C	C	C	C	A	A	C	C	C	C	C	C	C	C	C	C	C	C	C	C	A	C	C	C	C	C	A	A	C	A	C	C	C	C	C	C	C
NIAS_Os_aa01002718	1	2754739	2754739	TCCATGATGTAATTAATTGCAACAGCTTCATTACTTAAGCAATTTCAGCAGCTTCGGTTT[A/G]TCCAATGCCTACTAGAGCCATTATGACCATAAATGAAAGTATGGGATATGCTCTTATAGC	Reverse	A	G	G	G	A	A	G	G	G	G	G	A	A	G	G	G	G	G	G	G	G	G	G	G	G	-	G	A	G	G	G	G	G	A	A	G	A	G	G	G	G	G	G	G
NIAS_Os_aa01002794	1	2770560	2770560	GAGGGTTGACTCCAGCTTGCTTGTATAACCGAGCAGTCTCAAGCTGTATCCTTTCCTAAT[A/T]AGAGTTATGTAGGAGTGATAGATCAGAAATGCCCAAAGATATGTGCTTGAAAATATAAAA	Reverse	A	A	A	A	A	A	T	T	T	T	T	A	A	T	A	T	T	A	T	A	T	T	T	T	T	T	T	A	T	T	T	T	T	A	A	T	A	T	T	T	T	T	T	T
NIAS_Os_aa01002933	1	2787005	2787005	CTCTCACTTCGATCGAATTAAGAACATAATCTACCTTTATTTGGACCAGCAAACTCAGCT[A/G]GCAGCAAGTTTACACAATTGAGAAACGTCCAGAGGTTTTCCGGCTAGCTCTACAAGGTGG	Reverse	G	G	G	G	A	A	G	G	G	G	G	A	A	G	G	-	G	G	G	G	G	G	G	G	G	-	G	A	G	G	G	G	G	A	A	G	A	G	G	G	G	G	G	G
NIAS_Os_aa01003012	1	2805821	2805821	AAAAATCTCAAGTGCTTCTGGAATCCTTTTCTTGAAGCACAATTGATCGATGATACAATT[A/G]CAAATTGCCACATCAGGATTGATCCCTTTCTCCCACATGCTTGTAAATAGTTTTACTGCA	Reverse	C	T	T	T	T	T	C	C	C	C	C	T	T	C	T	C	C	T	C	T	C	C	C	C	C	-	C	T	C	C	C	C	C	T	T	C	T	C	C	C	C	C	C	C
NIAS_Os_aa01003090	1	2811671	2811671	ATTCGCTGGGATTGGTCCTTCCAAGTTGTTGCCTTGCATGAATAGCTTCATCAGATTGGT[A/G]AGGTTTCCTACAGAAGACGGTACATGGCCAGACAAGCTATTGTTATTCAGGTATAGCGTA	Reverse	G	A	A	G	A	A	G	G	G	G	G	A	A	G	A	G	G	A	G	A	G	G	G	G	G	-	G	A	G	G	G	G	G	A	A	G	A	G	G	G	G	G	G	G
NIAS_Os_aa01003127	1	2813961	2813961	AACTGTCAGAAAGATTTTTGACTGTTCATCCTTTTCGTACAAAATGAAAATTCAAATCAT[A/G]CCTGTAATCACACATGAAAATCAGATTATGAGATTGCGCCACGTTTTTGTGGGACGGAAA	Forward	G	A	A	G	A	A	G	G	G	G	G	A	A	G	A	G	G	A	G	A	G	G	G	G	G	-	G	A	G	G	G	G	G	A	A	G	A	G	G	G	G	G	G	G
NIAS_Os_aa01003169	1	2818197	2818197	CAACTCTTGGTGATATCTATACTTCTATAGTCTCGGAATATTACTGCTTGAGATGTTTAC[A/T]GGAAAGAGTCCAACGGATGACGTGTTCAGAGATTCATTAGATCTGAATAAGTTTACCAAG	Forward	T	A	A	T	A	A	T	T	T	T	T	A	A	T	A	T	T	A	T	A	T	T	T	T	T	-	T	A	T	T	T	T	T	A	A	T	A	T	T	T	T	T	T	T
NIAS_Os_aa01003210	1	2844846	2844846	TTGTTCAATCGTTAAACTCAATAACTATCTTACCAGACCTGTAACTGTGATCACCAACAA[A/G]CTCAATTTCCATATGTATCCTGCAGTCAGAAACGCAACATTTAGTTACAGCTGTGTTCTA	Forward	A	A	A	-	A	A	G	G	G	G	G	A	A	G	A	G	G	A	G	A	G	G	G	G	G	G	G	A	G	G	G	G	G	A	A	G	A	G	G	G	G	G	G	G
NIAS_Os_aa01003253	1	2891390	2891390	CCTGATTGGGATGTCCTCTTTGACTCTGCGCACATGTCTGCACTCTCTTCGTCCTGCTCT[A/G]ACCATGCCCCTTTATTCATAACTGGCTGTATGGAAAGAGAACAAAATAATTCCTTCCGCT	Reverse	G	G	G	G	A	A	G	G	G	G	G	A	A	G	G	G	G	G	G	G	G	G	G	G	G	G	G	A	G	G	G	G	G	A	A	G	A	G	G	G	G	G	G	G
NIAS_Os_aa01003292	1	2895222	2895222	TTGTTAAGATATATTATAACAATATAAGATATTTACACACATGCATGCAAATCTAAATTC[A/G]ATCTATACATAAAGAAAAAAAATATTTGTGTGCTATGTGTACTATTCACCGTCTGAATTT	Forward	A	A	A	A	G	G	A	A	A	A	A	G	G	A	A	A	A	A	A	A	A	A	A	A	A	-	A	G	A	A	A	A	A	G	G	A	G	A	A	A	A	A	A	A
NIAS_Os_aa01003348	1	2932571	2932571	TTGCTTAGTGCTATAGGATGAACGGAACCCTAACAACGATTACATTTTTGGGACAAAATC[A/G]TTTGTACGATGATATTTTTTGGATTTGACGCTTGTCAATGGTATTCTTGGATTATCTCTT	Forward	G	G	G	G	G	G	A	A	A	A	A	G	G	-	G	-	-	G	-	G	-	A	A	A	A	-	A	G	-	A	A	A	-	G	G	A	G	A	A	-	-	A	-	-
NIAS_Os_aa01003382	1	2955867	2955867	TTCAAACTCAAAACATGCTAAAGATAAAAAAATAAAAAAAATGGAAAAAAAGGAAAGAAA[A/G]TGGAAAGAAAACGAAAAAAAAAGTGGAGACGCGCGCACGTCGGCGCAGCGGCGCTAGGCG	Forward	T	T	T	T	T	T	C	C	C	C	C	T	T	C	T	C	C	T	C	T	C	C	C	C	C	C	C	T	C	C	C	C	C	T	T	C	T	C	C	C	C	C	C	T
NIAS_Os_aa01003472	1	2987508	2987508	ATTACCTATAGAACCGATGACAGACCTTTTTAGGTTCTAAGTGACAAGTTCCTCAGTCCT[A/C]AGATTCTATGAGCTTTTCTTCACCTTGTTAAAAAATTTGGAACAGAAAATTAGAGGCAAC	Reverse	C	C	C	C	A	A	C	C	C	C	C	A	A	C	C	C	C	C	C	C	C	C	C	C	C	-	C	A	C	C	C	C	C	A	A	C	A	C	C	C	C	C	C	C
NIAS_Os_aa01003550	1	3005562	3005562	TAAACTTAAAGAAATAGTTTGATTAGAAAAAAGTCATACGATTTATATTATAAAATGGAG[A/G]GAGTATGAATTATCAAAATGGATACGTTGGTAGGGGTATATCTTTCTTATAGACGTATAG	Forward	-	-	-	C	T	T	C	C	C	C	C	T	T	C	-	-	C	-	C	-	C	C	C	C	C	-	C	T	C	C	C	C	C	T	T	C	T	C	C	C	C	C	C	C
NIAS_Os_aa01003605	1	3027485	3027485	ACGTCGATGCCATCGCGCGCGCGTACCAATCATGCCCATTCGCGTGCAAACGCATACATT[A/T]GATGATCATCACTAACATCAGCCGCAGCAGATTCAAGACACAACATGCATCGCGTATTCC	Reverse	A	A	A	A	T	T	A	A	A	A	A	T	T	A	A	A	A	A	A	A	A	A	A	A	A	-	A	T	A	A	A	A	A	T	T	A	T	A	A	A	A	A	A	A
NIAS_Os_aa01003670	1	3056364	3056364	CTCTCGTTCGTCAAGTTCTCGGCCGTATACTCCTGAAATTTTTGTCGATCGTTAAAGACT[A/T]CAATTAATCCTCACACGTAGGTATAGGATGGTCCTGCAAGTGGAAATTTCGCCAGCAAAA	Reverse	T	T	T	T	T	T	A	A	A	A	A	T	T	A	T	A	A	T	A	T	A	A	A	A	A	-	A	T	A	A	A	A	A	T	T	A	T	A	A	A	A	A	A	A
NIAS_Os_aa01003744	1	3077614	3077614	GCAGTAATGTTACTGTCGTCTTCTTTCTGAAGTTTAAAGTTGAGTTTCTGAATTAAGTAA[A/C]TGCAGTAATTGGTTATCATAGTCGTCCGGAAATCACTCTTAACTCGTTAATGGTCTCTCT	Forward	G	G	G	G	G	G	T	T	T	T	T	G	G	T	G	T	T	G	T	G	T	T	T	T	T	-	T	G	T	T	T	T	T	G	G	T	G	T	T	T	T	T	T	T
NIAS_Os_aa01003796	1	3082870	3082870	TCAAAAACTTCTCTGACGATATTGCTCTGGTACTATTCAACGCAACGACAAACTCACCAA[A/T]TGATCAAACATTCAAATCAACAACGGCAATAACATGGTGTGAGAGCGTGAGAGCAGCGAG	Forward	T	T	T	T	T	T	A	A	A	A	A	T	T	A	T	A	A	T	A	T	A	A	A	A	A	-	A	T	A	A	A	A	A	T	T	A	T	A	A	A	A	A	A	A
NIAS_Os_aa01003832	1	3093690	3093690	TTTCTTTTTCATCTTGTTGAATCCGATCTGTGATGACTTCAATTTCTTGCTCGGCTTCC[A/G]CTTCTCTAGCCTTCTCTTCTTCCTGGTCTTCTCCACCACGACACTTCTCGAGGGCGAATC	Reverse	-	G	G	G	A	A	G	G	G	G	G	A	A	G	G	G	G	G	G	G	G	G	G	G	G	G	G	A	G	G	G	G	G	A	G	G	A	G	G	G	G	G	G	A
NIAS_Os_aa01003906	1	3122937	3122937	CGATTGGATCTAATTACCCGTGTGTGTACTACTCCGCTCCTCCGATTTTAAATATACTCC[A/G]CAATTATTAACTTGTTTATTTTTTGTTTTGTTGTTCTTCAATTCTCTAGGTAATACTTAG	Forward	A	A	A	A	G	G	A	A	A	A	A	G	G	A	A	A	A	A	A	A	A	A	A	A	A	-	A	G	A	A	A	A	A	G	A	A	G	A	A	A	A	A	A	A
NIAS_Os_aa01003921	1	3128784	3128784	AATGTGAGCCTGAAGATTTCTTTCAGATGACTTTTTCTTGGTTTCGACTTTCTTGCAAGT[A/G]TCAAAGTTCTACACGAACTACGACAGAAAAACAGTTTTTTAAATAGATATCTAACCTCTC	Reverse	A	A	A	A	A	A	G	G	G	G	G	A	A	G	A	G	G	A	G	A	G	G	G	G	G	-	G	A	G	G	G	G	G	A	G	G	A	G	G	G	G	G	G	G
NIAS_Os_aa01004016	1	3149358	3149358	TACTCCTCAACTCCAGGTTCTGAGTTTACGGCATTGCAGACTCTTTGGTCCCATCTGCAC[A/C]TCTCTCTCTAGCATACATTCACTCACTGAGATTAATCTACAGTATAATGACCTGTATGGT	Reverse	-	-	-	-	-	A	C	C	C	C	C	A	A	C	-	C	C	-	C	-	C	C	C	C	C	-	C	A	C	C	C	C	C	A	C	C	A	C	C	C	C	C	C	C
NIAS_Os_ac01000440	1	3173044	3173044	ACCACATGATCGTCTGTACGGTAGCCATGCCACGTCAGTTGACACGATGCAGCGCACATA[A/G]TGATGTGGTTCAATACATCATCTTAAGTTTATTTGAGGTCCCTTAACTTTGAGGTGGGAA	Reverse	A	-	-	-	A	A	G	G	G	G	G	A	A	G	-	G	G	-	G	A	G	G	G	G	G	G	G	-	G	G	G	G	G	A	G	G	A	G	G	G	G	G	G	G
NIAS_Os_aa01004088	1	3173617	3173617	TGATTTTTATTTTAGAAATAATCTATTTTAATGGAAAATTGTAAAAGTATAGATCGGCTT[A/G]CTAAAATCACAAATTTAACACCTATCGAACAACCACAGTTCAATAGAATATATATCGAAT	Reverse	-	-	-	-	A	A	G	G	G	G	G	A	A	G	-	G	G	-	G	-	G	G	G	G	G	G	G	A	G	G	G	G	G	A	G	G	A	G	G	G	G	G	G	G
NIAS_Os_aa01004258	1	3223749	3223749	GAATTGATTGGATCTCAAGATGAGAACCCGAAGATTGGACATGTTCCCTAACCAAGATGG[A/G]AAAGAATCAAGAATCTGGTTGTTACCCATGTCAAGAACCTCTAAGCTCTTGCATTTAGAC	Reverse	G	G	-	G	G	G	A	A	A	A	A	G	G	A	G	A	A	G	A	-	A	A	A	A	A	-	A	G	A	A	A	A	A	G	G	A	G	A	G	A	A	A	A	A
NIAS_Os_aa01004309	1	3237739	3237739	TATCGTAACTATCCCAGCCTTAAGTCAAATAAGTTGACAGCCACAATGCAACTTAGCTCT[A/C]TCTGGAGGATCAAGAGTATCTCTTACCTAAGACTGTCAAATAAATTGATATCACTCATGG	Forward	A	A	-	A	A	A	C	C	C	C	C	A	A	C	A	C	C	A	C	-	C	C	C	C	C	-	C	A	C	C	C	C	C	A	A	C	A	C	A	C	C	C	C	C
NIAS_Os_aa01004414	1	3254914	3254914	AACATTCATCTTTGAACTTTTTGACTAGTATACTGCACTTGCATGCAGGGAAAATTCCAC[A/C]ATCGTTGTTCGCTCTTCCGAGGCTGGAAAATGTTTACCTTCAAGAAAACCAGCTTTCTGG	Forward	T	T	-	T	T	T	G	G	G	G	G	T	T	G	T	G	G	T	G	-	G	G	G	G	G	-	G	T	G	G	G	G	G	T	T	G	T	G	T	G	G	G	G	G
NIAS_Os_aa01004448	1	3282743	3282743	ATCAAGGAGATGACGATGTCAGTATCATGTCAAATTTGTTACCCCCCTGGGG[A/C]TTCTCGAGGGTAAACTTCGAGAAGTTGATTGCAAATCTTGGTAATCTGAGGGAGCTCTAT	Forward	A	A	C	A	C	C	A	A	A	A	A	C	C	A	A	A	A	A	A	C	A	A	A	A	A	A	A	C	A	A	A	A	A	C	C	A	C	A	C	A	A	A	A	A
NIAS_Os_aa01004654	1	3308887	3308887	AGGATGAGGGACGAGTAGAGAATCGATTTTTGCAATTAATTAGAGAAGAAAACGCACAGG[A/G]AGGTATAGATCGATGTGGCGGCGGCGTTAGGGTTCGGCCTGGGCAGCGCGGCGGCGGTGG	Forward	C	-	-	C	T	T	C	C	C	C	C	T	T	C	-	-	C	-	C	-	C	C	C	C	C	-	C	T	C	C	C	C	C	T	T	C	T	C	T	C	C	C	C	C
NIAS_Os_aa01004713	1	3315356	3315356	AGGTTGCCAGATCTGCTGGCAAGGAGGCCTAAGCCAATACAACCCCGACCTCCCTGCACA[A/G]CGGATCCGGGTAGCTAGAAGTAAGAACACAAGCCACTCCCACCGCCAACCTCTTCTACCA	Forward	G	G	G	G	A	A	G	G	G	G	G	A	A	G	G	G	G	G	G	G	G	G	G	G	G	-	G	A	G	G	G	G	G	A	A	G	A	G	A	G	G	G	G	G
NIAS_Os_aa01004775	1	3320286	3320286	TTTCTTCTCTTAAAAATGCCCATGGTGACCAATCATTACATATTGTCTTTCTTTTCATTT[A/C]GACAGGTCAATCATTGTACGTATAATATTGTCACAATTTTACAATAATGTATAATAAAAC	Reverse	-	-	-	-	C	C	A	A	A	A	A	C	C	A	-	A	A	-	A	-	A	A	A	A	A	-	A	C	A	A	A	A	A	C	C	A	C	A	C	A	A	A	A	A
NIAS_Os_aa01004804	1	3350677	3350677	TGAACAAAAATTTGAATTAACTGTGCAAAGACACGCTAAAGCGCAACCCAGCAATTAAAA[A/T]TTTACCTTCTTTCATAGAGCTCCCTTGCTCCATGAGGGTGATCGCCTTATGACTTGAGTT	Forward	T	T	T	T	T	T	A	A	A	A	A	T	T	A	T	A	A	T	A	T	A	A	A	A	A	-	A	T	A	A	A	A	A	T	T	A	T	A	T	A	A	A	A	A
NIAS_Os_ac01000505	1	3384161	3384161	GAGCAGGAGGAGAGCGCTGGAGGGTGGGGCCCCGGGGTAGAGGGAGGGGGTGCCAGCGCA[A/G]TTGGGGATGTGGTGAATGTGGCCGTGCCCGGCTGGCCAGGCTATGACAGGAGCGCGGTCG	Reverse	G	G	G	G	A	A	G	G	G	G	G	A	A	G	G	G	G	G	G	G	G	G	G	G	G	G	G	-	G	G	G	G	G	A	A	G	A	G	G	G	G	G	G	G
NIAS_Os_aa01004842	1	3576117	3576117	AATAATATTACATATCAGTGCACTCATGTTAGATCAATTTTGCTTGTGTTCATCATTTTG[A/G]CCCAAGTTCGCATGGACTCGACAAGTTGTATATGAATTAGCGATTTGCAAATTGTTATAT	Forward	C	C	C	C	C	C	T	C	C	T	C	C	C	C	C	T	T	C	C	C	C	T	C	T	T	T	T	C	C	T	T	C	C	C	C	C	C	C	C	T	C	T	T	C
NIAS_Os_aa01004844	1	3614363	3614363	ATGATTTCACATTAGTGCATAATTGAACATGAGTTGTCAATTCCTCCTGATTTGATTATC[A/T]GCAACTCGGTGGCTTTTGCTTTGAGTTTTTTTTTCAGAGACTTTGAGTAATTTTTTGATT	Forward	A	A	A	A	T	T	A	T	T	A	A	T	T	T	A	A	A	A	A	A	T	A	A	A	A	A	A	T	A	A	A	T	T	T	T	T	T	A	A	A	T	A	A	A
NIAS_Os_aa01004848	1	3814328	3814328	CCGGATTACAGGAATAAGTTGCTGTCTCATCATTAACACGAGGGGATCCTTCTGGAAAAC[A/G]TAAGTCTGTTTTCCATTAGTTATCTGTGGACACATTCTAATTGTTGCTTGGGTCTACCAA	Reverse	-	A	A	-	A	A	G	A	A	G	G	G	A	A	A	G	G	A	G	A	A	G	G	G	A	G	G	A	G	G	G	A	A	A	A	A	A	A	A	G	A	G	G	A
NIAS_Os_aa01004853	1	4283799	4283799	ACACCGGGTAATTTTTTGTGTCAAGTTATAGTATATAGGTATATACAGCATGGGACACCC[A/C]AAAAAAAATTGGATTGGACCCCGGCCTGTCCAGATAACTTACTAAAGCCCAACTAAAGAA	Forward	G	G	G	G	G	T	G	T	G	G	G	T	G	G	G	G	G	G	T	G	G	G	G	G	G	G	G	T	T	G	G	G	T	T	G	T	T	G	G	G	T	G	G	G
NIAS_Os_ac01000506	1	4339906	4339906	AATTACTCCATTAAGCATCCAAATTTCGACCTAATCACAATTCACACAGATCTAAAGCGC[A/G]ATTAGCCAATGGGTGGGGCCCACCACGACAATAATGGACGAGGACGAGCGAGCAATTAAA	Reverse	T	T	T	T	T	T	C	T	T	C	C	T	T	T	T	C	C	T	T	T	T	T	C	C	C	C	T	T	T	C	C	T	T	T	T	T	T	T	C	C	T	C	C	C
NIAS_Os_aa01004857	1	4442646	4442646	ATACTTTTTCATATTTATACTAAATTTTTAATAAGATGGATATTGAATAGTCAAACTACT[A/G]AAGGTGGTAGTTTTCTAGTATTGAATTGAAGCGTTTGTACTCTAAATAGTTGCCATAAAC	Reverse	C	C	C	C	C	C	T	C	C	T	T	C	C	T	C	T	T	C	C	C	C	C	T	T	T	T	C	C	C	T	T	C	C	C	C	T	C	C	T	T	C	T	T	T
NIAS_Os_aa01004858	1	4449747	4449747	ACATCACATCGAAAACTTTTCTACACACATAAACTACCAATTTTTTCTCCAAACTACCAA[A/C]TTTCTTTCAACTTCCCAACTTCTCCACCACCTAAACACACCCTAAGAAAGTTGGTATGAT	Reverse	G	G	-	-	T	T	G	T	T	G	G	T	T	G	G	G	G	G	T	-	T	T	G	G	G	G	T	T	T	G	G	T	T	T	T	G	T	T	G	G	T	G	G	G
NIAS_Os_aa01004866	1	4592340	4592340	CGCGAGACAACACAGCTCCAGACTTAAACTAATTTTGCTCCTCACAACTTTCCACATTGG[A/C]CATCGATAGCGTATATATACATGGACTCATGGAGTACAACTGTATAATGTATACCGAAAA	Forward	C	A	A	C	A	C	A	C	A	A	A	C	A	A	A	A	A	A	A	C	C	A	A	A	A	A	A	C	A	A	A	A	C	C	A	A	C	A	A	A	C	A	A	A
NIAS_Os_ac01000511	1	4594969	4594969	TAAATTACTAGTACTAGTCTACTACTGATCAAAGCTAATTGTAAATTAGTGGCACGGTGA[A/C]AGTGAGGAGTAACTATGGCTGTGGATTCATTAGTACTCAACTAAAGCAAATCTAGCTAGC	Reverse	-	C	C	A	C	A	C	A	C	C	C	A	C	C	C	C	C	C	C	-	A	C	C	C	C	C	C	A	C	C	C	C	A	A	C	C	A	C	C	C	A	C	C	C
NIAS_Os_aa01004954	1	4631557	4631557	TGCAACGTACACCGTTCGGGACTCCCCTTTTCTAACCTGTACTCAATTGTTTTTCCATAC[A/G]CACGTTTTTTAATCTGCCAAACGGTATTTTTTTAATAAATATATATAGAAAAAATATTTT	Reverse	C	T	T	C	T	C	T	C	T	T	T	C	T	T	T	T	T	T	T	T	T	T	T	T	T	T	T	C	T	T	T	T	C	C	T	T	C	T	T	T	C	T	T	T
NIAS_Os_aa01005048	1	4708320	4708320	AACAGGTTTCAGTGGATGGAAAAATTCCTATGTTTTCGCTATACAATTTGTAGGAACGGA[A/G]ATTTTCTATTGGTTCTCCTATACTTCAATCATATAAACCGAATGACACATATAGGAATTA	Reverse	A	A	A	A	G	G	A	G	A	A	A	G	G	A	A	A	A	A	G	A	A	A	A	A	A	A	A	G	G	A	A	A	G	G	G	A	G	A	A	A	G	A	A	G
NIAS_Os_aa01005112	1	4758788	4758788	CCCACCTAAATTTTACTGCCACGTGGACGCCACATAAGCTAAAACCGGACTAAATACTGT[A/C]TTGGAAGTCGATTTACACCGGTTTTTGAAGGTAAGGGAGATATTAAACCCGGTTTTACGA	Reverse	G	G	G	G	G	G	T	G	G	T	T	G	G	T	G	T	T	G	G	G	G	T	T	T	T	T	T	G	G	T	T	G	G	G	G	T	G	G	T	T	G	T	T	G
NIAS_Os_aa01005142	1	4837836	4837836	AGAATCTGCTTAATTTAGCTACAAAAGTAGCATCAAGATCAGGGGATCACATAGCCACTT[A/C]AAAAATTCAAATGATGGGGACTCTCTCCAGTTGATAATTAATTGAAGCTACTTCTTCAGA	Reverse	C	C	C	C	A	A	C	A	A	C	C	A	A	C	C	C	C	C	A	C	C	C	C	C	C	C	C	A	A	C	C	A	A	A	A	C	A	A	C	C	A	C	C	A
NIAS_Os_aa01005171	1	4870660	4870660	TTGACTTTTATTGTGTTAACTATTTTTCACTATTACTATTTGTGATGCTATGGCTTGAAT[A/C]TTGAACTTTTGCAATATACTCTCTGTTTGAAAAGCTCGTTTACCTTTTTCTTTTTCTTAC	Reverse	C	C	C	C	A	A	C	A	A	C	C	A	A	C	C	C	C	C	A	C	A	C	C	C	C	C	C	A	A	C	C	A	A	A	A	C	A	A	C	C	A	C	C	C
NIAS_Os_aa01005212	1	4884812	4884812	ATAACAGAAGCTATGCAGGAAGAAGAGGCCGGAAGCAAACCAAAGAGGACGAGTAGTAGA[A/G]GAGGAGGATGAGCAGTAGAAGAGCAAACGAGAGAGCAAGGAGTGTGGGAGAGGTGTACAT	Forward	C	T	T	C	C	C	T	C	C	T	T	C	C	T	T	T	T	T	C	T	C	T	T	T	T	T	T	C	C	T	T	C	C	C	C	T	C	C	T	T	C	T	T	T
NIAS_Os_aa01005253	1	4900364	4900364	TTTCATAATAATGAACAAAAGGTACACGACCCTGGCTTTGTCTTAAGGCCCTGTTTAGTT[A/C]CCAAAACAAAAATTTTCATGCTATCACATCGAATATTTAGACACATGCATAAAGTATTAA	Reverse	A	A	A	A	C	C	A	C	C	A	A	C	C	A	A	A	A	A	C	A	C	A	A	A	A	A	A	C	C	A	A	C	C	C	C	A	C	C	A	A	C	A	A	C
NIAS_Os_aa01005306	1	4918182	4918182	AGACGACGAGACGAGGACACAGCAAGAGGACAGGACACGGCGCGGGTACAATACAATACA[A/G]GTAGCCTCCACTTCTTGCTTGCGTCTTCTTGTCCCTCCCTTGTCATCCAGAGGAGATCGA	Reverse	A	G	G	G	A	A	G	A	A	G	G	A	A	G	G	G	G	G	A	G	A	G	G	G	G	G	G	A	A	G	G	A	A	A	A	G	A	A	G	G	A	G	G	G
NIAS_Os_aa01005377	1	4929814	4929814	CTGCTGCCGGTACACAAGTTGAGAAGTTTGCGGTCAGCAGTTCCTCCTGGAGCTCAAGTA[C/G]AAGCAGGAGGAGATCATGGTTCTTTGGGTGCAGTTTCAGGTGTGCAGTACTCCTACAGCG	Forward	C	C	C	C	G	G	C	G	G	C	C	G	G	C	C	C	C	C	G	C	G	C	C	C	C	C	C	G	G	C	C	G	G	G	G	C	G	G	C	C	G	C	C	C
NIAS_Os_aa01005459	1	4960340	4960340	GAACTGAAGGTGAAGGAAGGAACCGGTCAAACCTTAGGCTCTAAGCACCATGTCAGACCT[C/G]CTAAAATAATCCACCACCTCCTCTCCTATGCTTACCTTTTAGGACATCTATCCCTGTATC	Reverse	C	C	C	C	C	C	G	C	C	G	G	C	C	G	C	G	G	C	C	C	G	G	G	G	G	G	G	C	C	G	G	C	C	C	C	G	C	C	G	G	C	G	G	C
NIAS_Os_aa01005509	1	4982424	4982424	CAAGTATACCGTGCTAAAATACCGCTGAAGCAAGCATTCCTTGACTAGCCCACGACTCCC[A/G]TAATAGTAAAGCAAGTTTAATAATACCTGGTACATAAGAGTTTGAGGTTAATTCACAGAA	Forward	A	A	A	A	A	A	G	A	A	G	G	A	A	G	G	G	G	G	A	G	G	G	A	G	G	G	G	A	A	G	G	A	A	A	A	G	A	A	G	G	A	G	G	G
NIAS_Os_aa01005575	1	4995762	4995762	ATATCAGTGAGAAATAAGCTATGAAACATATAACAAGGTAAATCCTATTCCATCTATTTC[A/C]ATCTACTTATCGTTTTAGGGAATCTCATATTAAACTAAGAGGTGCGACAAATTACGTTGC	Reverse	A	C	C	A	C	C	A	C	C	A	A	C	C	A	A	A	A	A	C	A	A	A	C	A	A	A	A	C	C	A	A	C	C	C	C	A	C	C	A	A	C	A	A	A
NIAS_Os_ac01000610	1	4998539	4998539	AAGCAATGGAGGAGTACAACGTCGTGGAATCGATCGATCGATCGACGGCGACCTGACCTG[A/T]CCTGCGCATCGATCGATCGATCGCTGCACGCGGCTCGCGATCAGCCAAGTGGACTTACGC	Forward	T	T	T	T	T	T	A	T	T	A	A	T	T	A	A	A	A	A	T	T	A	A	T	A	A	A	A	T	T	A	A	T	T	T	T	A	T	T	A	A	T	A	A	A
NIAS_Os_aa01005597	1	5158845	5158845	GATGATAATGTTGCACTTTTGCATGTTGAGTTTTAGGATTTAGTTGGTTGTAGCTTTAGG[A/G]CAGTCCCAACCCTCCACATAGGATGGTGTCTATGGTATTAACTACATTGCCATGTAGGAC	Reverse	C	C	C	C	C	-	T	C	C	T	C	C	C	T	C	T	T	C	C	-	C	C	C	T	T	T	C	C	C	T	T	C	C	C	C	T	C	-	C	T	C	T	T	C
NIAS_Os_ab01000423	1	5170853	5170853	AGCTGGAGGCGCGGCTAGTTAGCAGCCCCGCCGTCGTCGCCAAGAACGACGAAGAGGAGG[C/G]GGCGGCGCCACCCGAGGCTGGCGGCGAGGTGAAGAGAGAGAGGATCGGATCAAGTCACTA	Forward	C	C	C	C	G	G	G	G	C	G	G	G	G	G	C	G	G	C	G	C	C	G	C	G	G	G	G	G	G	G	G	C	G	G	G	G	G	C	G	G	G	G	G	G
NIAS_Os_ac01000613	1	5338249	5338249	TTCGTTGTTGATAAGAAGAGGAACCTGCTTTTTTGAAACGAACCGCACAAGAAGAGGAAC[A/C]TGCTAATGCTATTGCTACTAGATTGCATGTATAGCGTTGTATACAAGTTCCAATTCGATT	Reverse	C	A	A	A	C	A	C	C	C	C	C	C	A	C	A	A	C	A	C	A	C	C	C	C	C	C	C	C	C	C	C	C	A	C	C	C	C	C	C	C	C	C	C	C
NIAS_Os_aa01005598	1	5537942	5537962	TCTACGGTGCTTGTAGCTGCAAAACTCTGCAATCAGTGACCACTGTGTTAATGTATATCT[A/G]AAGGTGATTATAGGTGAAAATTGGATGATGGTTTTGCGACTCTAATTGTTTCAGTTTTAA	Reverse	C	C	C	C	C	-	C	T	C	C	C	C	C	C	C	C	C	C	C	C	C	C	C	C	T	C	C	T	C	C	C	C	T	C	C	C	T	C	C	C	T	C	C	C
NIAS_Os_ac01000616	1	5564305	5564325	ACTATTTCCACATATTTGTCGGTCCTTGGAAATTAAAATGATTTATTCTCATGGATTTAT[A/C]ATCATAAGCAGTTTCTGCTCAAGTATTGTCAGCAGTTTGTGTTATTGACTTGTTTGGTAG	Reverse	G	G	G	G	G	G	G	G	G	G	G	G	G	G	G	G	G	G	G	G	G	G	G	G	G	G	G	G	G	G	G	G	G	G	G	G	G	G	G	G	G	G	G	G
NIAS_Os_aa01005599	1	5589213	5589233	TACTAGTATGGTACCAGCTGCATGGTGTGTGGTACCTGGTACCTAGTACCTGTGGTACCT[A/G]TGGAATTGAAGGGATTCAAGAGGATGTGACAGGGGAATTGATACTATCCATACAAGCCGG	Forward	C	C	-	C	C	-	T	C	C	T	C	C	C	T	C	T	T	C	C	C	C	C	C	T	T	T	C	C	C	T	T	C	C	T	C	T	C	C	C	T	C	T	T	C
NIAS_Os_ac01000626	1	5881450	5881470	ACTAGAAAATCATATCATTCAAAGTCCGCACCTGTCACCAAGTCATGATGAGGCGGATTT[A/G]GATCCTCTAGACCCCATTGGTTGGCTTTTTTCCTTAATAAGCCAAAACAGTTTATTAGGG	Reverse	-	G	-	G	A	A	A	A	G	A	G	A	A	A	G	A	A	G	G	G	A	G	G	A	A	A	G	A	G	A	A	G	A	A	A	A	A	G	G	A	A	A	A	A
NIAS_Os_ab01000483	1	6000788	6000808	GGCGGCGGCGGTGGCGGCAAGGGACGGCGACGGCGGCGAGTGAGTGTATGGATAAGAATC[A/G]CGTTGTGGAGAGGAGCTATCCTGTTGGGGGACGGTATCCCGTCCCCTAGCATTCCCATTT	Reverse	G	G	G	G	G	G	A	G	G	G	A	A	G	G	G	A	G	G	G	A	G	A	A	A	A	G	G	G	G	G	A	G	G	A	G	G	A	A	A	G	G	G	G	G
NIAS_Os_aa01005604	1	6060250	6060270	ACATTGACAGTATCTTATAATCATTCAAAATTATGTTTTAAAATTTAAATTTTGGCTTTG[A/G]CATATTCTGTTTAGGCAACCGGTGGGGCTATAAGTATTTGTCTAAGGATTTTTATTTTAA	Forward	C	C	C	C	C	T	C	T	C	C	C	C	C	C	C	C	C	C	C	C	C	C	C	C	T	C	C	T	C	C	C	C	T	C	C	C	T	C	C	C	T	C	C	C
NIAS_Os_ac01000631	1	6146239	6146259	CTATGACACATGAGCAAGCGAGTTAGTAATGTGTGGTTTGCCATGTTAGTTTTTCTGGCT[A/G]GCTAGCTAGTTAATTTCATGACCAGTTCTCTGAATTTAGTGGTGCAAAGCTAATTGTCTA	Forward	G	G	G	G	G	G	G	G	G	G	A	G	G	G	G	G	G	G	A	G	A	A	A	G	G	G	A	G	A	G	G	G	G	G	G	G	G	A	A	G	G	G	G	G
NIAS_Os_ab01000489	1	6340292	6340312	AGTGTGATCATTTCAACAACTTTTGCATGCGCAGCTGAGGGCCTTGGAGTCCCCTTGCTC[C/G]CCCCGTACCATGGCGAGTCGCAGGACTTCAGCCATGGCGCCAACTTCGCCGTCGTCGGCG	Forward	G	G	G	G	C	C	C	C	G	C	G	C	C	C	G	C	C	G	G	G	G	G	G	C	C	C	G	C	G	C	C	G	C	C	C	C	C	G	G	C	C	C	C	C
NIAS_Os_ac01000651	1	6678438	6678458	GTTCTATTTTGATTTTCTCTTTACTTTTTGGGATTATGTAACTATAACTATTTAGAATCT[A/G]GACAAAAAATCTAGACTGTTTGAAGAGCTTTTATTTCTGGAAGAAGTTACAACTGCCAGA	Forward	C	C	C	C	T	T	T	T	T	T	T	T	T	T	C	T	T	C	T	C	C	T	T	T	T	T	T	T	T	T	T	T	T	T	T	T	T	-	T	T	T	T	T	T
NIAS_Os_ab01000502	1	6789452	6789472	GTATGTTTCACATCATTGGCACCTAAATAGCTAATTAGCTCCTACCCTTAGAAAGAAAAC[A/G]TTGCAGGGAAATTCAATGGCAATCATGAAAGAAAGCCAGATTGGATACAGCATTCCCTTC	Reverse	T	T	T	T	C	C	C	C	T	T	T	C	C	T	C	T	T	C	T	T	C	T	T	C	C	T	T	C	T	T	C	T	C	C	C	T	C	T	T	T	C	C	T	T
NIAS_Os_ab01000509	1	7006266	7006286	CACAGGAGTAGGGTATTACGCTCCAAGCGGCCCGAACCTGTATAATCTTGGCTCCCATGC[A/G]CGGTCTCGGAGAACTCGAAGCGGATACTCGATCTCGATCAGCGTGCCCTTTCCCCCGGCC	Reverse	C	C	C	C	C	C	C	C	C	T	T	C	C	T	C	T	C	C	C	C	T	T	T	C	C	T	T	C	C	T	C	C	C	C	C	T	C	T	T	T	C	C	T	T
NIAS_Os_ac01000664	1	7090578	7090598	TTTTTCATATAATTTGATTCATTCTTAAACATACTTTCAAGTACGCAATTTTTTTAATAA[A/G]ACGAACGTTCAGACATGCGCTAAAAAATCAACGGTGTCAAATATTTTTTTTTGAAACGGA	Reverse	-	C	-	-	T	T	T	T	-	C	C	T	T	C	C	C	-	C	C	-	-	C	C	T	T	C	C	T	C	C	T	-	T	T	T	C	T	C	C	C	T	T	C	C
NIAS_Os_ac01000666	1	7686495	7686515	CTCGGGTCCGAAGCTATGTCAAACAAACCTAAACCACGCTAGCTGATCGGATGAATTTTT[A/G]TTAGTTTTGTTGCTCCGGCATGTGTATATGTATGTTTAATTTTGTCTCGGTTGCAGTCTA	Reverse	T	T	T	T	T	T	T	T	T	T	T	T	T	T	T	T	T	T	C	T	C	T	T	T	T	T	T	T	C	T	T	T	T	T	T	T	T	T	T	T	T	T	T	T
NIAS_Os_ac01000670	1	8035380	8035400	CTACCATAGTTATGAAGTCTGAAAATTAGCGAATGTAATATGTACTGGTGCAACCGTATA[A/G]TAGAATTAATGTACTGTTGCAACTTGCAACTGCTGGGGGTTTGAAGCTTGATTTCACGTG	Reverse	C	C	C	C	T	T	T	T	T	C	C	C	T	C	C	C	T	C	C	C	C	C	C	T	T	C	C	-	C	C	T	C	T	T	C	C	C	C	C	C	T	T	C	C
NIAS_Os_ac01000672	1	8384883	8384903	ATCATCCATATGCTCCCATCCCCTCCCCTTCTAGGACCCCAGGTCCCAGCAGCAACATTT[A/G]GACTAGTGATTAGGCTGCCATTGATACTTTGCGAGCAAATCATACATAAGGGTTTCTTTA	Reverse	A	A	A	A	G	G	G	G	G	A	A	G	G	A	G	A	G	G	A	A	A	A	A	G	G	A	A	G	A	A	G	G	G	G	G	A	G	A	A	A	A	G	A	A
NIAS_Os_ab01000535	1	8455086	8455106	CGAAAACATAAACCCTGGTTAATACTGACCCCGGTGACCATTTATCCTGGCTTCGCCCCT[C/G]CGTATACGTATATTGGACTGTTGGACTGGAGGGGCGCGCATCAGCCACCCCCGACGGTGA	Reverse	-	G	G	G	C	C	C	C	C	G	G	C	C	G	G	G	C	G	G	G	C	G	G	C	C	G	G	C	G	G	C	C	C	C	C	G	C	G	G	G	G	C	G	G
NIAS_Os_ab01000578	1	9008150	9008170	GCTGAATAAATTTGTAGCCTACTCTTCTCCCTCCTCTTTTATATTATCGATATATGTTTA[A/C]AGTTAGCTTATAGTCTACTGTGCCTGAGCCCACTCCCCGGCACACAAAACGAAACAGCGT	Reverse	G	T	T	G	T	T	T	T	T	T	G	T	T	T	T	T	T	T	T	T	G	G	G	T	T	T	G	T	T	T	T	T	T	T	T	T	T	G	G	T	T	T	T	T
NIAS_Os_ac01000693	1	9010883	9010903	GAGTCCAGACGATGCCGGGTGGCGTTCTGGCGGAGATTTCCTTTTTTTCTTTTTTTTTTT[A/T]AAAAAAAGAAACATACTCCCTCCGGTAGCGTTTACTTGGTAATTTCAAATTTTTACTATA	Reverse	A	T	T	-	T	T	T	T	T	T	T	T	T	T	T	T	T	T	T	T	-	T	T	T	T	T	T	T	T	T	T	T	T	T	T	T	T	T	T	T	T	T	T	T
NIAS_Os_ab01000593	1	9419417	9419437	GTCCTCTAACTCCAGCAGAGATGGCGGTGGGCTGGTAGTCCAAGAGCGGAGGAGGATTCC[A/G]ACGTCGACGGCGGCCCTATGGGCGGCGGGGCTTAGGAATCTGGCGAAGCATAAGCAAATG	Forward	C	C	C	C	C	C	C	C	C	T	T	T	C	T	C	T	C	C	T	C	T	T	T	C	C	T	T	C	C	C	C	T	C	C	T	T	C	T	T	T	T	C	T	C
NIAS_Os_ab01000602	1	9978711	9978731	CTTGGCTCGCGACTTGACCGGGCCCAGTTGTGTGACACGATGGAATTTTTGCCTGACCCC[A/G]ACGGCTCAAAGCGCCGCCTTAGACGAAACCCAGATGGGGTGCTCGATCGATCGGCCCCCT	Reverse	G	G	G	G	G	G	G	G	G	G	A	G	G	G	G	G	G	G	G	G	A	A	A	G	G	G	A	G	G	G	G	G	G	G	G	G	G	A	A	G	G	G	G	G
NIAS_Os_ac01000710	1	10159613	10159633	CATCTAGCCAAACAAAACCTAAATATGCATTTTTTTTTCAACTGAGAATCCTTTTCGTAG[A/G]ACTGCTATGACCGTTTTCCTGCTGTGGGCGCAGCGCGACCACCGCAACAAACAGACATGT	Forward	T	C	T	T	C	C	C	C	C	C	C	C	C	T	T	C	C	T	T	T	C	C	C	C	C	C	C	C	T	T	C	C	C	C	C	C	C	-	C	C	C	C	T	T
NIAS_Os_ab01000613	1	10400752	10400772	AGGCGGACGATGTCAACCGTGAGCGTGATGCTACCATCATGCTTTATGAGGCCGCCACCG[A/G]TAAGCGCCCAGTGGCAGACCTCAATGTCCAGGAGCTCACCAACCTCGGATTGGTGATCAA	Forward	G	G	G	G	A	A	A	A	A	G	G	G	A	G	G	G	A	G	G	G	G	G	G	A	A	G	G	A	G	G	A	G	A	A	G	G	A	G	G	G	G	A	G	G
NIAS_Os_ac01000721	1	10612282	10612302	TAACCTCCACCTCTAAACACAGCATAATTGTTGGTACGTAGGGCCTATTCACTTTAACGC[A/C]AAAAAAGAACCTTACCAAGTTGCCAAAATTTTGGTAGGATTTCTTATATAGTTACTAAAA	Reverse	C	C	C	C	A	A	A	A	A	C	C	C	A	C	C	C	A	C	C	C	C	C	C	C	C	C	C	A	C	C	A	C	A	A	C	C	A	C	C	C	C	A	C	C
NIAS_Os_ab01000618	1	10614242	10614262	CAAGTATGTACTCAAGATGCTTATTCTATCATGCGTGCCTCACGGGGACAAATACGGAAT[A/C]TCTCTCTAACTCGATGATTGGGCCTGAACGGATCCAACTACCTGCCAGCATCGATCGGCG	Reverse	C	C	C	C	C	C	C	C	C	C	A	C	C	C	C	A	C	C	C	C	C	A	A	C	C	C	A	C	C	C	C	A	C	C	C	C	C	C	A	C	C	C	C	C
NIAS_Os_aa01005607	1	10670800	10670820	ATCGGTTGCATCCTACGGAAACACAACCTCCTGAGAGACCAGCCAAGCCCAAAAGACGAA[C/G]GAAGGAAGGAAGCAGAGCAACGCAAGCAGACAATAGCAGCAGAGAGGCAACGAGCGGCGA	Forward	C	C	C	C	G	C	C	C	C	G	C	C	G	G	C	C	C	C	C	C	C	C	C	G	C	C	C	C	C	G	G	C	C	G	C	C	G	C	C	G	G	C	G	C
NIAS_Os_aa01005608	1	10688491	10688511	TGGGGCCCACATCATTTTCTCTCACTGACATGTGGGCCCCCACATATTTATTTTATTATT[A/T]TTTTTTGACTAGGATGCCACGTCATCAAAACCAGCCACCTATACTGTTTTGGGACCTAAA	Reverse	A	A	A	A	T	A	A	A	A	T	A	A	T	T	A	A	A	A	A	A	A	A	A	T	T	A	A	A	A	T	T	A	A	T	A	A	T	A	A	T	T	A	T	A
NIAS_Os_aa01005615	1	10795464	10795484	ATCAACAAACTGTTTGTTGGCAAAGATCAGCCTACGTAATTAGGGACCAAACATAAAATA[A/C]TTTTTTTAAACAGGACGAAAAGACAAATTTCAATGAACAATTGAATATTTTTTGAATTTA	Reverse	G	G	G	G	T	G	T	G	G	T	T	G	T	T	G	T	G	G	G	G	T	T	T	T	G	G	T	G	G	T	T	T	G	T	G	G	T	T	T	T	T	T	T	G
NIAS_Os_aa01005626	1	10890650	10890670	TCGTATATTAGGGTGGAGAGATGAGAATTTAATCTAATGGTCAAAACTGATGGGTCCACC[A/G]AGTTAAGTGAAAAACAATGATTAGATGTTTATCTAATTTATTATTAGAGCGCCACTTGGC	Reverse	G	G	G	G	-	A	G	A	A	G	G	-	-	G	G	G	-	G	G	G	G	G	G	G	G	G	G	A	G	G	G	G	-	-	-	G	G	G	-	G	G	G	G	G
NIAS_Os_ac01000727	1	11019483	11019503	AAGCCTCTAGTTTCAATTATTATTATATAATTTTCCTAGTGCACAAGTGATTGTCATGGT[A/G]GTAAGTTAAGCTCTCCAGTTTCAGAATACCAATTCCATACCATATATGATATATATGGGT	Forward	G	G	G	G	A	G	A	G	G	A	G	A	A	A	G	A	G	G	A	G	G	G	G	A	A	A	G	G	A	A	A	G	G	A	A	A	A	-	G	A	A	A	A	A
NIAS_Os_aa01005642	1	11067044	11067064	TGATCCAAGGTGTATCCTACATCTCTTAGCAATCTATCCAATTCAGCCAGGGTGGATGAT[A/C]TGATATGCTCTTGAATGATAGTTTGATGTATACCAGGTGTATGTTGGGACACACGATACG	Reverse	C	A	C	C	A	C	A	C	C	A	A	A	A	A	A	A	C	C	A	C	C	A	A	A	A	A	A	C	A	A	A	A	C	A	A	A	A	A	A	A	A	A	A	A
NIAS_Os_aa01005662	1	11127214	11127234	CAGCATGTGAGCTCATCCGGTTGAACATTCCTCTCTTTCATCTCATCAAACAGGTTAGCC[A/G]CCTTGCTATGTTGGCCTAGCTCCAGGTAAAGGCCCATCAGGTTATTCATGAGCTTAGTAC	Forward	T	C	C	T	C	-	C	T	T	C	T	T	C	C	C	C	T	T	T	T	C	T	T	C	C	T	T	T	T	C	C	T	T	C	T	T	C	T	T	C	C	C	C	C
NIAS_Os_aa01005677	1	11157463	11157483	AACAGCGACTAGATGTCTTGGTCATAAAAAAAAAGTTCACGACAACAAACAGGATCGTCA[A/C]AAAAGTGGTGATTCGTCATCAGAAGTTGGACTATCACACGGTGATGAAGAATTTATAGTA	Reverse	C	A	A	C	A	C	A	C	C	A	C	C	A	A	A	A	A	C	C	C	A	C	C	A	A	C	C	C	C	A	A	C	C	A	C	C	A	-	C	A	-	A	A	A
NIAS_Os_aa01005683	1	11166187	11166207	AATTGAATTCGATCTATTTACAGGCGAAAACTGTTGGGAGAATATATACAATGTGGTCTA[A/G]TTTCTGCAAATCAGCGTATTCCCACACTCTAACTGATCAGAGCAGCCAGCAGCATCAGAT	Forward	T	C	C	T	C	-	C	T	T	C	T	T	C	C	C	C	C	T	T	T	C	T	T	C	C	T	T	T	T	C	C	T	T	C	T	T	C	T	T	C	-	C	C	C
NIAS_Os_aa01005698	1	11240763	11240783	CAATGTATGTAGTTACGAAGGAACAAAGAAATGCATTAGGGAAATAGCATTAAGAAATGC[A/G]TTAGGGAAATAGCATGAAGGGAGTGTACTGAGTCAGGAGAACCGGGACTAGCAAGAGTGG	Reverse	-	T	T	-	T	C	T	C	C	T	T	T	T	T	T	T	T	-	T	-	T	T	T	T	T	T	T	C	T	T	T	T	C	T	T	T	T	T	T	T	T	T	T	T
NIAS_Os_aa01005741	1	11317069	11317089	CACCACCAGCACAACCATCTCTCGATCAGCGCCGCGTCACCACCAGCACAACCATCTCTC[A/G]ATCAGGATCATGTAAAGAAAGATGAAAGGAGATATGTGTATGTCAAGAAATCATATTAGG	Reverse	-	G	G	-	G	A	G	A	A	G	A	A	G	G	G	G	G	G	A	G	G	A	A	G	G	A	A	A	A	G	G	A	A	G	A	A	G	A	A	G	G	G	G	G
NIAS_Os_aa01005755	1	11328329	11328349	TAAACTCGCTCATCTCTCAATATTCGTTATTTTTTTACTTCCGAATTTTGGTTATTTCTA[A/C]GTTTATTTCTTTATGGACTCTAGCCTCTTATTCTAATATTCCTCTTTTTAGTTTTGAATT	Reverse	A	A	A	A	C	-	C	A	A	C	A	A	C	C	A	C	C	A	A	A	A	A	A	C	C	A	A	A	A	C	C	A	A	C	A	A	C	A	A	C	-	C	C	C
NIAS_Os_ab01000629	1	11329958	11329978	ACGGAGGGAGGCAGGCTTGACAGCGCACAGCTATCGAGGAGGACAAGGCTAGCGTGGAGC[A/G]GATCCGCCATCACCTCACGTACACGGATCCGTCGTCGCCTCGCGCGCACGAGCCCACTTC	Reverse	C	C	C	C	C	C	C	C	C	C	T	C	C	C	C	C	C	C	C	C	C	T	T	C	C	C	T	C	C	C	C	T	C	C	C	C	C	-	T	C	C	C	C	C
NIAS_Os_aa01005808	1	11402071	11402091	AAGCCCTTATACAGTATTTCCTTCATTCCAAAACAAGTGCACTCCACTAGTTTAAATTTT[A/T]AGGGCTCCTTTGATTTGGAGGAAAAACATAGAAATTTTAGAGGATTTCAATCCTATTGAA	Reverse	T	T	T	T	A	T	A	T	T	A	A	A	A	A	T	A	A	T	A	T	T	A	A	A	A	A	A	T	A	A	A	A	T	A	A	A	A	A	A	A	A	A	A	T
NIAS_Os_ab01000638	1	11409030	11409050	CATGCATTCATTTGCATCACATGGATTCAGTTTCTAGCTCAGCACAACTACACATGTGAC[A/C]TTCTGTGATGAATTACCCGTGGCATTGGAGCTATGCGTCATTATACCATTTCTTTTTATG	Reverse	G	G	G	G	T	G	T	G	G	T	T	T	T	T	G	T	T	G	T	G	G	T	T	T	T	T	T	G	T	T	T	T	G	T	T	T	T	T	T	T	T	T	T	T
NIAS_Os_aa01005884	1	11412019	11412039	TTGTCCCTAAATTAAATTAACCTCGATGCAGATTCAAAATGAAAATGGGGCACAAGGGAG[A/C]GTACACAAATGAACAGGCATCAAGATGAACATATATGTACAGCCACACACATTGTTTTCA	Forward	-	-	-	-	C	-	C	A	A	C	C	C	C	C	-	C	C	-	C	-	-	C	C	C	C	-	C	A	C	C	C	C	A	C	C	C	C	C	C	C	C	C	C	C
NIAS_Os_aa01005935	1	11424453	11424473	AAAATGTCTTTCAACCAAAGATCTGAGGATTGTTTTGAGCATTTGGATGACATTAAGTCT[A/G]TTCCCATTTGTCCCTCTTTATAGTAAGAATCCCTAGACTCAAATTCAAAAGATAAAATGA	Reverse	G	A	A	A	G	-	G	A	A	G	G	G	G	G	A	G	G	G	G	G	A	G	G	G	G	-	G	A	G	G	G	G	A	G	G	G	G	G	G	G	G	G	G	G
NIAS_Os_aa01005997	1	11523282	11523302	TCTCCTCCTTAATGTGAATTGGTAAAATATAGTGTGTACAAGTACTACAAGGTTGTCGAC[A/G]TTTGATGTCTCGACTACGGTATTTGGACAGTATGGGGATCGTTGGTGCTAGGATATACGT	Forward	C	T	T	T	C	T	C	T	T	C	C	C	C	C	T	C	C	C	C	C	T	C	C	C	C	C	C	T	C	C	C	C	T	C	C	C	C	C	C	C	C	C	C	T
NIAS_Os_ac01000758	1	11663588	11663608	ACTATGTCCATGATAATTGACTTGTGTGAATCTCTGGGCTAGGTTATTATATTCCTTGTA[A/C]ATAGGTTCGTTGCTGTGCGGTTCTGATAATCTCTCAACTTGTTGATGGTGCATGTTGTAG	Reverse	T	T	T	G	G	T	G	T	T	G	T	G	G	G	G	G	G	T	G	T	G	T	T	G	G	G	T	T	G	G	G	T	T	G	G	G	G	-	T	G	G	G	G	G
NIAS_Os_aa01006011	1	11680644	11680664	CTCCCCCAGTTGTTGATGTAAAAACATGAGTCCTGGGAGATCTGTTTAACTCCAGTACAA[A/G]TTTAAGACTTGCCTTTGGGTGTGTGAGCATGCCAGTTGATTTGATCCTGCAATCAACAAG	Reverse	-	C	C	T	C	T	C	T	T	C	C	C	C	C	T	C	C	-	C	-	T	C	C	C	C	C	C	T	C	C	C	C	T	C	C	C	C	C	C	C	C	C	C	T
NIAS_Os_ab01000657	1	11702476	11702496	CATTGCCGAGCTCCTTCTTGTGGCTAAGGCAAGCTTGAGCGTCTCCTCCAGTAAACTAGC[A/G]CATGCGACTGCAAGCTCAAACTTGAGTTGTGACTCCTCAACCCCTATGCCGCAGTGACGG	Reverse	C	C	C	C	T	C	T	C	C	T	T	T	T	T	C	T	T	C	T	C	C	T	T	T	T	T	T	C	T	T	T	T	C	T	T	T	T	T	T	T	T	T	T	T
NIAS_Os_aa01006026	1	11749065	11749085	ATATCAGATATTGACCAAAGAATAAATAAACGTGATATGAAAAGCAACTCTATTTTTTTT[A/T]AAAAAAAAAGAGAGTACCAAATGGTGCATTTCTGAATAGAAGATCCTCCCGTACGTGTTG	Forward	-	-	A	A	T	A	T	A	A	T	T	T	T	T	A	T	T	T	T	T	A	T	T	T	A	T	T	A	T	T	T	T	A	T	T	T	T	T	T	T	T	T	T	T
NIAS_Os_aa01006035	1	11792634	11792654	GGCGCCTTAACGTACGAGAGGACACAGGTACAAATTGTTGTGCTTTTCAAATTTGGGCCT[A/G]GTTTAGTTTCTAACTTTTTCTTCAAACTTTTAACTTTTCCATCACATCAAAATTTTTCTA	Forward	G	G	A	G	A	G	A	G	G	A	A	A	A	A	G	A	A	G	A	G	G	A	A	A	A	A	A	G	A	A	A	A	G	A	A	A	A	A	A	A	A	A	A	G
NIAS_Os_ab01000660	1	11886030	11886050	TTAGTTCGTTTATTAATGGAACCAATAGTATGGATTAAGAGCTATCCTGGACTGGTCCAC[A/G]TTCACCCCTTCCTAGCTAGTATATTCCTAGGATTAAAGAAATGTACATTAGTGGTAAATC	Reverse	G	G	G	G	G	A	G	A	A	G	G	G	G	G	G	G	G	G	G	G	G	G	G	G	G	G	G	-	G	G	G	G	A	G	G	G	G	G	G	G	G	G	G	G
NIAS_Os_aa01006052	1	11903090	11903110	CCCCTCAGTTCCTGTCTTCTTCTCCTTTTTCATTCTTTCTTCCTCCTATCCCCTCGGTTC[A/C]TGTCTTCTTCTCCTTTTTCTTTCTTAGCTAGCTTCGATTCCCTGTCACCGACGACGAAAG	Forward	C	C	C	C	A	C	A	C	C	A	A	A	A	A	C	A	A	C	A	C	C	A	A	A	A	A	A	C	A	A	A	A	C	A	A	A	A	A	A	A	A	A	A	C
NIAS_Os_aa01006068	1	12018297	12018317	TGATTATTTAATGGTTTGTAAGCTATATAATCCTTTCTTCCTATATAGTTGATACCCACT[A/G]AAGCCATAATTGCTATGAAGCTTAAACTACAGTTCATCACGTCATCACTTCAGCTAGCCC	Forward	T	T	T	T	T	C	T	C	C	T	T	T	T	T	T	T	T	T	T	T	T	T	T	T	C	T	T	C	T	T	T	T	C	T	T	T	T	T	T	T	T	T	T	T
NIAS_Os_ac01000769	1	12095312	12095332	GAAAAAGGGCTCCAATAGATACACCATCATCCCCTTCAAATTTAGCGCATCCGCTATGCC[A/G]GAAACAAAAACGTCAAATTTGGCGTTTCTCTCTCCTCACGCCATCTAGCAACTGGTCATC	Reverse	G	G	G	G	G	G	G	G	G	G	G	G	G	G	G	G	G	G	G	G	G	G	G	G	G	G	G	G	G	G	G	G	G	G	G	G	G	G	G	G	G	G	G	G
NIAS_Os_aa01006070	1	12227401	12227421	AATCAAACAGCCCATCACTGGTGCCATCTGACCACTCTCAAGCATGGGACAACATCAGCA[A/G]CATTGGTGCACCACTCTCAAGTTAATATACATCGGCCTCAAACTCAATAAAGCAAAGAAA	Reverse	G	G	G	G	A	G	A	G	G	A	G	A	A	A	G	A	A	G	A	G	G	G	G	A	A	A	G	G	A	A	A	G	G	A	A	A	A	G	G	A	A	A	A	G
NIAS_Os_aa01006071	1	12271684	12271704	TTTGATCCATACATAAAGAAACATCATGAGTACACTAGTTGAAACATTGTTGGTGGAACA[A/G]AAAATGAAACATACCCCCCTTAATAGGGCGTTCCCATTATATTCGGGCGGCTATTGCAAC	Reverse	A	A	A	A	G	A	G	A	A	G	A	G	G	G	A	G	G	A	G	A	A	A	A	G	G	G	A	A	G	G	G	A	A	G	G	G	G	A	A	G	G	G	G	A
NIAS_Os_aa01006075	1	12480565	12480585	TGTCCACTTTGTCCAGATATAACTAGTAAGACTAATATGGATACGATCCGAGTAGTCCTT[A/G]TAGTGCTCGAGTGGAACTTTGATTTTCCTTTCTTATCCAGATCACTTCCTTATGGTGGAT	Reverse	C	C	C	C	C	T	C	T	T	C	C	C	C	C	C	C	C	C	C	C	C	C	C	C	T	C	C	T	C	C	C	C	T	C	C	C	C	C	C	C	C	C	C	C
NIAS_Os_ac01000795	1	12768725	12768745	ACATACTGGTCTATGTCATGTTGTGTTGCTATGGGCAGCAAACACGGAGACCTCACATTC[A/G]AGCATGGCGATGGAAACACTGTGGATAGGATGACGGCGGTGAGGCCTTCCTTTTCTCGAG	Forward	-	C	C	C	T	T	T	T	T	T	T	T	T	T	C	T	T	-	T	C	-	T	T	T	T	T	T	T	T	T	T	T	T	T	T	T	T	T	T	T	T	T	T	T
NIAS_Os_ab01000665	1	12909858	12909878	AACCCACTACCCACATCCATCGGTCGGTGGCTCGGTGCAGCATGTGCAAACGGTGCTGGG[A/G]AGAGAAAAAGGCCGAAGGGTGGCCCATGCAGCCGAAGGCCGGGAAAGCACATGAGGCCTG	Reverse	G	G	G	G	G	G	G	G	G	G	A	G	G	A	G	G	G	G	G	G	G	A	A	A	A	G	A	G	G	A	G	A	G	A	G	G	G	-	A	G	G	G	A	A
NIAS_Os_ac01000801	1	13137886	13137906	TTCGTGATAATCCCTTTGTGAAAGGATCCGCTAGATTTTTTGCGGTTTGGACATAGTCTA[A/C]AGCAATCACTCCGGAGTTTCTCAAACTTCTAACGGACTTTAGGGGCCTTTTCACATGTCT	Reverse	-	G	G	G	T	G	T	G	T	T	T	G	G	T	G	T	G	-	T	G	G	T	T	T	T	T	T	G	T	T	T	T	G	T	G	G	G	T	T	T	G	T	T	G
NIAS_Os_aa01006089	1	13142274	13142294	TCTACTTCGGCATCTTCATGGCTGACAACGAGATGGAAGAATAGCGCAAAGCCCGAGAAA[C/G]AGAAGAGCTACGCGTACAACAGGAAGCCGAACGACACCGACTAGAAGAGGAGCGCCAAGC	Forward	C	C	C	C	G	C	G	C	C	G	C	C	G	C	C	G	G	C	C	C	C	C	C	C	C	C	C	C	C	C	G	C	C	C	C	C	G	C	C	G	C	G	C	C
NIAS_Os_aa01006093	1	13500391	13500411	AATTTTGGTGTCTACTGCTAGCTGCACTATTGACCTTACTCTTAGGATGAGCACTACATG[A/G]CTAACTAATGCAGTAGCCACGCGGACAGATGTTGTGGAATATGATGCTACACTCCGTATG	Reverse	C	C	C	C	T	C	T	C	C	T	C	C	T	C	C	T	T	C	C	C	C	C	C	C	C	C	C	C	C	C	T	C	C	C	C	C	T	C	C	T	C	T	C	C
NIAS_Os_ac01000803	1	13699305	13699325	CGGCAAGTCAAGGGCGGAGCTTCACGTGGAACAACTGGCCAGTGGAGGGGAGCTCATCAC[A/C]TTTGCTTGGTTACTCATGGCCAAAAATGACTGCGGTGACTCCAGGATGAAAAGGATTCAA	Forward	C	C	C	C	C	C	C	C	C	C	A	C	C	A	C	C	C	C	C	C	C	A	A	A	A	C	A	C	C	A	C	A	C	A	C	C	C	-	A	C	C	C	A	A
NIAS_Os_aa01006098	1	13777691	13777711	TTGGCACCATGGGTTTTCGCGTGGCATTGGTGCACAATCCAAAGGATATGTCATTCTAGT[A/G]CTAGAGAATTACAAGTTCTGTCGCGACCGGGAAAATTGCCTTTTCCCGAACGCTAGTGTA	Reverse	-	C	C	C	T	C	T	C	C	T	C	C	T	C	C	T	T	-	C	-	C	C	C	C	C	C	C	C	C	C	T	C	C	C	C	C	T	C	C	T	T	T	C	C
NIAS_Os_aa01006102	1	14053856	14053876	CTTTAGGCTTTGTCTAGTGTTTAGGGCTAATATCTGATCCAAGTGGGATAAATGGCTCCA[A/T]GTTCTTTTTTACTAGTTTGCATATAGGAAAAAGTATACCGAAGGTCCCTCAACTTGTCAT	Forward	-	T	T	T	A	T	A	T	T	T	T	T	A	T	T	A	T	-	T	-	T	T	T	T	T	T	T	T	T	T	A	T	T	T	T	T	A	-	T	T	T	A	T	T
NIAS_Os_aa01006104	1	14110671	14110691	TGAGTCGTTACCTTAGACCTTGTAATCCGCTCACCTATATTACCAATAATTTTTTCCGGC[A/G]GATGTCGTCATTGAATGTGCAAAGGAGCAGTGACTTCTGAAGTTGATCCACGTTCTATAT	Reverse	C	C	C	C	T	C	T	C	C	C	C	C	T	C	C	T	C	-	C	-	C	C	C	C	C	C	C	C	C	C	T	C	C	C	C	C	T	C	C	C	C	T	C	C
NIAS_Os_ab01000675	1	14271233	14271253	AGGGCGCGGTGGAGAAGAGGCAGTGGTGGCGAGGGCGAGGTGGAGCTCGGGGAAGAAGGC[A/G]GCAAGGGCGAGGTGGAGAGGAGGCGCGCGGCCCAGATCTGGGGCTGCCGGCGGAGGGGCG	Reverse	-	C	C	C	C	C	C	C	C	C	T	C	C	T	C	C	C	-	C	T	C	T	T	T	T	C	T	C	C	T	C	T	C	T	C	C	C	-	T	C	C	C	T	T
NIAS_Os_ac01000810	1	14278759	14278779	CTAGATCATCCATGAGCTTTGATATCCGTGCCTGGTTTTTCCTTTTAGAAGCATAGAAAC[A/G]CATCAGGTCATCTCTGATCCCAACCCATTATATATTTTTCCACACTATCGAACTATTTGT	Forward	-	T	T	T	T	T	T	T	T	T	C	T	T	C	T	T	T	T	T	C	T	C	C	C	C	T	C	T	T	C	T	C	T	C	T	T	T	C	C	T	T	T	C	C
NIAS_Os_aa01006109	1	14392432	14392452	GTCAGATCGATCGTTCGTTTTCGAAAAGCAGGGTCAAACAAGCAAACTCAAAAAAAGAGG[A/G]TCAAATTGGTACTTAGCCTTCAAAATGGGGCCAAATAAGCAATTGCCCCTTCCCTTGAAT	Reverse	-	G	G	G	G	A	G	G	G	A	G	A	G	G	G	G	A	-	A	-	G	G	G	G	G	A	G	G	G	G	G	G	A	G	A	A	G	G	G	A	A	G	G	G
NIAS_Os_ab01000699	1	14424620	14424640	TACAACGTATGAGCTGGGTGTGAAGAGTGGAACACCCTTCAATGTTCCGCTGCAGGGCAA[A/C]GCCACTGTTGTTGGTTTCTTTGGACGCTCTGGAGCACTCCTTGATGCAGTTGGCGTCTAC	Forward	C	A	A	C	C	C	C	C	C	C	A	C	C	A	C	C	C	C	C	C	A	A	A	A	A	C	A	C	C	A	C	A	C	A	C	C	C	-	A	C	C	C	A	A
NIAS_Os_aa01006112	1	14757320	14757340	TACATGCCCTTCAAGTTCTGTATCTAATAGGATTGGATAATTTGCAATGCCTATGTAGTG[A/G]TGCTAGTAATATCATGGTGGGTCCTCTGCATTTGGAAATTTGAAGAAACTCAAATTGCAA	Reverse	G	G	G	G	A	G	A	G	G	G	G	G	A	A	G	A	G	G	G	G	G	G	G	G	G	G	G	G	G	G	A	G	G	G	G	G	A	G	G	G	G	A	G	G
NIAS_Os_ac01000845	1	14770435	14770455	AGCTTGTTGATGCAAACCTTGCAAGGCTCACACAGCTCAGCTCCTCAAGCGACCACAAAA[A/C]GCTGGAGGATTTTTCTGGAACCTGAAACACACCACCAACCCTCCGGCAGGCGGCAGCTGT	Forward	A	C	C	A	A	A	A	A	A	A	C	A	A	A	A	A	A	C	A	A	C	C	C	A	A	A	C	A	A	C	A	C	A	A	A	A	A	-	C	A	A	A	C	C
NIAS_Os_aa01006113	1	14784217	14784237	GCCATGCTATTTAGATTGCCAAACCATCTAGCTAGCTAAACAAGTGCTCTAGGATTTACA[A/G]TGCAAATACCGTGGCATTCAGCCCTGAGGCACCAGCGATGATTTTGGCTACCACGTCCGC	Reverse	-	C	C	C	C	T	C	C	C	T	C	T	C	C	C	C	T	C	T	C	C	C	C	T	T	T	C	C	C	C	C	C	T	T	T	T	C	C	C	T	T	C	C	C
NIAS_Os_aa01006114	1	14853360	14853380	CCCCAGCTTGGAAGCAACTCATTTTCGCCCCAGCTCTTGTCGCCGTACCTTGTGGGTACT[A/G]TGGTGAAGGATGTGGGTGTGCCGAAAGGGATCCAGAGGCTGGGCTGGCTTCGCGGCCCCC	Reverse	G	G	G	G	A	G	A	A	A	G	G	G	A	A	G	A	G	G	G	G	G	G	G	G	A	G	G	A	A	G	A	G	G	G	G	G	A	G	G	G	G	A	G	G
NIAS_Os_aa01006119	1	14972864	14972884	ACCCAATATTAATCGACTAAGCTCGGCGGGGCCCACCACACACCATGCCTTGTATGGAAA[A/C]AAACCTTGTATATAGAAGGAGTTCCGGATAAGGAATGACCAGAAGAGTTCTGCATGGAAA	Reverse	-	-	-	C	A	C	A	C	C	C	A	C	A	A	C	A	C	-	C	-	A	A	A	C	C	C	A	C	C	A	A	A	C	C	C	C	A	A	A	C	C	A	A	A
NIAS_Os_ac01000865	1	15031355	15031375	ATTAGTAAATTAATAATTTACCCCTAATAATATTGATAGTACAGGACTATTAATAGAGAG[A/C]ACCGGAACATCGCTCGGAAAAAAAACTAACCAAATAAGTTACACGAATTAATCTCCACAC	Reverse	-	-	-	G	G	T	G	T	T	T	G	T	G	G	G	G	T	-	T	-	G	G	G	T	T	T	G	T	T	G	G	G	T	T	T	T	G	G	G	T	T	G	G	G
NIAS_Os_aa01006130	1	15059891	15059911	TTTTTTTAATCTATATTTAATGCTCCATGTATGTGTCAATGATTCGATGTGATGTTTTGG[A/G]AAAAAATTTTGGGGAACTATAGGCCTTAGGCCATTCCCAACCCAAACACTAGACATAGTT	Forward	-	C	C	T	C	T	C	T	T	T	C	T	C	C	T	C	T	C	T	C	T	C	C	T	T	T	C	T	T	C	C	C	T	T	T	T	C	C	C	T	T	C	C	C
NIAS_Os_ab01000723	1	15103101	15103121	CCCCACTCCTCTCCCCTCTCCTCCCTCCCGATAGAGGGCTCCGACGCAGCGGTGGCAACG[A/G]CGAGAGCACTAGCGGGCATCCTGGCCTTCCTCATCTTGTCCCCCACTCCTCTTCGCTCTT	Forward	G	G	G	G	A	G	A	G	G	G	A	G	A	A	G	A	G	G	G	G	G	A	A	G	G	G	A	G	G	A	A	A	G	G	G	G	A	A	A	G	G	A	A	A
NIAS_Os_aa01006146	1	15267678	15267698	CTCTGGTTGTATGGGCTGTGTCACTTGGGGTGCATCATCAGTTTGTGAAGTGCGAAGCTC[A/G]TTGGGTACCGATGACGACCCTCCACCGAAGCAGGACATGTCGCCGTACGATGTAGTGTAA	Reverse	C	C	-	T	C	T	C	T	T	T	C	T	C	C	-	C	T	C	T	C	T	C	C	T	T	T	C	T	T	C	C	C	T	T	T	T	C	C	C	T	T	C	C	C
NIAS_Os_ab01000725	1	15323790	15323810	ATGTGCTGCACCAATCACCACCCATATCCCCCTCGCTGATGTTCTTCCTTTGACTCCCTC[A/G]CCTCGTCATCGAGTCTCATCCCCGGCCCCGCTGCCACAGCACATCACTGACCAAACATCA	Forward	-	-	-	C	T	C	T	C	C	C	T	C	T	T	C	T	C	-	C	-	C	T	T	C	C	C	T	C	C	T	T	T	C	C	C	C	T	T	T	C	C	T	T	T
NIAS_Os_aa01006149	1	15458055	15458075	CCCTTCAGGTTGCTGTAGCTCTCACCTCAGTGGTCTCTGGCATTGGGCCCCCCTCAGGAC[A/C]TTCAGATTGTGCCCTTCTCTTTGCCTGTTATTCATATTGTTCAGTTTGCTCTTCTAGCAG	Forward	-	C	C	C	A	C	A	C	C	C	A	C	A	-	C	-	C	-	C	C	C	A	A	C	C	C	A	C	C	A	A	A	C	C	C	C	-	A	A	C	C	A	-	-
NIAS_Os_ac01000869	1	15463045	15463065	GCCTAGCAGCTCGTTGGGCCCATGAGGCATCCCATCTATTCGAGTCCCTACAAATCTTAC[A/G]CCTAACAGGCTAATCGCAATAGAGAAAAGCAACCACATCCTCACACATAATATCACTGTG	Forward	T	T	T	T	C	T	C	T	T	T	C	T	C	C	T	C	T	T	T	T	T	C	C	T	T	T	C	T	T	C	C	C	T	T	T	T	C	C	C	T	T	C	C	C
NIAS_Os_aa01006156	1	15515587	15515607	ATAACAGACATGTGGGGTCACAATTTTTATTATTTTCCATATCAAATTGCCACGTCAGAT[A/G]AAGACCGAGTCAATTTAGCCATGTAGGCGTCACGTCAGCTAAAACCGTCGTCCAAACCGT	Reverse	G	G	G	G	A	G	A	G	G	G	A	G	A	A	G	A	G	G	G	G	G	A	A	G	G	G	A	G	G	A	A	A	G	G	G	G	A	A	A	G	G	A	A	A
NIAS_Os_aa01006164	1	15644103	15644123	GTAAAGAATAGATGAAGCCACATGGTTTATTGTGCCATATAGGTACATCGAGAATCGAAG[A/C]TATCCTGTTTATATAGTACCCGTGCAAGAAAACACAGCAAGTCAGCAGCTGAGCCAACTG	Reverse	-	C	C	C	A	C	A	C	C	C	A	C	A	A	C	A	C	-	C	-	C	A	A	C	C	C	A	C	C	A	A	A	C	C	C	C	A	A	A	C	C	A	A	A
NIAS_Os_aa01006173	1	15774219	15774239	AAACTTTATTTAGGACAACTAACCTGAATCGTGAAGGTTTAATGTCAGTTTTGAAAATAC[C/G]GTTTCCAGCCCATAACCAATAATCTCAGAAATTGCACAAACTGCCAACGAATTAATTCCT	Reverse	C	C	C	G	C	G	C	G	G	G	C	G	C	C	G	C	G	C	G	C	G	C	C	G	G	G	C	G	G	C	C	C	G	G	G	G	C	C	C	G	G	C	C	C
NIAS_Os_aa01006181	1	15899232	15899252	ATCGAGGCCGGTTGGTGGAATAGATGCAGCTTCCATTCACCCCACCATATGTCAAAGTTT[A/T]TGCTCTTGAATCCCGCCAGCTCGATATTCTCAATGCTGCCCAGAGGAGGTCCTTGGAGAT	Forward	A	A	A	A	T	A	T	A	A	A	T	A	T	T	A	T	A	A	A	A	A	T	T	A	A	A	T	A	A	T	T	T	A	A	A	A	T	T	T	A	A	T	T	A
NIAS_Os_ac01000874	1	16042253	16042273	GACACTACATTTAGCAATTTCTCTGAACACATCAACAAATTACAGAACATCTCTCCACCA[A/G]AAAGATCCCATAGGTATGACAGCATGAGGGGTTTTGCCAACATAATATTTCTCCCATATA	Forward	C	C	C	T	C	T	C	T	T	T	C	T	C	C	T	C	T	C	T	C	C	C	C	T	T	T	C	T	T	C	C	C	T	T	T	T	C	C	C	T	T	C	C	C
NIAS_Os_aa01006192	1	16096221	16096241	TATTATTTGATTGCAGAGATTGCTACACAAATGGAGGAGAATCGACAGGAAAAATAACGA[A/G]CGATCAATCGAACCCTGTCGACTTATGGGTGAATGGGCTTACAAAACCAGAGAAATGACC	Forward	T	T	T	T	C	-	C	T	T	T	C	T	C	C	T	C	T	T	T	T	T	C	T	T	T	T	C	T	T	C	C	C	T	T	T	T	C	C	C	T	T	C	C	C
NIAS_Os_aa01006202	1	16239713	16239733	CTGCTAAACAGAGACAGGCCTGCAACATCAGCTCCAGCCGCTAAGAAGCTGTTCAGAGAC[A/G]ACGCTCCCAGCAAAATTGAGAAAAGGTGACCATATCAACAGCCATCTGAAACATATGCAA	Reverse	-	C	C	C	C	T	C	C	C	T	C	T	C	C	C	C	T	-	T	-	C	C	C	T	T	T	C	C	C	C	C	C	T	T	T	T	C	C	C	T	T	C	C	C
NIAS_Os_aa01006206	1	16299487	16299507	TTACGTGTAGGAGTAACAATATATTTATCCTATGATCTCTACTCCTGGAAATAGATATGT[A/G]GTCAGTGGTTACAATGATTTGAGTAACATCTCAAGATCTTGAGTAAATCTCCATAGTTTA	Forward	T	T	T	T	C	-	C	T	T	T	C	T	C	C	T	C	T	-	T	-	T	C	T	T	T	T	C	T	T	C	C	C	T	T	T	T	C	C	C	T	T	C	C	C
NIAS_Os_aa01006214	1	16375939	16375959	GGGCAATGAGAGTAAGAGCCATGGGGTGGTTGTTGTATTTGTTCACCCCAGGTCTTTCAA[A/G]AGACTCCTTCCTGTAGCTCTATGATGTACCTAAACATGGAGGGATACAAAGGACGGACAA	Reverse	G	G	G	G	A	G	A	G	G	G	A	G	A	A	G	A	G	G	G	G	G	A	A	G	G	G	A	G	G	A	A	A	G	G	G	G	A	A	A	G	G	A	A	G
NIAS_Os_aa01006221	1	16502247	16502267	TGCTTTGTTTTTGCTTGTTATAGGGAGTTTATTAGAGTAAAAGCCGTTTCTTTTACGTTG[A/G]TCATGTAGACGCTGCAGCTTCGGAAGATCCGCTCTTCGTGGAAGTTGAAGCCGACGTTTG	Reverse	C	C	C	C	T	C	T	C	C	C	T	C	T	T	C	T	C	C	C	C	C	T	T	C	C	C	T	C	C	T	T	T	C	C	C	C	T	T	T	C	C	T	T	C
NIAS_Os_ab01000741	1	16589195	16589215	TCAAGGCACCGTGACCTGGGCTCAAGTCCCACAATTCGACCTAAGCCAGATGACAAGCAC[A/G]GTTTCGGCAGATATGCAAGGAATGCAGTTTAGAACCGGGCCACAGCCGAACACAATGGCT	Forward	G	G	G	G	A	G	A	G	G	G	A	G	A	A	G	A	G	G	G	G	G	A	A	G	G	G	A	G	G	A	A	A	G	G	G	G	A	A	A	G	G	A	A	A
NIAS_Os_aa01006230	1	16644797	16644817	AGCCACTGCGTTCTCGTTTCCGGCCATTGGCGGACCAGCTGAGATCAGCACTATGGTGTA[A/T]ACCGGAAAGACGATTTCGCCGACTTGAGTCCACACCAGTGTTGTTGAAGTAGGAACTCCT	Forward	T	T	T	T	A	T	A	T	T	T	A	T	A	A	T	A	T	T	T	T	T	A	A	T	T	T	A	T	T	A	A	A	T	T	T	T	A	A	A	T	T	A	A	T
NIAS_Os_ac01000885	1	16673171	16673191	GAATGTCAGGAACTGTGCTCAACCCCAGATCAGCAACCCCAAAGGATGTGGCCTTTCTAG[A/C]AAATAAGACTTCATAGGGGGACTTGCCCAGCACACTGTGGAATGATGTATTATACCAAAA	Reverse	-	C	C	C	A	C	A	C	C	C	A	C	A	A	C	A	C	-	C	C	C	A	A	C	C	C	A	C	C	A	A	A	C	C	C	C	A	A	A	C	C	A	A	A
NIAS_Os_aa01006239	1	16818793	16818813	TAACTCATTATTGGTTAATGAATATGTGATTCTTTCATGAGACTCTTTATGTTGTATGCT[A/G]CTATTTTGGATGAAGCACAAAGAACAACTCGCACTAAGGTAATAAAGTTGTTTAAAGTCC	Reverse	C	C	C	T	C	T	C	T	T	T	C	T	C	C	T	C	T	C	T	C	C	C	C	T	T	T	C	T	T	C	C	C	T	T	T	T	C	C	C	T	T	C	C	T
NIAS_Os_ab01000744	1	16907394	16907414	GGCCTCCGCCGCGCTCGGTGCGTGCGGTCCGTGGCTTCCTCGGTCTCGCCGGCTACTACT[A/G]CAAGTTCAAACGTGACTATGGCGCGGCTTAAGCGTGAGGCATTCCGCTGGTGACCAGCGG	Reverse	-	G	G	G	A	G	A	G	G	G	A	G	A	A	G	A	G	-	G	G	G	A	A	G	G	G	A	G	G	A	A	A	G	G	G	G	A	A	A	G	G	A	A	A
NIAS_Os_aa01006249	1	16958784	16958804	CCGGAAGTGCCACCGGAGATTGAAGTGACGGAGGTGCCCATGGAGATTGCAGTGCCGGAT[A/G]TCCAAATAGAGATTAAAGTGGCAGAACCAGAGGTGCAATTTGTGGTATCAGTCGGGACAG	Forward	-	G	A	G	A	G	A	G	G	G	A	G	A	A	G	A	G	G	G	G	G	A	A	G	G	G	A	G	G	A	A	A	G	G	G	G	A	A	A	G	G	A	A	G
NIAS_Os_aa01006262	1	18669103	18642938	AGGCTCAACTGGATTTTGATATAAGGGCACACAAGAATTGTCATACAAGGATTGTCTTTC[A/G]AAGGTTCTAGACGCTGAGTGAGGCAGCCGGCCGTGCTAGCTTGGTCTACGACTCTATTTG	Forward	-	C	C	T	C	T	C	T	T	T	C	T	C	C	T	-	T	-	T	-	C	C	C	T	T	T	C	T	T	C	C	C	T	T	T	T	C	C	C	T	T	C	C	T
NIAS_Os_ac01000888	1	18853746	18827581	GTTCTTCCATACAAACTTCTGCACTGCTGCCGAAGTGATCGCACCAAGCGGTTTGGCCTC[A/G]ATCCAGTGGGAGAAGAATTCAATCGCTACTATTGCAAACTTGTACCCGTTTCGCGCTACC	Reverse	G	G	G	G	A	G	A	G	G	G	A	G	A	A	G	A	G	G	G	G	G	A	A	G	G	G	A	G	G	A	A	A	G	G	G	G	A	A	A	G	G	A	A	A
NIAS_Os_aa01006287	1	18961441	18935276	GAGTATTAATTAAGTGATTGACTAGGCAGTTAGTTATATAATCAACCTATTCATTGCACG[A/G]GCAAGCAAATTTTGTGTAATGTTAATTTGCACGGACAACTATTTATTTCAATTTTAACTT	Forward	C	C	C	C	C	T	C	T	T	T	C	T	C	C	C	C	T	C	T	C	C	C	C	T	T	T	C	T	T	C	C	C	T	T	T	T	C	C	C	T	T	C	C	C
NIAS_Os_ab01000749	1	18970118	18943953	CGAGAGGGGTTCGATCGGCTTGGCAATTTGCCGGTATAGACACGGTTCACTCGGCCGTCA[A/G]CATGGCGCTGGAGCAAGCGGGCGAACTCGGCTGTGGTTAGAGCTCCGATCATCTTCGACG	Reverse	C	C	C	T	C	T	C	T	T	T	C	T	C	C	T	C	T	C	T	C	C	C	C	T	T	T	C	T	T	C	C	C	T	T	T	T	C	C	C	T	T	C	C	C
NIAS_Os_ab01000750	1	18982906	18956741	ATATGTATATAAAGTATATACATATGTATGCATTGTAGATGAGAGAGACTAGAAGGCCAT[A/T]ACTGACCGCGCGCCGCGCGCGACTGATTGCCGATCAGCCAGGCCCGGTGTTTACATCCAG	Reverse	T	T	T	T	A	T	A	T	T	T	A	T	A	A	T	A	T	-	T	T	T	A	A	T	T	T	A	T	T	A	A	A	T	T	T	T	A	A	A	T	T	A	A	A
NIAS_Os_aa01006293	1	19044414	19018249	TGTATAAAGTTCTTATAAGCACTGTTAAAAGAGATCAAGAAGCTTAGGAAACATGCTCAC[A/G]ATAAATGAGGAAGTAGCCTAGCAAATACTCACTCTAACACATTTTAAGCGCAACTGTGAG	Reverse	G	G	G	G	G	A	G	G	G	A	G	A	G	G	G	G	A	G	A	G	G	G	G	A	A	A	G	G	G	G	G	G	A	A	A	A	G	G	G	A	A	G	G	G
NIAS_Os_aa01006304	1	19197352	19171187	ACTTTGAAATTCAAACATGCGATGATACAAAAAATTCAAATTATTGAAAGCAAAAATGCA[A/G]GTACATACCAATTTACCTGTGTGGTGAAGGTCGAGTCATTTAAATTCCGACGTGCAAGAC	Reverse	G	G	G	G	G	A	G	G	G	A	G	A	G	G	G	G	A	G	A	G	G	G	G	A	G	A	G	G	G	G	G	G	A	A	A	A	G	G	G	A	A	G	G	G
NIAS_Os_aa01006313	1	19434786	19408621	CAGTGCATGACTCGTATTACCTTAAGTAATCAGATAGGGTGCAATGTAGAGGCATATGTC[A/G]ATGATCTGGTGGTAAAGACGCACCACCAGGACACGTTGCTACAGGACCTGGCCGAAACTT	Forward	C	C	C	C	T	C	T	C	C	C	T	C	T	T	C	T	C	C	C	C	C	T	T	C	C	C	T	C	C	T	T	T	C	C	C	C	T	T	T	C	C	T	T	C
NIAS_Os_aa01006328	1	19551276	19525111	GATAAATTTAAGTGCATTTTGGTTGACGTACTGACGTGTTTTTATCTATTTGTCCCTCAA[C/G]AGTGAGCAATGTGTTGTAGGAATGCAACATGACGTATTGTTTTTTCCTTTTATTATAACC	Forward	G	G	G	G	C	G	C	G	G	G	G	G	C	C	G	C	G	G	G	G	G	G	G	G	G	G	G	G	G	G	C	G	G	G	G	G	C	G	G	G	G	C	G	G
NIAS_Os_aa01006336	1	19637656	19611491	TGTAAAACCCCCATTTCATAGATATATAGCTTCAGGCAAGCGGGTCAGCCATCCATATGC[A/G]ATAATCTACTTTGTCCGTGTAGAAAAACGTTTTGTATAGTAGTGTCTTACTCCGTTTTGT	Forward	-	G	G	G	A	G	A	G	G	G	A	G	A	A	G	A	G	-	G	-	G	A	A	G	G	G	A	G	G	A	A	A	G	G	G	G	A	A	A	G	G	A	A	G
NIAS_Os_ac01000893	1	19733216	19707051	CAGAGGAGTGGGCAAATAAATCAACTGGATGCATGGAAAGACTGTCAAGCGCAGATGATC[A/G]ATCAGGAACAAAGTCCTAGTGAATGAGAGAGTATATAAAGGCATAACTGTTCATCTGATT	Reverse	A	A	A	G	A	G	A	G	G	G	A	G	A	A	G	A	G	A	G	A	A	A	A	G	G	G	A	G	G	A	A	A	G	G	G	G	A	A	A	G	G	A	A	A
NIAS_Os_aa01006340	1	19767057	19740892	CATTTCATATAAGATTGTTTTGACATTGCACTATTTCCTCCATTTCACAGTATCTGTCCC[A/G]TTATCTCTGGAGTATCTGTTTCAAAATACTTGTCCATTGCAGAGATCAAGATGTACTTCT	Reverse	A	A	A	A	G	-	G	A	A	A	G	A	G	G	A	G	A	A	A	A	A	G	A	A	A	A	G	A	A	G	G	G	A	A	A	A	G	G	G	A	A	G	G	G
NIAS_Os_aa01006342	1	19801581	19775416	AAAGAATACATTTTAAACAGTACCATTTTGTAACAAGTACAAGGCCTTGTTCCACACACC[A/G]CTTTCCCGATTTTATCAAATTTGGCAAAAATCCTTAATGATGTTGCCTTACCATATTTTT	Forward	G	G	G	A	G	A	G	A	A	A	G	A	G	G	A	G	A	G	A	G	G	G	G	A	A	A	G	A	A	G	G	G	A	A	A	A	G	G	G	A	A	G	G	A
NIAS_Os_aa01006347	1	20046006	20019841	AAGCATCTTTCATATAGAAAACTTTTGCAAAAATACGTCGTTTAGTAGTTTGAAAAATGT[A/G]CGCGCGAAAAATAAGGTAAATAAGTTGGGAAAGAGGAAAAAAAGAATACAGCCTTAGTCC	Forward	C	C	C	C	T	C	T	C	C	C	T	C	T	T	C	T	C	C	C	C	C	T	T	C	C	C	T	C	C	T	T	T	C	C	C	C	T	T	T	C	C	T	T	C
NIAS_Os_ab01000768	1	20162437	20136272	TTTTTCTTTTTAGAGTAGGCCTCTACATCCAATCGGATACATGCAGTCTTTTTAATCAGG[A/G]TCTTAGCCGGATATAGGGTAGCTAACTAGTTAGGGTTGAGTTACGGTGAAATTGTGAAAT	Forward	A	A	A	G	G	A	G	A	A	A	G	A	G	G	G	G	A	G	A	G	G	G	G	A	A	A	G	A	A	G	G	G	A	A	A	A	G	G	G	A	A	G	G	G
NIAS_Os_aa01006392	1	20183564	20157399	TTTAATTAGAATTACAAAGCAATATTTGATACTAACCTTCCATTTGCTTTTTGCTAGATT[A/G]CCTTTGATCAAATGACCCATCTTTTTAGATACGAGAGGAAGATCTTGAGAATTCTAAGCT	Reverse	-	T	T	C	C	-	C	T	T	T	C	T	C	C	C	C	T	-	T	-	C	C	T	T	T	T	C	T	T	C	C	C	T	T	T	T	C	C	C	T	T	C	C	C
NIAS_Os_aa01006478	1	20246725	20220560	AAGGAGGGGGGCTTGGGCGGTTTGGGCCCACCTATTTCCGTAGCCGCATCGTGTGGAAAG[A/G]AAAAATTAAAGTGGGGAATAACCTGGTCCGCGGAATACACCGGCCGCGTGGATGTGAGCA	Reverse	G	A	A	G	G	A	G	A	A	A	G	A	G	G	G	G	A	G	A	G	G	G	G	A	A	A	G	A	A	G	G	G	A	A	A	A	G	G	G	A	A	G	G	A
NIAS_Os_aa01006523	1	20255975	20229810	AGCAACCGAAGGAGGTCACAGATACTCGACACCCAAGGAGGACAGAGCTACCATGGTGGA[A/G]AGTCCTTGTAGAAGCAAATCAAAAGACGAGGCAGCCTGGGGAATAGTCGTAAAGGAAAAC	Forward	G	G	G	A	A	-	A	G	G	G	A	G	A	A	A	A	G	G	G	G	A	A	G	G	G	G	A	G	G	A	A	A	G	G	G	G	A	A	A	G	G	A	A	A
NIAS_Os_aa01006597	1	20275671	20249506	GCCATAGCTTCAACATGAGCCATTCTTCTATTTTTCGTCCTGATTTGCCACTGAACTACA[A/G]CAAATTTTTTTCTTCGATCACTCACCTTTTTTATGGATAATAATATGTTTGTTTATTGAA	Reverse	G	G	G	A	A	G	A	G	G	G	A	G	A	A	A	A	G	G	G	G	A	A	A	G	G	G	A	G	G	A	A	A	G	G	G	G	A	A	A	G	G	A	A	G
NIAS_Os_ab01000783	1	20284999	20258834	TTGCGCCGACACTGCCGACGTTGGATCCGCCCGCAACAAGTCGTCGACTTCGTCGTCGCC[A/G]CTGGATCCGCATGTTGAAGCCGTGGGAGGACGCCGTCACTCGTGGTGGGGGAGGGAGCTG	Reverse	C	C	C	T	T	C	T	C	C	C	T	C	T	T	T	T	C	C	C	T	T	T	T	C	C	C	T	C	C	T	T	T	C	C	C	C	T	T	T	C	C	T	T	T
NIAS_Os_ac01000938	1	20291575	20265410	CCCCCCCCCCCACACCCCTTGGCCTGCTGACGTGTGGGGCCTACATGTTGGCGCCGGCCC[A/C]TTGATGACACCAGCATCCTTGTTTTTCTTTGTTAAAATAATTAGTAATTGCGCAATAATT	Reverse	A	A	A	C	C	A	C	A	A	A	C	A	C	C	C	C	A	-	A	C	C	C	C	A	A	A	C	A	A	C	C	C	A	A	A	A	C	C	C	A	A	C	C	C
NIAS_Os_aa01006750	1	20458333	20432168	CGGTATTAGAAGGCTTACGGGTTAAATATCTGGTTTAATTTGTTAGCTGATCAACCAATA[C/G]TTCGTTGGGGTTACGTAGATTTATTCCTTATTTATATAATAGTGCTATTCATTTGAAAAT	Forward	C	C	C	C	C	G	C	C	C	G	C	G	C	C	C	C	G	C	G	C	C	C	C	G	G	G	C	G	C	C	C	C	G	G	G	G	C	C	C	G	G	C	C	C
NIAS_Os_aa01006756	1	20670591	20644426	TGCGATGAGCAGGTTAAGCACTAGTAGTAGTAGTTTATTCATAAACTGGCTGACAAGATG[A/G]ACAATGAGCGCTTAACGAAGAGGAAGCTAAGCAATGAAGGGTATCTAACGTTAAATAGTC	Reverse	C	C	C	C	T	C	T	C	C	C	T	C	T	T	C	T	C	C	C	C	C	T	T	C	C	C	T	C	C	T	T	T	C	C	C	C	T	T	T	C	C	T	T	C
NIAS_Os_ac01000942	1	20752317	20726152	TGAATAAGACGAATGGTCAAACATTTTTAAAAAAGTCAACGGTGTCAAACATTTTGGGAT[A/G]GAGGGAGTATAAAGTTCAAACTACTTCAAACGTCCACTAAGTTTCACAAGTCGACAAGGC	Forward	G	G	G	G	G	A	G	G	G	A	G	A	G	G	G	G	A	-	A	G	G	G	G	A	A	A	G	A	G	G	G	G	A	A	A	A	G	G	G	A	A	G	G	G
NIAS_Os_aa01006765	1	21077064	21050899	CGGTTTCTCTTCCTGTGCTCCTGTCCATGCCAGATGGTGCTCACTCGCAGCAACGGGAAA[A/G]GCCCCAACATCAACAACAACAACAACAACAATGGAGAGAATCCCACGCTTGCCCAAGTCC	Reverse	G	G	G	G	A	G	A	G	G	G	A	G	A	A	G	A	G	G	G	G	G	A	A	G	G	G	A	G	G	A	A	A	G	G	G	G	A	A	A	G	G	A	A	G
NIAS_Os_aa01006767	1	21170170	21144005	AGCTGTCCTATTCCTAAGTAGTACTATTATTTTTTCATGCGAGTCATGATGATCAGTAGA[A/T]TGGTCATCAACAAATAATCAAAGTCGTAAGATGAATATGTAAGAGCTACTATGAACAATT	Reverse	T	T	T	T	T	A	T	T	T	A	T	A	T	T	T	T	A	T	A	T	T	T	T	A	A	A	T	A	T	T	T	T	A	A	A	A	T	T	T	A	A	T	T	T
NIAS_Os_aa01006770	1	21547487	21521322	TGAACTTTAATTCAATTCATATCATACATCAAATATATTTCATGTAAAGTTCTATATGAT[A/G]TTGCGTGGGGACCATAAAACTTTACAATACTTAATTATATATAATCAGTTCAGTATACAA	Forward	T	T	G	T	C	T	C	T	T	C	C	T	C	C	T	C	T	T	T	T	T	C	C	T	T	T	C	T	C	C	C	C	T	T	T	T	C	C	C	T	T	C	C	T
NIAS_Os_ab01000796	1	21642638	21616473	ATCAGACGGCTGGCTCACACCACTGCACCAGCTAGCACCCAAAAGGTCATCTTCTTCCTT[A/G]AGCGGTAGAGCTCTCTTTCTTCTCCATGTCAATGGAAGTGCTCGGTGCTTCTTCTTACTT	Reverse	C	C	C	C	T	C	T	T	T	T	T	C	T	T	C	T	C	C	C	C	T	T	T	C	C	C	T	C	C	T	T	T	C	C	C	C	T	T	T	C	C	T	T	T
NIAS_Os_aa01006779	1	21683899	21657734	TAGCAATTTAGAATCGTTCATGGGATCTTTAAAGTGAGTGAGGGAGAGCTGCTAGACATA[A/G]TAGTTGGTCTATTTGCGATTATCTTCATGTAAAAGTAATTTTAATTTTAGTTTCTCACGA	Forward	G	G	G	G	A	G	A	G	G	A	A	G	A	A	G	A	G	G	G	G	G	A	A	G	G	G	A	G	G	A	A	A	G	G	G	G	A	A	A	G	G	A	A	G
NIAS_Os_aa01006787	1	21912906	21886741	TGTCAAGACATAGGGTTATTACTATGAGGAGTGCTGACTGGCATAGGGTTATTACTATGA[A/G]GCTGTCAAGTCTGTATAAAAATACATGGCTTGTCTGACTGGCATCCCCCATAGGAGATAA	Forward	C	C	C	C	C	C	C	C	C	T	C	T	C	C	C	C	T	C	T	C	C	C	C	T	T	T	C	T	C	C	C	C	C	T	T	T	C	C	C	T	T	C	C	C
NIAS_Os_aa01006789	1	22103451	22077286	GTAATTATTCATCTTGCAAGAGATAAAATCGAATCATCTTTGGCCGTGTTTAGTTCTTTT[A/G]GCCAAAATTTTTTTGACGTATATGGATACACATTTGAAATATTAAACATAGACTAATAAC	Reverse	G	G	G	G	G	G	G	G	G	A	G	A	G	G	G	G	A	G	A	G	G	G	G	A	A	A	G	A	G	G	G	G	G	A	A	A	G	G	G	A	G	G	G	G
NIAS_Os_ac01000950	1	22159755	22133590	GCCACCTGAGAAATTTTCATTTTTCACGTACACTTGCTTCCAGGCTGGTGGGTGTGAAAA[A/G]TAGTTTTGGACTTTGGTCATTTGAGAAGATCAATTTTAGATGTAATGATGCATCTTTAGT	Forward	G	G	G	G	G	A	A	G	G	G	A	G	G	A	G	A	G	G	G	G	G	A	A	G	G	G	G	G	G	G	A	G	A	G	G	G	A	A	A	G	G	A	G	G
NIAS_Os_aa01006795	1	22202046	22175881	TTTACCACATACTTTTAGCTAAGGATAGATGGATTGATTGTTGTTGGGCTAAGACAAAGC[A/G]TTAGAACCTGAGTCAACCATGTTTGCTTGCTAGTTTCTACTACTGTACACCCTCAGGCTG	Reverse	G	G	G	G	G	G	G	G	G	A	G	A	G	G	G	G	A	G	A	G	G	G	G	A	A	A	G	A	G	G	G	G	G	A	A	A	G	G	G	A	G	G	G	G
NIAS_Os_aa01006803	1	22310404	22284239	TTCATCCAGACAAACCCGCAGTTCGTCATCGGTGGTAGCATATCCCCTGTCTCCATCTAT[A/G]GTGGCACACAATATGTCTATGATTATTTAGTTTGAAAGGTAAAACATACACATAAATTAA	Forward	G	G	G	G	G	A	A	G	G	G	A	G	G	A	G	A	G	G	G	G	G	A	A	G	G	G	G	G	G	G	A	G	A	G	G	G	A	A	A	G	G	A	G	G
NIAS_Os_aa01006817	1	22533243	22507078	GTCGGCTCATCGGCACCTGACGGAACGCTTATCAGCACCCGCCCCACGCGTTGAGCCACC[A/G]TCTTGTTGCTAAGATCTGCAAAGGGAGACAGGACCATTTCAGGATAAATATGAGTACAAT	Forward	-	G	T	G	G	A	A	G	G	G	A	G	G	A	G	A	G	G	G	G	G	A	A	G	G	G	G	G	G	G	A	G	A	G	G	G	A	A	A	G	G	A	G	G
NIAS_Os_ac01000953	1	22572719	22546554	CAACCCTGGCAGGGTCCATATCTGCAATAAGAGCAAGTTTAACAGTAGTTTAACAGTACA[A/G]CCCACTACTAACTTAAAAAACAAAAACAAGAGGTGCTTTCAGCTTTCATCGTTGGTCAAA	Reverse	C	C	C	C	C	C	C	C	C	T	C	T	C	C	C	C	T	C	T	C	C	C	C	T	T	T	C	T	C	C	C	C	C	T	-	T	C	C	C	T	C	C	C	C
NIAS_Os_aa01006823	1	22585822	22559657	TGCCGGGGAAAGAGTTCCCAACCCTCAGCGCCCAACAGAGCCCAATGTTTCTCTGTCTCC[A/C]TTGTTGATTTATGAAAGGCATGATAGTATCACTACTTAGTGTATATTGTGTTGTTAATAT	Reverse	C	C	C	A	C	C	C	C	C	A	C	A	C	C	A	C	A	C	A	C	C	C	C	A	A	A	C	A	C	C	C	C	C	A	A	A	C	C	C	A	C	C	C	C
NIAS_Os_aa01006831	1	22698509	22672344	CCAAATTCAAGTGACAACCATTATACATACAAACTTAATTAAGTTCAGCATTTCAAGTCT[A/C]GGCAAAAGAGAACTAGCTGCCTCATTCCCCTAATGCATTGGATCACATCACATCAGTGAA	Forward	T	T	T	T	T	G	G	T	T	T	T	T	T	G	T	G	T	T	T	T	T	T	T	T	T	T	T	T	T	T	G	T	G	T	T	T	G	-	T	T	T	G	T	T
NIAS_Os_aa01006838	1	22798737	22772572	GGGCCAGATCTCAAAACCCAGGAAGCAAACTGCTGAATATACTGAACTGGTCATACCTTC[A/G]CCTCATGGTCACAGAAGTTCTAAGAAGAAAAGCATGAGCTTTGTTAGTCAAAGAACACAA	Forward	C	C	C	C	C	C	C	C	C	C	C	T	C	C	C	C	C	C	T	C	C	C	C	T	T	C	T	T	C	T	C	T	C	T	T	C	C	C	C	C	C	C	T	C
NIAS_Os_ac01000958	1	22860624	22834459	ACTGAGAACGAAGGGTTGGATTGGATTCCTCCAACTTTTGAGATAGGCAGGCAAAGTGAG[A/G]AGGAGGAAGAAGAAGCCGACCTTGGAAAAGTTGGGAAGTGGACGAGCTGTCGTGCATGGG	Reverse	C	C	C	C	C	-	-	C	C	-	T	C	-	-	C	T	-	C	C	C	C	T	T	C	C	-	C	C	C	C	-	C	-	C	C	-	-	-	T	-	C	-	C	C
NIAS_Os_ab01000803	1	22929642	22903477	CGCCGCCACCGTGCCCCAAGATGAAATGAACGGAGCCCGTCGCGGATCGGCAGCTTGTCG[A/G]CCAACCGTCGTCGTCGTCGCAAGCCTCCGCCGTCATCGCCGCCGCACAGCTGGGCGGGCT	Reverse	G	G	G	G	A	G	G	A	A	G	G	A	G	G	G	G	G	G	A	G	G	G	G	A	A	G	A	A	G	A	G	A	G	A	A	G	G	G	G	G	A	G	A	A
NIAS_Os_aa01006847	1	22957847	22931682	AATCATAGAAAAGTTTAACTCAAATGGATGAAATATGTGACCTGTAGAATTTTTCAAATA[A/T]CTACCGAAAAGCTTCTCAACTCGAAAACACAATCTTGCAAGTGGAATTTAGAGGTTCTAA	Reverse	A	A	A	T	A	T	T	A	A	T	T	A	T	T	T	T	T	A	A	A	A	T	T	A	A	T	A	A	A	-	T	A	T	A	A	T	T	T	T	T	A	T	A	A
NIAS_Os_aa01006855	1	23033795	23007630	CCCACCAAATGCAGTCGACCAATTCCTGAGTGCGTTGCAAAAGACCACCATCGGCCACTC[A/G]TACCTTGACAGCAACAAACCCTTGATGGCGTCCTGACAGTTGGGCCGCCATATCCTCAGA	Reverse	G	G	G	G	G	A	A	G	G	A	A	G	A	A	G	A	A	G	G	G	G	A	A	G	G	A	G	G	G	G	A	G	A	G	G	A	A	A	A	A	G	A	G	G
NIAS_Os_aa01006862	1	23087422	23061257	TAACAACTTTTTCACCAACATTCTCTTCCCGACCAATCACAACCCTCAACCATTCACCTT[A/T]CTCACCTACCTCCATTATTCATCCAATCACAACCCTCCACTACTCACTTTTACTTACTTT	Forward	-	T	T	T	T	A	A	T	T	A	A	T	A	A	T	A	A	-	T	T	T	A	A	T	T	A	T	T	T	T	A	T	A	T	T	A	A	A	A	A	T	A	T	T
NIAS_Os_ab01000807	1	23217210	23191045	CCAATCAGTCTCCTGGCCAAAGGAGAGGCCAGGAGGTGGGGCCTAGGGTTCGGCCGAACC[A/G]TCACCGTCTCCTCTGATCCTGGCCTTCCACGTATACGTTGCTGATGCATTCCCAATGACG	Forward	-	G	G	G	A	G	G	A	A	G	G	A	G	G	G	G	G	-	A	G	G	G	G	A	A	G	G	A	G	G	G	G	G	A	-	G	G	G	G	G	A	G	G	G
NIAS_Os_aa01006877	1	23281030	23254865	TGACCGCAGCTTGCCCACACCTACAGGGCACTCCCCCTTCTCATCGTAATCAGCAAACTC[A/G]CCTTCAGAGCAGTCAATGTCAAATGAAGTCCCTTCCAGCTTAAGAAGAGATTGCAGGATG	Forward	-	C	C	T	T	C	C	T	T	C	C	T	C	C	T	C	C	-	T	T	C	C	C	T	T	C	C	T	C	C	C	C	C	T	T	C	C	C	C	C	T	C	C	C
NIAS_Os_aa01006881	1	23530660	23504495	ATGAGAAGGAGAAGGCAAGCGCATGCGTAGGCAAGCCCGTTAATGAGGGAGTTAGGTCCC[A/G]ATCTTCCAATAGGTAATGATAAACAGTCGATTTGGACGGAGTCGTGACACAACTCGATCC	Reverse	G	G	G	G	G	A	A	G	G	A	A	G	A	A	G	A	A	G	G	G	G	A	A	G	G	A	G	G	G	G	A	G	A	G	G	A	A	A	A	A	G	A	G	G
NIAS_Os_aa01006887	1	23655521	23629356	CTATAAATCTAGAAAATAAACTTAGCTAGAAACAGGGGTAACCTATTTTTATAAAGATTT[A/T]TACCAGTTGGCTACTCGAAATGCTTATCAGAATTTTCAGCGCCCAAAACATGGCCTATCA	Forward	A	A	A	A	A	T	T	A	A	T	T	A	T	T	A	T	T	A	A	A	A	T	T	A	A	T	A	A	A	A	T	A	T	A	A	T	T	T	T	T	A	T	A	A
NIAS_Os_ac01000967	1	23692151	23665986	TAAACCAAATTTACTTAATAGAGAGTTTCCAAAATATGTGGTTGATTTGTTGCAGGGGAC[A/C]GGCACTGTTGTAACATACCGAAAATTAACCATTTTCTAACTCTGCACCATGCTGAGTCTT	Reverse	A	A	A	A	C	A	A	C	C	A	A	C	A	A	A	A	A	A	C	A	A	A	A	C	C	A	C	C	C	C	A	C	A	C	C	A	A	A	A	A	C	A	C	C
NIAS_Os_ab01000811	1	23717826	23691661	CCTACCAAAGAATTGCATGCAAGTTGTGCGGCTTTCCGTTTGGGAAATGGGTATCCAGCA[C/G]GCACTCCGGCGAATAAACAAGCATGGCATCCATGCGCGTGGGGCATGCATGACAATGGTG	Reverse	G	C	C	G	C	G	G	C	C	G	G	C	G	G	G	G	G	G	C	C	G	G	G	C	C	G	C	C	C	C	G	C	G	C	C	G	G	G	G	G	C	G	C	C
NIAS_Os_aa01006903	1	23769255	23743090	GTACAAACTAACGGCTCCTGGGTTCGACTCCCCTTGAAAATGAACCATGGGGGTGGATCC[A/G]CATGTCAAGAGCCAATATTTGCGTCCTTCTGTGACATTTTTTATTGAGGTGTTCTATTAT	Reverse	G	G	G	G	G	A	A	G	G	A	A	G	A	A	G	A	A	G	G	G	A	A	A	G	G	A	G	G	G	G	A	G	A	G	G	A	A	A	A	A	G	A	G	G
NIAS_Os_aa01006912	1	23840920	23814755	ACGTTCTCTCGGTGCAGGCATCAGCACCGGATGGTCTTCTCGGATTGAAGATACGAGCTA[A/C]GGTTGTCTCTCTCACTCGATAGAAACTCAGCATGTTATATTATTAATGCTCATGTTTCTT	Forward	A	A	A	A	C	A	A	C	C	A	A	C	A	A	A	A	A	A	C	A	A	A	A	C	C	A	A	C	C	C	A	A	A	C	C	A	A	A	A	A	A	A	A	C
NIAS_Os_ab01000817	1	23924100	23897935	CGGTAAGGTCTGACCAGGGTGGGATGGGTGGCCTGGAGGTCGTAAGCCTCCGAGCGCGAC[A/C]ATACTTCAGGTAACAAGGACCATCGAGCCCAAGAATCTGAAGCCTTCGCTTAACCCCTAG	Forward	C	-	C	C	C	A	A	C	C	A	A	C	A	A	C	A	A	C	C	C	A	A	A	C	C	A	C	C	C	C	A	C	A	C	C	A	A	-	A	A	C	A	C	C
NIAS_Os_aa01006939	1	24017033	23990868	GTCGCTAGGCTTCGCCCGCGGCCCCATGACAAACCCCTTAGTCTTCACCCTTCTGGCTTC[A/G]CCCAAGGTCTTCGCCTGATGGACTTAGACGATTCTTGATAGCCCAGGTGGTTTCAGCGGG	Forward	C	C	C	C	C	T	T	C	C	T	T	C	T	T	C	T	T	C	C	C	T	T	T	C	C	T	C	C	C	C	T	C	T	C	C	T	T	T	T	T	C	T	C	C
NIAS_Os_aa01006940	1	24137314	24111149	TATTCAAAAAATTAAAAAAGAACGCTTAAATTAGTCATCTTGAGCCCTGTTTCATCATTT[A/C]TACTCTATTGGGCCGAAATTTCCCACTCCCCTCCACTTTCTTCTTAGCCTGCACTCAGTT	Forward	C	C	C	C	A	C	C	A	A	C	C	C	C	C	-	C	C	-	A	-	C	C	C	C	C	C	A	A	A	A	C	A	C	C	A	C	C	C	C	C	C	C	A	C
NIAS_Os_aa01006942	1	24243423	24217258	CGACATTGCATATTCTCTTGATTCAAGTAAAAGAATTTAAGTGACATCCATCACTTCCTT[A/C]AAAGGAATATCTAAGCCTCATGAAAAGCCTACAATGCATACAAGCTATACTCGCGATAAA	Forward	A	A	A	A	A	C	C	A	A	C	A	A	C	C	A	C	C	-	A	A	A	A	A	A	A	C	A	A	A	A	C	A	C	A	A	C	C	A	A	C	A	C	A	A
NIAS_Os_aa01006944	1	24535890	24509725	TTTATTTCCCTTTAATTCGAAGTTTCCAACATTCTCTAAGCCTTAGATATACACCCTCCA[A/T]CCTAAAAAGATTAGCTTCTGATCCTTAGAAGTTGATTTTTTCCTTTTTACGGAACATTAC	Forward	A	A	A	A	A	T	T	A	A	T	A	A	T	T	A	T	T	A	A	A	A	T	T	A	A	T	A	A	A	A	T	A	T	T	A	T	T	T	T	T	A	T	A	A
NIAS_Os_aa01006947	1	24847772	24821607	TTTTGCAGTGCGGCTAACTAAAACCGCAATCACTAGGTGCTATCTACTTATGGCAAAAAA[A/T]TTTTTCTGCAATTTGTTTTTAATATTTGGTCTTAACGCCATCATATTCATGTTTGCAGTT	Forward	-	A	T	A	A	T	T	A	A	T	T	A	T	T	A	T	T	A	A	A	A	T	T	A	T	T	T	A	A	A	T	A	T	T	A	T	T	T	T	T	A	T	A	A
NIAS_Os_aa01006950	1	24940615	24914450	TATTCAATTAATCTACATTAATAGCTCGTATAGTTTCACATGTTGCTGATAATCTAAGCA[A/G]CACTGCCAAATGAAACCTAAGGGCATCACTAATCAGGGATACTCTATGGGTGCCCTCACT	Reverse	C	C	C	C	C	T	T	C	C	T	T	T	T	T	C	T	T	C	C	C	C	T	T	C	T	T	T	C	C	C	T	C	T	T	C	T	T	T	T	T	T	T	C	T
NIAS_Os_aa01006952	1	24954805	24928640	GCGGATCCAGCGGCGACGGCAACTTCCCACGGGTGGATTTAGTGGCGTCGACGGCTTCCC[A/G]CAGGATTGAGATAAGAGTTGTGCGTTTTTTATTATTTTTCCCGTTCCTTTTCTCTTTGTT	Reverse	G	G	G	G	A	G	G	A	A	G	G	G	G	G	G	G	G	G	A	G	G	G	G	A	G	G	G	A	A	A	G	A	G	G	A	G	G	G	G	G	G	G	A	A
NIAS_Os_ab01000826	1	24959769	24933604	AATGGCTATACTGCCCCTGTCCGTTTGGCTTGCATATATGGACGCGGCTTGCCTTGCTCC[A/C]TCCTCCCATCCGTACTCCCGCATACGTGGCAGCATCTGCTCCGTTCCTAGCTTTTTTCCG	Forward	-	A	C	-	A	C	C	A	A	C	C	A	C	C	-	C	C	-	A	C	C	C	C	A	C	C	C	A	A	A	C	A	C	C	A	C	C	A	C	C	A	C	A	A
NIAS_Os_ac01000978	1	24970080	24943915	GCGAGAAACAAACGTCATAGTTGACTCAAGACAAGACTGTTAATTCGATTCGATCGAACG[A/G]CGGTATGTATATATACCTTGCGTAATTAATTGCGTTATTACAAATTGGAGCACAACTCCG	Forward	G	G	G	G	G	A	A	G	G	A	A	G	A	A	G	A	A	G	G	G	G	A	A	G	A	A	A	G	G	G	A	G	A	A	G	A	A	G	A	A	G	A	G	G
NIAS_Os_aa01007008	1	24978184	24952019	CAACTTACAAATTGTAATATAATATAAGAGTCAACATCAATAAAGGTAGTATGATGTACC[A/G]TTTCGAGGAGGGGAAGCCCCCTTGTTAGCAATAGATTCCCTGTAAGAATGAATAAATATT	Reverse	C	C	T	C	T	C	C	T	T	C	C	C	C	C	C	C	C	C	T	C	T	C	C	T	C	C	C	T	T	T	C	T	C	C	T	C	C	C	C	C	C	C	T	T
NIAS_Os_aa01007058	1	24990511	24964346	CACTTTGCTTCCTTTTTTATTTCAATTTTTTTTGTCGCTGTCTCATGGCTTGGCTTGGTA[C/G]GCGATGTAATCTTAGGACACGATCACTATGTTATTGTTTTGTTTAGTATAATAGCTTTGA	Forward	C	G	G	C	G	C	C	G	G	C	C	G	C	C	C	C	C	C	G	C	G	C	C	G	C	C	C	G	G	G	C	G	C	C	G	C	C	C	C	C	G	C	G	G
NIAS_Os_aa01007147	1	25003351	24977186	AGGTTGCTATATGTGATAGACAAGTTTGCAAGCCGACATTTTCGAAGTCTTGGACAACGC[A/G]ACCTCTCTGATTGGAATAAGCAAATTGATTCGCTACATATAAGCAAGGATGAAGGATGGG	Forward	A	A	A	A	A	G	G	A	A	G	G	A	G	G	A	G	G	A	A	A	A	G	A	A	G	G	G	A	A	A	G	A	G	G	A	G	G	G	G	G	A	G	A	A
NIAS_Os_aa01007228	1	25007652	24981487	AATTAAGCATTATAAAACTCTGTTGTTGAATTTGTAATCCTCTGTTCCTGCTCTCTTCTT[A/G]ACAAACTTTACTCGGCTATCTTCAGTCAGCCCAGTGAAAAAGAAAATCATTTGCTATTGT	Forward	A	A	A	A	A	G	G	A	A	G	G	A	G	G	A	G	G	A	A	A	A	G	A	A	G	G	G	A	A	A	G	A	G	G	A	G	G	G	G	G	A	G	A	A
NIAS_Os_aa01007326	1	25018474	24992309	AATCAATGCGCGATTACAAAACCCTCCACATCAAGAATTATCCAGCAATTCAAAGAAATT[A/G]CAGCAGGAAACAATTATCATGAGCAGAGTGAACCTTGATAATCATGCCGCCGATATGAAG	Reverse	C	C	T	C	T	C	C	T	T	C	C	C	C	C	C	C	C	C	T	C	T	C	C	T	C	C	C	T	T	T	C	T	C	C	T	C	C	C	C	C	C	C	T	T
NIAS_Os_aa01007337	1	25019839	24993674	GCTGTCATCCCTCCCCCCCCCCCCCCCCCTCATTTTTCACTTTTATCAAACGTTTATCGC[A/C]ACAAAGTACGGACCTCCAGTATTAATCCATAATCCTCATCAATCCAGTGGGGTATTGAAC	Reverse	A	A	C	A	C	A	A	C	C	A	A	A	A	A	A	A	A	A	C	A	C	A	A	C	A	A	A	C	C	C	A	C	A	A	C	A	A	A	A	A	A	A	C	C
NIAS_Os_aa01007406	1	25073076	25046911	GATGTTTATGGTTTCTACTGCACTTAGCAGTAAGCACACGCTATTTTTCCAACAATCTAA[A/C]TATATAGGTTGATGGGCACACAAGAGCGCGTCCATTGTACTCCCCCCGTCCTAAAATATA	Forward	G	-	-	G	G	T	T	G	G	T	T	G	T	T	-	T	T	-	-	-	-	T	G	G	T	T	T	G	-	G	T	G	T	T	G	T	T	T	T	T	-	T	-	-
NIAS_Os_aa01007444	1	25092829	25066664	ATGAAGCCCATCCCCAAACTAGAGTTTACACATGCAAAACATAACACTGGTGGAGAAAGG[A/G]TTTGTAGTCCCGATTGGTAACCCTCTGTAGTCCCGGTTTTTCAACCGGGACTACGAATCT	Forward	C	C	T	C	T	C	C	T	T	C	C	C	C	C	C	C	C	C	T	C	T	C	C	T	C	C	C	T	T	T	C	T	C	C	T	C	C	C	C	C	C	C	T	C
NIAS_Os_aa01007504	1	25115616	25089451	CTATCATCTTTCTCCTTTCCTAGACCAAATCTTGGAGCATTAGAGAGAGTGGAGGTTGGC[A/G]AGGGCATCGAGGATTGTCAGAATCAACGGGATCAATAAGGAGGGAGCCAACTGTGGCAAT	Reverse	C	C	C	C	C	T	T	C	C	T	T	C	T	T	C	T	T	C	C	C	C	T	C	C	T	T	T	C	C	C	T	C	T	T	C	T	T	T	T	T	C	T	C	C
NIAS_Os_aa01007579	1	25145234	25119069	CGCTGAGCTTAGTGGATCATCCAAAGGTAACCCGTACTCTTAATTAACTTACTCCAGGCT[A/G]CTATCCGTATTCAATCAACTGCTGAGATATACTACAATACAAGCTGCCAAGATCACTGAG	Reverse	C	C	T	C	T	C	C	T	T	C	C	T	C	C	C	C	C	C	T	C	T	C	C	T	C	C	C	T	T	T	C	T	C	C	T	C	C	C	C	C	T	C	T	T
NIAS_Os_aa01007625	1	25158214	25132049	ACCAAAGTTTACACAACAACTCTTAGAAATACAAACAAGCATAACTTCTCTCATGCAATT[A/T]CAAACATGTTATGTAGCTGCCCAATCTGTTAATTTGTTTCACTAAGATGATAATTTTCTA	Reverse	A	A	T	A	T	A	A	T	T	A	A	T	A	A	A	A	A	A	T	A	T	A	A	T	A	A	A	T	T	T	A	T	A	A	T	A	A	A	A	A	T	A	T	T
NIAS_Os_aa01007661	1	25171131	25144966	ATGTTTCGCTGAAATTGTGTAAACCAGGCCTGCGGGGAACAAGGCCTCGGTGGAGAATTC[C/G]GTTGGACCAAGGAGTTCTATATGGGCCATATTATGAGATTTTGATGGCCCGCGACAATCA	Reverse	C	C	C	C	C	G	G	C	C	G	G	C	G	G	C	G	G	C	C	C	C	G	C	C	G	G	G	C	C	C	G	C	G	G	C	G	G	G	G	G	C	G	C	C
NIAS_Os_aa01007736	1	25181207	25155042	ATCAATGTTTGGGCATTGGAAGAATCTCCTGCCCCCGAAATTCTACCGTGAGGGATGTCT[A/G]GAGTATGCATCGATCACCGCAAGCGCACAATGGGCGGTCACACCATGGTGGAAACAGACC	Reverse	C	C	T	C	T	C	C	T	T	C	C	T	C	C	C	C	C	C	T	C	T	C	C	T	C	C	C	T	T	T	C	T	C	C	T	C	C	C	C	C	T	C	T	T
NIAS_Os_aa01007839	1	25198793	25172628	CAACAGAATGTGATACAACACCAAGTCAACCGGGCTATTTAACATGTCAAACTTCCACAA[A/G]CGCAGGTTGAGGCTGATCTCGCCAATGAAGGAGCAGTAGACCAATTGGAGCTCAGCCTTC	Forward	C	T	T	C	T	C	C	T	T	C	C	T	C	C	C	C	C	C	T	C	T	C	T	T	C	C	C	T	T	T	C	T	C	C	T	C	C	C	C	C	T	C	T	T
NIAS_Os_aa01007879	1	25207174	25181009	ATTTTTTCATGAATTTTGGTAATATTTGTTCAAATTCAACTAAAATTTGTCCAAAATTTC[A/G]GAAGTTTCGGACCGAAATTCTGAAATTTCGATATTTCGGTGGTGGCCGATCAAAT	Reverse	C	C	C	C	C	T	T	C	C	T	T	C	T	T	C	-	T	C	C	C	C	T	T	C	T	T	T	C	C	C	T	C	T	T	C	T	T	-	T	T	C	T	C	C
NIAS_Os_aa01007913	1	25225270	25199105	AATATCGGCAATGGCAATATTTGGTAATTTAAAATTTGGTAAGGTTTATTTTGGTACAGA[A/C]TAGAAAAAATACTTGTGCGTTGCAACATGTGTAAATAATTTTCATGACTGATAAAAACTC	Forward	T	G	G	T	G	T	T	G	G	T	T	G	T	T	T	T	T	T	G	T	G	T	G	G	T	T	T	G	G	G	T	G	T	T	G	T	T	T	T	T	G	T	G	G
NIAS_Os_aa01007998	1	25248215	25222050	ATAAAATGTGCAGAAAAGACTTATGTTGCGTGCGAAGACACTACTTGAAGCAGTAGCTAG[A/G]GCAGGAAGTAAGTCGTGGAGTCCGCTACGCCGCCACCCCCTTCTCCACCTCGGTTCGGGC	Reverse	A	A	A	A	A	G	G	A	A	G	G	A	G	G	A	G	G	A	A	A	A	G	A	A	G	G	G	A	A	A	G	A	G	G	A	G	G	G	G	G	A	G	A	A
NIAS_Os_aa01008076	1	25274929	25248764	TGTCAGTCAGGGGGCCGAGGATCTTTAGTCCCCGTTGGTAACATCTTTATAGTCCTGGTT[A/G]ATAATACTAACCGGGACTAAAAATTATATTGATCTTTAGTCCCGGTTAGTATTACTAACC	Forward	A	G	G	A	G	A	A	G	G	A	A	G	A	A	A	A	A	A	G	A	G	A	A	G	A	A	A	G	G	G	A	G	A	A	G	A	A	A	A	A	G	A	G	G
NIAS_Os_aa01008140	1	25300760	25274595	CAGTCAAAGTCTTGGTCTACGTCGTCAAAGAGTGCCTTTTTTTAGACCAACTGACCATGA[C/G]AGTGTGCATGGATATCAATCGTCTCGCTGTCACGGGACGCGGTGCCCAGCCGCCCGTGGT	Forward	-	C	C	-	G	C	C	G	G	C	C	G	C	C	-	C	C	-	G	-	G	C	C	G	C	C	C	G	G	G	C	G	C	C	G	C	C	C	C	C	G	C	G	G
NIAS_Os_aa01008198	1	25329470	25303305	TCTGCATTTGGGACCAAAGGCAAAGTTTGCCGTTAGTTCCATACGTCAATCAACGGTTCT[A/G]TAGTTTAGCAGTTAGTACCCTTTTAGTAGGCTGAGATATCTCAAGTTGCGCAGCGAAGAT	Reverse	A	A	A	-	A	G	G	A	A	G	G	A	G	G	-	G	G	-	A	-	A	G	G	A	G	G	G	-	A	A	G	A	G	G	A	G	G	G	G	G	A	G	A	A
NIAS_Os_aa01008219	1	25393440	25367275	AAAAGACAGACCATTTTTTTGGGTATTTTAATAGGATTACGTCCGATTCCCTCTCCCCGA[A/G]CTATCGTAAAATTAAAATTTATCAACAACTGTGAAACTAGACTACTTCAGGATTTTTTCA	Forward	A	A	A	A	A	G	G	A	A	G	G	G	G	G	A	G	G	A	A	A	G	G	G	A	G	G	G	A	A	A	G	G	G	G	A	G	G	G	G	G	G	G	A	A
NIAS_Os_aa01008292	1	25406053	25379888	ACCTAGTTATTAATGTAGGAGTGCTGACAATCATTTTGCTTTCTTTCATAAAACAGTTAC[A/G]GCCTTGTTTATTTCGTGAAAAAAAAATTTGGGTGTCACATCGGATGTTTGATTGGATGTT	Forward	C	T	T	T	T	C	C	T	T	C	C	C	C	C	T	C	C	T	T	C	C	C	C	T	C	C	C	T	T	T	C	C	C	C	T	C	C	C	C	C	C	C	T	T
NIAS_Os_ab01001020	1	25409027	25382862	TAGAATGGGAACTCAAAGAGACATGTGGCAATGATGTCGGGCTCCACCCGTGGGTCTGCT[A/G]CTGCCGCTCCATGGGAGGCGGGGCCCATTGTTTCTTGTGTTCATGGCCTCTTCTTGCCGC	Reverse	G	A	-	A	A	G	G	A	A	G	G	G	G	G	A	G	G	A	A	G	G	G	G	A	G	-	-	A	A	A	G	G	G	G	A	G	G	-	G	G	G	G	A	A
NIAS_Os_aa01008361	1	25436214	25410049	TGTGGGGTTTGTGATTGGAGTTTGGATGGTTCTTGCGTCACTTTTGTTCAAGAAGAGTTG[A/G]AGGTTTTCTTACTTTCACCACTTTGATAGGCAGTATGACAGATTGAATGTGTTTCTTACT	Forward	G	G	G	G	G	A	A	G	G	A	A	A	A	A	G	A	A	G	G	G	G	A	A	G	A	A	A	G	G	G	A	A	A	A	G	A	A	A	A	A	A	A	G	G
NIAS_Os_aa01008413	1	25446197	25420032	TGCATTTGAAACATCAATGTAGATAATGCCCTTTTGGTGTTTAAACAAGATAGGAAATCC[A/C]GGACCCAGTTGACATGAAGCCAGTTGTGCTCTGATTAACTTGAATGGAGGAGTCCATGTG	Reverse	T	T	G	G	G	T	T	G	G	T	T	T	T	T	G	T	T	G	G	T	G	T	T	G	T	T	T	G	G	G	T	T	T	T	G	T	T	T	T	T	T	T	G	T
NIAS_Os_aa01008452	1	25456687	25430522	TAAAATAATATCGACACACATTTCAAAGTCATTGATGAATGTGACCTAGTTTGTTTGAAG[A/G]GTTGGAAAGGTATATTGTCACAACTGTATCCGTAAACAACAAATATGCAAGTTGATTAAA	Forward	A	-	A	A	A	G	G	A	A	G	G	G	G	G	A	G	G	A	A	A	A	G	G	A	G	G	G	A	A	A	G	G	G	G	A	G	G	G	G	G	G	G	A	A
NIAS_Os_aa01008523	1	25486423	25460258	ATTTTTAAGAAGTTAAATTTTAACTGTATATAGAACTACGAAAAAGTTGGATAACATTAA[A/G]TAAAAAATTTACTTGGACCATGAGAGTGGGGGAGGAGGCGCAGGGGTGGGATGGTCGTCC	Reverse	C	C	C	C	C	-	-	C	C	-	-	-	-	-	C	-	-	C	C	T	C	-	-	C	-	-	-	C	C	C	-	-	-	-	C	-	-	-	-	-	-	-	C	-
NIAS_Os_aa01008566	1	25516334	25490169	CATTGAGTTATTTATTAGCCCTGGTTGGGTCAATGTAGAGGAAGAGTTTGCATCTGAATG[A/G]GATTTAGTTCCACAATCAACAGCATAGGGTAGCAAGCGGGGTTCCCAACCACACAAACTT	Reverse	A	A	A	A	A	G	G	A	A	G	G	G	G	G	A	G	G	A	A	A	A	G	G	A	G	G	G	A	A	A	G	G	G	G	A	G	G	G	G	G	G	G	A	G
NIAS_Os_aa01008620	1	25555456	25529291	CCACATACTACCGATTCATTTTCTCCATGGTGAAATCTCATTGCGCCTCTACTGTGTCAA[C/G]CACCTTGCGTAGCTGATGCCGCTTAGCCTGGGTACGTAGGTACGCGATGATGACGTCGCT	Reverse	C	G	C	C	C	G	G	C	C	G	G	G	G	G	C	G	G	C	C	C	C	G	G	C	G	G	G	C	C	C	G	G	G	G	C	G	G	G	G	G	G	G	C	C
NIAS_Os_aa01008675	1	25582064	25555899	ACTACATTATCAGTAGTACATTGATAATAAATTACTATGGAGTGCTTAGTAAACAAACAC[A/G]CAGAAAGGGAGGTACTCTGATACTTACCAGCCGGTGAGCCATGAAGCGAAGGGGCCCCAG	Reverse	T	T	C	C	C	T	T	C	C	T	T	T	T	T	C	T	T	C	C	T	C	T	T	C	T	T	T	C	C	C	T	T	T	T	C	T	T	T	T	T	T	T	C	C
NIAS_Os_aa01008686	1	25607488	25581323	GATCCAGTTTTTAAGGGTGTTTGGTTGGTGGGCAAAGGTGGATAGGGTGGCCTAGAGAGG[A/G]AATATTCCATGAAGATGTTGGATGAGTGTATCTGGCCAAATTGGTCGGATGAGGATATCC	Forward	G	G	G	A	A	G	G	A	A	G	G	G	G	G	A	G	G	G	A	G	A	G	G	A	G	G	G	A	A	A	G	G	G	G	A	G	G	G	G	G	G	G	A	G
NIAS_Os_aa01008710	1	25619918	25593753	CCGAGAGGGGTCTCAATATCTAAAAATATTTAGTACAATTTTGTCTTGGTTATTTTAGTT[C/G]GGAGTAAATTGTATTCACGATACATCAACTTTACAAGTGGGTATAACTTAAGAAGTAACC	Reverse	G	-	C	C	C	G	G	C	C	G	G	G	G	G	C	G	G	C	C	G	C	G	G	C	G	G	G	C	C	C	G	G	G	G	C	G	G	G	G	G	G	G	C	C
NIAS_Os_aa01008754	1	25658018	25631853	ACGAAAACGTACACAAACAGTTGGTGATACTTAATAAAAATGGGAGAAATTAACATCCAA[A/G]GCTCCAAGCCATTGAATTCGGAAATCCTAATTGGCGATCGATCGTCTGGGACGGGGGTAG	Reverse	C	C	T	T	T	T	T	T	T	T	C	C	T	T	T	T	T	T	T	C	T	C	C	T	T	T	C	C	T	C	T	T	T	T	T	T	T	T	C	T	C	T	T	C
NIAS_Os_ac01001167	1	25680223	25654058	ATTTGGATGCCCACGTATCCGACAGCTCTCTGTGAGAAAGCGGTTACATTGAAAAACTAC[A/G]ATGTTCACGAGGGATTGGGGAAGCGTCGGCAGTGACTGTATATTTGGACACTCTTGGATG	Forward	T	-	C	C	C	C	C	C	C	C	T	T	C	C	C	C	C	C	C	C	C	T	C	C	C	C	T	-	C	T	C	C	C	C	C	C	C	C	T	C	T	C	C	T
NIAS_Os_aa01008823	1	25720669	25694504	CAAACTAAATGTAGCCACTTTTTTTAGCAACTTTACTAAAACTTGGTAATGTTGAAAATG[A/G]CATCAAAGTGAACATGCCACGTAAGAACACAAGAACACAGCCTAAGCCCCTTTGAGCAGC	Reverse	-	-	C	T	T	T	T	T	T	T	C	C	T	T	T	T	T	C	T	-	T	C	T	T	T	T	C	C	T	C	T	T	T	T	T	T	T	T	C	T	C	T	T	C
NIAS_Os_aa01008833	1	25935446	25909281	CAACATATTGGTCCTTCAACAATGGATTCTTGCATTCGTGTTTCTACACCCTTTCGTGGT[A/C]AGAGAAACCAAAGAAACTATTTTAATCCCTCAAGGTTATATGCTATTATTATTTTTTGCA	Reverse	C	C	C	C	A	C	C	A	A	C	C	C	A	A	C	C	C	C	A	C	C	C	C	A	A	C	C	A	A	A	C	C	A	C	A	C	C	C	C	C	C	C	A	C
NIAS_Os_ac01001173	1	26063580	26037415	ATCCAGATTTAAACAATAATAAGCGAAGCTATAATCACCTACATACAACTTTATCACCAC[A/G]TCAGTGACACCTCCTTTTTATTTGGTTAATATTGGGCTGTTGGCCCTCGTATGTATCTCG	Forward	T	T	T	C	C	C	T	C	C	T	T	C	C	C	C	T	T	T	C	T	C	T	T	C	C	T	T	C	C	C	T	T	C	T	C	T	T	-	T	T	C	T	C	C
NIAS_Os_aa01008853	1	26070915	26044750	CTAGGCTAATGGTGATCCCCAAACAGCGAGCCGACGCGTACCTGACCTGCAATTTTTTTT[A/T]AAAAAAAAAGCATGTCTGAATTTGAGAGGATTGGGAACTTGTAACAGCAGTTTGTTGCTT	Reverse	-	-	G	A	A	A	T	A	A	T	T	A	A	A	A	T	T	-	A	-	A	T	T	A	A	T	T	A	A	A	T	T	A	T	A	T	T	T	T	T	A	T	A	A
NIAS_Os_aa01008871	1	26269220	26243055	GACGAACATCCCAGCCTGTACGTGCGAGGACTCACATCTTTTTCTCGCTTAATTTTTTTT[A/T]AAAAAAAAGGCAACGTTTTTGTTAGGTGAGCTGCCGCAGCGGCCAGATCAGCTGATCACG	Reverse	T	-	A	-	T	T	A	T	T	T	A	T	T	T	-	A	T	A	T	T	-	A	A	T	T	T	A	T	T	T	A	A	T	A	T	T	A	A	A	T	-	T	-	-
NIAS_Os_ac01001180	1	26315815	26289650	GGCCTACATATTTGGGCTGTGTTTGGGAGGCAATCTAACCTCCTAACACGGAAAACAAAG[A/C]AAAATGATTAGAGCAAGATTAATTAATTATTAACTTAAAAAAACTTGAAAAATAGATTAA	Forward	-	C	C	C	A	A	C	A	A	A	C	A	A	A	C	C	A	C	A	-	C	C	C	A	A	A	C	A	A	A	C	C	A	C	A	A	C	C	C	A	C	A	C	A
NIAS_Os_aa01008887	1	26410197	26384032	AATAAACACTTACGGCGATATGACTGGAGCTCAAAGCATGTGTCATCGTTGTGTAGCTCA[A/G]AAAAGCAGCCCCGACGATTTCTATATTGCAAATGCACATTTGCTCGTACAAACTACATGC	Forward	T	-	T	T	T	T	C	T	T	T	C	T	T	T	T	C	T	T	T	T	T	C	C	T	T	T	C	T	T	T	C	T	T	C	T	T	C	C	C	T	T	T	T	T
NIAS_Os_aa01008907	1	26509357	26483192	GTCGCCTTCGCTGAACTCGGCATCCCCAAGTAGCTCGAGCTCGTGTTTGTGCTCCAGCTC[A/G]AGGAAGTGAGGCAGGATGTTGGATCTTTAGCTTGTGCTCGCCAACGCTCGGCCCAGAATG	Forward	G	G	A	A	A	A	G	A	A	A	A	A	A	A	A	-	A	A	A	G	A	A	G	A	A	A	A	A	A	A	G	A	A	G	A	A	G	G	G	A	A	A	A	A
NIAS_Os_aa01008968	1	26614952	26588787	AGTAGTAAATAAAAAATCATTTCGACAATGACTTAGTAGAAAAACAATGATAATCGAATG[C/G]CCCTATCGACGTAACTCTCTATTTAAACCGGCTTAAGGACAGGGCAACAAATCCTGACTG	Forward	G	G	G	G	C	C	G	C	C	C	G	C	C	C	G	G	C	G	C	G	G	G	G	C	C	C	G	C	C	C	G	G	C	G	C	C	G	G	G	C	G	C	G	C
NIAS_Os_aa01008977	1	26769465	26743300	GAGCCCCACGCTCCGTCAGTAGCTATGCCACACCTTCTCCCTTATTGTGGCCACAGGTCG[A/C]CTTCCTCCTTTTTTTGTAAGAACTTATGTGGTTATTTCATATTGAAAGGTTTAGTGTAAT	Forward	-	C	A	C	A	A	C	A	A	A	A	A	A	A	C	C	A	A	A	C	C	A	C	A	A	A	A	A	A	A	C	A	A	C	A	A	C	C	C	A	A	A	A	C
NIAS_Os_aa01009026	1	26819734	26793569	GGGAGGTCAGGTGTATCGAGCGAACGCCGTCGCGGTCAGGGCCTCATAAAACGCATACAA[C/G]AAGAAGAAGAAGAAGAAGAAGAAGAAGAGGAGGAGGAAGAAGGAGGGCGAAGTTTTCCCT	Reverse	G	G	C	C	G	G	C	G	G	G	G	G	G	G	C	G	G	G	G	G	C	G	C	G	G	G	G	G	G	G	C	G	G	C	G	G	C	C	C	G	G	G	G	C
NIAS_Os_aa01009091	1	26869353	26843188	TGCACCAATCCAGGAAACAATCTCCCTCATAAGCAGGTGCCACTTAGCTATGCTCTTTTC[A/G]TACACATAGTGTCACGACCGGAATTAACCCAACGGGCATTCCTTACGTGCGTGCATTATT	Forward	T	T	T	T	C	C	T	C	C	C	C	C	C	C	T	T	C	C	C	T	T	C	T	C	C	C	C	C	C	C	T	C	C	T	C	C	T	T	T	C	C	C	C	C
NIAS_Os_ac01001207	1	26886868	26860703	TAGCTGTGTATGATCCTGCGTGTCAGTGAACTAAACTGTATTCTACATGACATGAAGCAC[A/T]GCTGTGTTAGTAGAAATGTAAGTTGAGCACAGCCATTCAGACTCAGTTTACAGATATAGT	Reverse	A	A	A	A	T	T	A	T	T	T	T	T	T	T	A	A	T	T	T	A	A	T	A	T	T	T	T	T	T	T	A	T	T	A	T	T	A	-	A	T	T	T	T	T
NIAS_Os_aa01009141	1	26909316	26883151	ATCACCCAAATCGGAGTTGGCATGAAGTCGCTAGGTCCATTTGAAGTTAGTGGTGTCTCC[A/G]GAGGCCGAACTGGATTCCAAAACTCACTGGATTTTAATATCTTAAAGATCCTCCATTCAT	Forward	-	T	T	T	C	C	T	C	C	C	C	C	C	C	T	T	C	C	C	C	T	C	T	C	C	C	C	C	C	C	T	C	C	T	C	C	T	T	T	C	C	C	C	T
NIAS_Os_aa01009176	1	26926337	26900172	ATGGTATGGCACATATTGGTTTGGTTTCTAATAGACGTAAGATAGATTCAATTCGAACTA[A/G]CATGGTGGCCCGCGCAGATTGCGCGGCTAGCATCATTATATTTTCTCTCATATAAAAGCA	Reverse	C	C	C	C	T	T	C	T	T	T	T	T	T	T	C	C	T	T	T	C	C	T	C	T	T	T	T	T	T	T	C	T	T	C	T	T	C	C	C	T	T	T	T	T
NIAS_Os_aa01009215	1	26950567	26924402	TGCAGTTTGAAATGGGAGATTTTCTTATTGGAGGCAGGAGCACTGGTAATGCTCTATGCT[A/T]GTTTGCTTTTCCAGTTCCAGGTCTACAAATAATTGCGTTCCTCTTGCCTGATTGATGATG	Forward	A	T	A	A	T	T	A	T	T	T	T	T	T	T	A	A	T	T	T	A	A	T	A	T	T	T	T	T	T	T	A	T	T	A	T	T	A	A	A	T	T	T	T	A
NIAS_Os_aa01009256	1	26981400	26955235	TTAACTGAAGTTTACCATGATTAATAACTGTTGTGCAGGTAGTTCAGTGGAATATAAGCT[A/G]CTTCATACCTAAATATGGGGTAGAGTGGCTAGTCTTGGTGGTCCCAAATCACCAGAGTAT	Forward	A	A	A	G	A	A	G	A	A	A	A	A	A	A	G	A	A	A	A	A	G	A	G	A	A	A	A	A	A	A	G	A	A	G	A	A	G	G	G	A	A	A	A	G
NIAS_Os_aa01009304	1	27000933	26974768	GAAAACCAAGAATCCTATATATAGCCTCTGGCGGTGAAACATATCTGGCATCTCTATACT[A/G]CCGTATCTCATTGATTTCTCCAGATGGATCGACTGAGAACGACGCACAGTCATGTCCTTT	Reverse	C	C	C	T	C	C	T	C	C	C	C	C	C	C	T	C	C	C	C	C	T	C	T	C	C	C	C	C	C	C	T	C	C	T	C	C	T	T	T	C	C	C	C	T
NIAS_Os_ab01001123	1	27009868	26983703	CCTCTCCTTCGACGATGGCGGCGGGCTCAGCGCACAGCGTGGAGTCATCGCATGCG[A/G]CGGTAGGGAAGAAGAGGTGGTGCGGGTCTCCGTCCCCAACCTTGCCTCCATGGCTCCACC	Reverse	A	A	G	G	A	A	G	A	A	A	A	A	A	A	G	G	A	A	A	A	G	A	G	A	A	A	A	A	A	A	G	A	A	G	A	A	G	A	G	A	A	A	A	A
NIAS_Os_aa01009391	1	27019394	26993229	CCAAAAAAAAAAAACACCTAGGACGAATCTGAACAATGTCCCTCTTAATACAATAAATCT[A/G]GACAGACAATCCATTATCCAGATTCGTAATACTAGGAGGGGTCACATCCCCTACTAGATT	Reverse	C	T	C	C	T	T	C	T	T	T	T	T	T	T	C	C	T	T	T	-	C	T	C	T	T	T	T	T	T	T	C	T	T	C	T	T	C	C	C	T	T	T	T	T
NIAS_Os_aa01009519	1	27038806	27012641	CTATAAGAACGAAACAGTGATGGTTTGATTTTTAAGGTACCAAGAACAATCAATAGAAAT[A/G]GTGGCCAGCCAGGCAAGCAGCTGGAGGAGCTACAAGGAGAGGGGTGGCGCCCAATGCGAC	Forward	C	C	T	T	C	C	T	C	C	C	C	C	C	C	T	T	C	C	C	C	T	C	-	C	C	C	C	C	C	C	T	C	C	T	C	C	T	T	T	C	C	C	C	C
NIAS_Os_aa01009621	1	27061779	27035614	CAAGCAAACTACGATTTTCATAAAATCAAAAGGATGCAACTAAATATAGACATCTAGCCC[A/G]CAAGCCAAGATTTTTTTCGATAAACAAGGAAACGCAACTCTAGAACTTAGTTACAAGTCT	Forward	C	C	T	T	C	C	T	C	C	C	C	C	C	C	T	T	C	C	C	C	T	C	T	C	C	C	C	C	C	C	T	C	C	T	C	C	T	T	T	C	C	C	C	T
NIAS_Os_aa01009673	1	27074612	27048447	TTCAAAAGCTTGTTCATTCCAGAATCTGTATGGAACATAACTGCAAAACTAAGCCTTTTT[A/T]TTTCATCTCTGAAAACACCCATAAAACCTGGAAATTTTGTTTTGACTAGGTAATGTATTT	Reverse	A	A	T	T	A	A	T	A	A	A	A	A	A	A	T	T	A	A	A	A	T	A	-	A	A	A	A	A	A	A	T	A	A	T	A	A	T	T	T	A	A	A	A	A
NIAS_Os_aa01009714	1	27085829	27059664	TGTGTAACATTGGATTTTACAAAAGATCAAAGTGGAAGAATTCAAATTTATGATTTCAAT[A/C]ATCACAACCTTATTGTGATCCACAGGAAGTGTAATCCCGTAGACCTTGTTTGGTTAATTC	Reverse	G	G	T	T	G	G	T	G	G	G	G	G	G	G	T	T	G	G	G	G	T	G	-	G	G	G	G	G	G	G	T	G	G	T	G	G	T	T	T	G	G	G	G	G
NIAS_Os_ab01001148	1	27103803	27077638	AGTAAGGGAGAGAAGAGGGGAAAGAGAAGAAAGAGAGAGGAGGCTGACGTGGATTACCCT[A/G]ACATGTGGGGTCTACGTGGTTCCACGCTGACTCAGCAGCCATGTAGGATAAAACTGGAGT	Forward	A	A	G	G	A	A	G	A	A	A	A	A	A	A	G	G	A	A	A	A	G	A	G	G	A	A	A	A	A	A	G	A	A	G	A	A	G	-	G	A	A	A	A	A
NIAS_Os_aa01009800	1	27115007	27088842	GTGAGATTTATATTGAATGGAGCAAATTAATTTGTAGAACCCCGGGTACGTTTTTTGGTT[A/C]GATTTGCACAAAATCACAATAATTTCGGTATGTAGCATATAACCTCAGCTATCATGGTCT	Forward	C	A	C	C	A	A	C	A	A	A	A	A	A	A	C	C	A	A	A	C	C	A	-	C	A	A	A	A	A	A	C	A	A	C	A	A	C	C	C	A	A	A	A	A
NIAS_Os_ac01001304	1	27115780	27089615	GATTGTCCGTGTCAAGCTTTTGGCAATCAACGTTCCAATATATGTGCTGGTCATATTTAT[A/G]CATAGTATTGTTGTCGTTCCTGCATGCTCCTCGAGATACTCATGCATATTCTCATGCAGA	Forward	T	-	C	C	-	T	C	T	T	-	-	-	T	-	C	C	-	-	T	-	C	-	C	C	-	T	-	-	T	-	C	T	T	C	-	-	C	-	C	-	T	-	-	-
NIAS_Os_aa01009804	1	27303987	27277822	TACGGTATTCCACCCATATTTCTGTTAACGAGGTATATTTGCTGTTGCTAGTGCTTATTA[C/G]GCCATGGACTTGAATACCGCAAAGAGTATGATGCTGGACGACAGCAACATCAGCCCAAGA	Reverse	G	G	G	G	G	C	C	G	G	G	C	G	C	C	G	C	G	G	G	G	G	C	C	C	C	G	C	G	G	G	C	C	G	C	G	G	C	C	C	G	C	G	C	G
NIAS_Os_aa01009809	1	27500215	27474050	GTTAAATCAAGTAAATCAGAATTGTTTCGCTAAGTAGATCGCAAATGTTTCATTTTTTTT[A/T]AAAAAAAACTGAAACAAAACCAAATCACCTCATGAAACATTTTACTAAAATATATGAAAC	Reverse	A	T	-	A	A	T	T	A	A	A	T	A	T	T	A	T	A	T	A	-	T	T	T	T	A	A	T	A	A	A	T	T	A	T	A	A	T	T	T	A	T	A	T	A
NIAS_Os_aa01009814	1	27712263	27686098	TTTAATAAGACGAAGGGTCAACCACAATAGCACTTACGATGAAATAGAGGGAGTGGTATA[C/G]AAGAGTCCAATATGTGGGGAAAATGCTCCATACTAGTCCCATGTGTGGCGCAGCGCGTTG	Reverse	G	G	G	G	G	C	C	G	G	G	G	G	C	C	G	C	G	G	G	G	G	G	C	C	C	G	G	G	G	G	C	C	G	C	G	G	C	G	C	G	C	G	C	G
NIAS_Os_aa01009817	1	27834407	27808242	AGCCATTGATGTTGTCTGCAACCCATTGGGGAAGTCTGGTGGAGCTCTTATTCAACAGTT[A/C]ATGATCCTTACATTTGGCTCTTTAGCTAACTCCACCCCCTACCTTGGTGGCATACTGTTG	Reverse	C	C	C	C	C	A	A	C	C	C	C	C	A	A	C	A	C	C	C	C	C	C	A	A	A	C	C	C	C	C	A	A	C	A	C	C	A	C	A	C	A	C	A	C
NIAS_Os_aa01009822	1	28005160	27978995	TGTCCAATTCTAAAGTTTCTTATATTCTACGGATGGAGTATCAAAAAAGAGAAAAAAAAA[A/G]GCCTCTAGTAACACAACGACGCAACACCTTCCCTAGCCGCTTAAGTGCTTAACTGACGCT	Forward	T	T	T	T	C	T	T	C	C	C	C	C	T	T	T	T	C	T	C	T	C	C	T	T	T	C	C	C	C	C	T	T	C	T	C	C	T	T	T	C	T	C	T	T
NIAS_Os_aa01009829	1	28097788	28071623	ACTTTTAGCAATAAATCTGAATAAACATTATTCTAGATACATCTTCGGAAGTTTTTTTTT[A/T]AAAAAAAAACTGGGGGAGTATGACTGTGAGCCTGTGACATTCTTCTCTTGAAACGACAGC	Forward	-	A	-	A	T	A	A	T	T	T	T	T	A	A	T	A	T	A	T	-	T	T	A	A	T	T	T	T	T	T	A	A	T	A	T	T	A	-	A	T	A	T	A	A
NIAS_Os_ac01001307	1	28235936	28209771	GTCCTAGTAGCTACTGCATGTGATCTCAATCCCATTAGCATGTAGTGCTATCTATCTGCT[A/G]CAGTATGTCCTACTTGCTTGGGTGGTCATGTTTACTTTTTTTCACTGGGCCGGGTGGTCA	Forward	T	T	T	C	C	T	T	C	C	C	C	T	T	T	C	T	C	C	C	T	C	C	T	T	T	C	C	C	C	C	T	T	C	T	C	C	T	C	T	C	T	T	T	C
NIAS_Os_aa01009840	1	28303732	28277567	CCGTAACCAATTGGAAGCAACCAAAGACAGTTTCAGAGATTCGCAGTTTCCTAGGCCTTT[C/G]CAGGATATTATCGGAGGTTTATAGAGAATTTTTCCAAGATTGCTAAGCCCATGACACGAC	Reverse	G	G	C	G	G	G	C	G	G	G	G	G	G	C	G	C	G	G	G	C	G	G	C	C	G	G	G	G	G	G	C	C	G	C	G	G	C	C	C	G	C	C	C	G
NIAS_Os_aa01009845	1	28459575	28433410	GGTGTTGATGATAATGTGGAAAACATTCTACGGATGATAGGCGAGGAGAATGAATCGGCC[A/G]AGACTGAACCCTCAGATGATTCTGGAAATGCCTTCAAGAAATCAAAACTGTCCTCCCTTG	Reverse	G	G	G	A	A	G	G	A	A	A	A	G	G	G	A	G	A	A	A	G	A	A	G	G	G	A	A	A	A	A	G	G	A	G	A	A	G	G	G	A	G	G	G	G
NIAS_Os_aa01009847	1	28491693	28465528	CGGCGGCGGTGGTGATGTGCCTTGAGAGGCGGGCTCGGAGGCGGTGATGGGATGGGAGTT[A/C]TGGGGGTTTGGAGAGGTTTTTGGGGGAGCGGAGTGGAGAGACTGGGACGTGGGCTGGTGG	Forward	C	C	C	C	C	A	A	C	C	C	C	C	A	A	C	A	C	C	C	C	C	C	A	A	-	C	C	C	C	C	A	A	C	A	C	C	A	A	A	C	A	A	A	C
NIAS_Os_ac01001309	1	28636306	28610141	GCAACGCGGCTGCATCTGCTTTGGACGCGGTGAAGTTTTTTATGGAATACGTAATTACGT[A/G]TGTACGAGGCAAATGCTTGGTCTGAACTTAAGAAATGTTAGGCGGGACACGTAGGTCACG	Reverse	T	T	T	T	T	T	C	T	T	T	T	T	T	C	T	C	T	T	T	T	T	T	C	C	T	T	T	T	T	T	C	C	T	C	T	T	C	-	C	T	C	C	C	T
NIAS_Os_ab01001153	1	28695087	28668922	ACTCACTCAGCATCCTATTACATTATTTGGACGATTTTGCATGCCGTTCCACCCCATGCA[A/G]TGTGGATGCATCTAATGTATGTTGCTCCATTGTATGCGGTGTGAACGCATCCTGATGCTA	Reverse	-	C	-	C	C	-	C	C	C	C	C	C	-	C	C	C	C	C	C	-	C	C	C	C	-	C	C	T	C	C	C	C	C	C	C	C	C	C	C	C	C	C	C	C
NIAS_Os_ab01001156	1	29034689	29008524	ATTAGTACGTGTACAAATCACGGATCGGGCTGTTATTATAGGTTGAACTAATCGTGTACC[A/G]CTACCACTCCAGCTAACAACTACTACTACTTACTACTAATAACGAGCAAGTGATGGATGA	Forward	A	A	A	A	A	A	G	A	A	A	G	G	A	A	A	G	A	A	A	A	A	A	G	G	A	A	A	A	A	A	G	A	A	G	A	A	G	G	G	A	A	G	A	A
NIAS_Os_aa01009865	1	29035969	29009804	TAATGATGTTCTGGCCCGATTTCTTCATCCTCGGGAGATAAGGAGAATCATAAATGTCTA[A/G]GGGTTTTTCGGCTAGCTCCACAAAGTAATAGGCTAGACGACATGGATTTAAAGCCTCACC	Reverse	C	C	C	C	C	C	T	C	C	C	T	C	C	C	C	T	C	C	C	C	C	C	T	T	C	C	C	C	C	C	T	C	C	T	C	C	T	C	C	C	C	T	C	C
NIAS_Os_ac01001311	1	29053581	29027416	GCCTACAAGAGACCCTTTCAGATAAACGAGCCAATAGCCGGATTTTATAAATTAACATAC[A/G]AGAAAACGGCCCTTTCAAACACAATAGTTAATCAATTTGAATCACATATAGAATTTGTTC	Forward	G	G	G	G	G	G	A	G	G	G	A	G	G	G	G	A	G	G	G	G	G	G	A	A	G	G	G	G	G	G	A	G	G	A	G	G	A	G	G	G	G	A	G	G
NIAS_Os_aa01009909	1	29099442	29073277	CAAAGGTTTTAGCCCCCCCCTGCAACTTGTGGGCGAACCAACTAAACCCACCCTCACCTG[A/C]AAATCATGCACGGCATTTGCCGCCTGAGACTGCAAGTTTTGATTGATTACTATACCATTT	Reverse	G	G	G	G	G	G	T	G	G	G	T	T	G	G	G	T	G	G	G	G	G	G	-	T	G	G	G	G	G	G	T	G	G	T	G	G	T	G	G	G	G	T	G	G
NIAS_Os_aa01009922	1	29242806	29216641	ATCTCACACATTAGAGTTCAGTTCCTATAAAAGACAAGGAAAAAGAACAATTCTTGCATC[A/C]CAAATGGTATTGCAATAGGAAATTATTTCTTCTGTAAGAGTCAATACAATCCACTCATCC	Reverse	C	C	C	C	A	C	C	A	A	C	C	C	C	A	C	C	C	C	A	C	A	A	C	C	C	C	A	A	A	C	C	A	A	C	C	C	C	A	A	C	A	C	A	C
NIAS_Os_aa01009930	1	29481339	29455174	AGCTCGAGCCTCGCCGGCGCTCCGACCAGCACTCGCCGTGCGTTTCTCTTGCGGTTGGGA[A/G]GGGGTTTACCTCGCTCGGAGTTGCTCCGCCGGCGGAGAATGTGGTAGCCACGCCGCGGCC	Forward	C	C	C	C	T	C	C	T	T	C	C	C	C	T	C	C	C	C	T	C	C	C	C	C	T	C	C	T	T	C	C	T	C	C	C	C	C	C	C	C	T	C	T	C
NIAS_Os_ac01001318	1	29569871	29543706	CTGCATGCCAAGCCAATTTGCCATCTCTGTGTTCTGAACTTTTGATAACGACGTATTCCT[A/T]GCCAATTCAGACATGTGATCAATCAGTTCCTTGAAAAAAAAATCATTAGCCGCTCATCAA	Forward	T	T	T	T	A	T	T	A	A	T	T	A	T	A	T	T	T	T	A	T	A	T	T	T	T	T	T	A	A	T	T	A	T	T	T	T	T	T	T	T	A	T	A	T
NIAS_Os_aa01009940	1	29614929	29588764	TATCATGCGATTTCTACCACGTATCGCGTGATACTCGCGAGGTATCATGTGAAACCTATC[A/G]GGTACCAGACAATTTCAACCACGTATCACGTGATACTCACGAGGTATCATGCGATACCTG	Forward	C	C	C	C	T	C	C	T	T	C	C	T	C	T	C	C	C	C	T	C	T	C	C	C	C	C	C	T	T	C	C	T	C	C	C	C	C	C	C	C	T	C	T	C
NIAS_Os_ab01001164	1	29712206	29686041	CAGAGATGCCCGTCCCTGTCCCGTGGTAACGAACGGATCCATCCATCCAGCCGAATTCCG[A/G]CGCAGCGAGCGTAACTTTGACCAAGCGCCGCGCCGCGCCGAGCAGCAGCAGCTGCAGCCA	Forward	G	G	G	G	G	A	A	G	G	A	A	G	A	G	G	A	A	G	G	G	G	G	A	A	A	A	G	G	G	A	A	G	G	A	A	A	A	-	G	A	G	A	G	A
NIAS_Os_aa01009947	1	29754558	29728393	TTTTGGCGAGAGTTCGATGGCTTTACTTAGAAAGATTTAATCGTTATAAGCTGAGAGGTA[A/G]TGGGTGGGAGGTTAGCTAGGCGGTTATGATGGTTACTTCATCATTTTTGGACTAATCAAC	Forward	C	C	C	C	C	C	T	C	C	C	T	C	C	C	C	T	C	C	C	C	C	C	T	T	C	C	C	C	C	C	T	C	C	T	C	C	T	T	C	C	C	T	C	C
NIAS_Os_ac01001326	1	29845945	29819780	CTTTTACACAATAAAATCAGTAGACTTCAATGGATCGTGCAGGCAGAGCCCGGCAAATGC[A/C]CGTGCTGGCAGGCGATGAATTCACCGCTATTTAGAGTGATCATATTTTGTGATCCATGTC	Reverse	C	C	C	C	A	C	C	A	A	C	C	A	C	A	C	C	A	C	A	C	A	C	C	C	C	C	C	A	A	C	C	A	A	C	C	C	C	C	C	C	A	C	A	C
NIAS_Os_aa01009961	1	29932546	29906381	TCTGTGCACCGCAGCGCCACCGCACAACTAACTAGCCTGGTGCTATAAGACACGGATGCT[A/C]TTACGAGTGAGACGTCGATGGTGGCAATGCACGATCTCCTAATCGTGTCTGCAGCAGAGT	Reverse	G	G	G	G	G	G	T	G	G	G	T	G	G	G	G	T	G	G	G	G	G	G	T	T	G	G	G	G	G	G	T	G	G	T	G	G	T	T	G	G	G	T	G	T
NIAS_Os_ac01001330	1	30363172	30337007	CAACCCTGATCAGCTGGAGAACAACGCGCAACCCACGTCCGTGGATCGCCCTAACTCTCT[A/G]CCGAACGGGTCCTTTAGAAGCCCTAATGGATTGGAAATGGGAAACACGGGCCAAGGCCAA	Forward	A	A	A	A	G	G	A	G	G	G	A	G	G	G	A	A	G	A	G	A	G	G	A	A	G	G	G	-	G	G	A	G	G	A	G	G	A	G	G	G	G	A	G	G
NIAS_Os_aa01009985	1	30387834	30361669	TCTAACTTTTCCGTCACATCGTTTCAATTTCAACCAAACTTTTAATTTTGGTGTGAACTA[A/G]ACACTGCCGTAGTACATTCTTCATTGCAGATAAAAATGTGAAACGTCCAATGTGTCAGCT	Forward	-	T	T	-	T	T	C	T	T	T	C	T	T	T	T	C	T	T	T	T	T	T	C	C	T	T	T	T	T	T	C	T	T	C	T	T	C	C	T	T	T	C	T	T
NIAS_Os_aa01009989	1	30491528	30465363	GGGAGAATGCCACGTCCTATGGGCCGGGCTTCAGGCACGGGGCTTTGATCCAGACAAACA[A/G]GGTGCATGCCTTTAAAAGAGAAGGAACAGCAACATATGAGGCATCGATGAAGAAATCAAC	Reverse	G	G	G	G	G	G	A	G	G	G	A	G	G	G	G	A	G	G	G	G	G	G	A	A	G	G	G	G	G	G	A	G	G	A	G	G	A	A	G	G	G	A	G	G
NIAS_Os_aa01009991	1	30620800	30594635	CCAGTTTTGGTCTACGTAGCGGCTGAGTCACCGTAGGACCCACGTGGGCCCCACATGTCA[A/G]GGTTATCCACGTTAGACTCCTCTCTCTCACTTCTCTGTAACCTGGCAGGGGCGAGGCGGG	Reverse	G	G	G	-	G	G	A	G	G	G	A	G	G	G	G	A	G	G	G	G	G	G	A	A	G	G	G	G	G	G	A	G	G	G	G	G	G	A	G	G	G	A	G	G
NIAS_Os_aa01009999	1	30693536	30667371	TGAATCGTCGTCATGATCCGTTTCAGAGAAAGATTAACCGCACCGGCTTCTTTTCCATTA[C/G]TTTCACTTTGTTTGTCTTTCTTTTGCTTCGCAGCTTGCAGAGGAGAGGCGTAAGCACTAA	Reverse	C	G	G	C	C	C	G	C	C	C	G	C	C	G	G	-	G	G	G	G	G	G	G	C	C	C	G	C	G	C	G	C	G	C	C	C	G	-	G	G	G	G	G	G
NIAS_Os_aa01010050	1	30774570	30748405	TCAGTAGAAAACCGCTTCCCAATGCTCTTTGGAAAATGGCCGTTTTCACTAGTAGAAACT[A/G]TCATAAGCATGGACACTTGGCAACACAAGAGAGAAGATGCTCTTTGGATGCTTGGAGGAT	Forward	C	T	C	C	C	C	T	C	C	C	T	C	C	C	C	T	C	T	C	C	C	T	T	C	C	C	T	C	C	C	T	C	C	C	C	C	C	T	T	C	C	T	C	C
NIAS_Os_ac01001346	1	30801732	30775567	ACATGCAAGTTAAAATTCAATTTCTACGAGTTGCAGCAGAAAAAGCAAATTAAACTTTCT[A/G]GTTAACGTATATTCGCAGTTAAATTTATTTTTTCATTACATCTTGTATAAGTTAAATGTG	Forward	A	G	A	A	A	A	G	A	A	G	G	A	A	A	A	G	G	G	A	A	A	G	G	A	A	G	G	-	A	G	G	A	A	A	A	G	A	-	G	G	A	G	A	G
NIAS_Os_aa01010075	1	30970352	30944187	ACTAAGAGGTCCGCCATTAAAAATAACTCTATTTTCGCTGGCGGCTACGCTAAGAGACCC[A/G]CTATAAAAAATTGGGTTTTCGCTGACGGCCGATTTTCGCTGGCGGCAGCTAACTTACACC	Reverse	G	G	G	G	A	A	G	A	A	G	G	A	A	A	G	G	G	G	A	G	A	G	G	A	A	G	G	A	A	G	G	A	A	A	A	G	A	G	G	G	A	G	A	G
NIAS_Os_aa01010076	1	31051263	31025098	GGCTTCTAGCACTATTGATCCTCAAGTCTTCTGTTGCTACGGCAAGTATTCGTACGTACA[A/C]CCCTCCTTGCGAGCAAGATAATTTTCGGCTACAAGATGATCGATCCTCATTTGTATGAGG	Reverse	G	G	G	G	G	T	G	G	G	G	G	G	T	G	G	G	G	G	G	G	G	G	G	G	G	G	G	T	G	G	G	G	G	G	G	G	G	G	G	G	G	G	G	G
NIAS_Os_aa01010079	1	31210394	31184229	AGGTTGAAGAGTACTAGATTTTTTTTTTACTTGTGAGACCCACCTTATTTCCTAACATGT[C/G]CATTAGTCCATATACATTGCGTGGAGTTAGGTACAACTAATACCACCTGCTATGAGACCC	Reverse	G	G	G	G	C	C	G	C	C	C	G	C	C	G	G	G	C	G	C	G	C	G	G	C	C	G	G	C	C	G	G	C	C	C	G	G	C	G	G	C	C	G	C	G
NIAS_Os_aa01010082	1	31379167	31353002	TTTTTGTTCCGGTTTTTTTTTCATATGATTGGGTTTTGGATAGGGAATTTGGGTTGATTT[A/G]TTCATGTGTCCGTGCTTGTATCTGATTTGATCCGTTTCTCACGGAGAGAGGGACAAAAGT	Reverse	C	T	T	C	C	C	T	C	C	C	T	C	C	T	C	T	C	C	C	C	C	T	T	C	C	C	T	C	C	C	T	C	C	C	T	C	C	T	T	C	C	T	C	C
NIAS_Os_ac01001347	1	31510463	31484298	ATAGATCTAATCTAATGGTCTAAATTAACGGGTGCACCAATTTAAGTGAAAATCAACAAT[A/G]AGATTAGATAGTGCAACGTGGTGGTTTAGGAGTGTTTGTAGGAACGCCATGTGGCAGCTT	Forward	C	C	C	C	T	T	C	T	T	T	C	T	T	C	C	C	T	C	T	C	T	C	C	C	T	T	C	T	T	T	C	T	T	T	C	T	T	C	C	T	T	C	T	T
NIAS_Os_aa01010094	1	31557884	31531719	CTACAAACTTGGTCAAACTTAAAGCAGTTTGACTTTGACCAAAGTTAAAACGTCTTATAA[C/G]CTGAAACGGAGGAAGTAACAGTTATGAACTAAAAAGTGATAAATCCATGTTACCAGAAAA	Reverse	C	C	C	-	C	C	G	C	C	C	G	C	C	C	G	G	C	C	C	G	C	G	G	G	C	C	C	C	C	C	G	C	C	C	C	C	C	-	G	C	C	G	C	C
NIAS_Os_aa01010096	1	31672993	31646828	CTTCTGGGAATGAACCTGGACAAGCATTTATCTAGATTCATCCTCAGAAGTTAGTTTTTT[A/G]TGGGACGGAGGGTGACTTTGCGAGCTGAATCAGCTGCTAAAAAAATGGCTTTGTGATTGG	Forward	-	T	T	-	T	C	T	T	T	C	T	C	C	T	-	C	C	T	C	-	C	T	T	T	C	C	C	C	C	C	T	C	T	T	T	C	T	T	T	C	T	T	C	-
NIAS_Os_aa01010103	1	31712798	31686633	ATGCTGCTCTCTGGTTGCTGGAGGAGGACATGGCTGTGTGGTGTGTAGTGCAGCCATGGC[A/C]AAAAACAACAACTTTAATCAAAGCAATAACAGAAGTGCAGTACTTTCTCTGTTTCACAAT	Reverse	C	C	C	C	C	C	C	C	C	A	C	A	C	C	C	A	A	C	A	C	A	C	C	C	C	A	A	A	A	A	C	A	C	C	C	A	C	C	-	A	C	C	A	C
NIAS_Os_aa01010114	1	31845178	31819013	ATTTAAACTCTATTTTTCCTTTTTCTTCGATTAATATGAGAATTTTTAAGCCGTGAGAGC[A/G]AACATAGAGGCTCCTTTTTCTATCACTTTAATAATATCATCGAATAGTCCGATACAATAG	Forward	G	A	A	G	A	A	A	A	A	G	A	G	A	A	G	G	G	A	G	G	G	A	A	A	A	G	G	G	G	G	A	G	A	A	A	G	A	A	A	G	A	A	G	G
NIAS_Os_aa01010130	1	31958849	31932684	CTTCAAATTTTGCATTGCACTTGTTGCTACATAGAGGGCACCTAAAAACTCCAAAGCTCT[A/G]TCCTGACCACGGTGCTACCATGATAGAAATTAGTTGGTAATGTCAGCTAGTTCTAAAATA	Forward	C	C	C	C	T	T	T	T	T	C	T	C	T	A	C	C	G	C	G	C	G	T	T	T	T	C	C	C	G	C	T	C	A	T	T	C	A	T	T	G	G	T	G	G
NIAS_Os_aa01010133	1	32063503	32037338	TACAGTACGTCTATGGTCCCGCTCTCTGAACTGTCCTGAGCTGCGAAAGGAGAAGCTTTT[C/G]TCAAAGCTAATGGGAACGAATTGCCAACAGATCGATGAGAAACAAGGATGCCTCAGATTT	Reverse	-	G	G	G	C	C	C	C	C	G	G	G	C	C	G	G	G	G	G	G	G	C	C	C	C	G	G	G	G	G	C	G	C	C	C	G	C	C	C	G	G	C	G	G
NIAS_Os_aa01010136	1	32232706	32206541	AAAACACATGTAGGATGATGTAACTTGACCCGTCGAGCATTCATGCATGCAAGCAAACAA[A/G]AAATAATTGTGTAGTAAGAACATCTCCAATAGCCTCTTCATCCCACTCTCCAAGCCAAAT	Forward	G	G	G	G	A	G	A	G	G	G	G	G	G	G	G	G	G	G	G	G	G	A	A	A	G	G	G	G	G	G	A	G	G	G	G	G	G	A	A	G	G	A	G	G
NIAS_Os_ac01001350	1	32488957	32462792	ACAACTATGCATAGACGGGTCCATCCTAAAAAAGCCAACCTAACATGAAATGTGACTCCT[A/G]TACAATAAATCTGAGTCACGTTTCCTTCTAAGTTGTTTTTTTTACGGAGGGAGTATGTTT	Reverse	-	G	-	G	G	A	G	A	A	G	G	G	A	A	G	G	G	G	G	G	G	G	G	G	G	G	G	A	G	G	G	G	A	A	G	G	A	G	G	G	G	G	G	G
NIAS_Os_aa01010140	1	33078597	33052432	AAAATTAAGACTTTAATATTTAAATTTTTTTAGCAGCTTATAAGCCGAAAGGCTAATGAC[A/T]GGAAACTACCTATCTCTAATATTAAAAAAATTGGAGATGTTTTTTTCCGGCATTTTAGTA	Forward	A	A	A	A	A	T	A	T	T	A	A	A	T	T	A	A	A	A	A	A	A	A	A	A	T	A	A	T	A	A	A	A	T	T	A	A	T	A	A	A	A	A	A	A
NIAS_Os_aa01010144	1	33392792	33366627	AAGTTTGTCATGTTGAAACCAATCTTATATTTTCGCATGGCCCTTGTTGTAGGTCAAGAC[A/G]AAACTAGATGAACACCAAGCACCAAAGGTGAATAAACCTTAAGGATTCACATACTAATAA	Forward	G	G	G	G	A	G	A	G	G	G	G	G	G	G	G	G	G	G	G	G	G	A	A	A	A	G	G	G	G	G	A	G	A	G	A	G	G	A	A	G	G	A	G	G
NIAS_Os_aa01010145	1	33552000	33525835	GCAGGTACGTACGCGGTACAGCCCCGACCCTTGGCGCTGCCACGTGACACCAATTCCATC[A/G]ACGCGCTACCTTCCTCTTTCTTTACCATACTTTTTCCTTTTTCCAGAATAATTCCCATTA	Forward	C	-	-	C	C	T	C	T	T	C	C	C	T	T	C	T	T	C	C	C	C	C	T	C	T	T	C	T	C	T	C	C	C	T	C	T	T	C	C	T	C	C	C	C
NIAS_Os_aa01010146	1	33780067	33753902	TCAACCTTCTTCTTGGCAATCCCTTGTCAATTTATACACCTTTCAAGGTCTACCTAACTC[A/G]GGGGAAGGGGGGGTGCGTTGCTAAGGTACTGTAGATATACATCATGATCTACACTGTACC	Forward	C	C	C	C	C	C	T	C	C	C	C	C	C	C	C	C	C	C	C	-	C	C	C	C	C	C	C	C	C	C	T	C	C	C	C	C	C	C	C	C	C	T	C	C
NIAS_Os_ab01001189	1	34039950	34013785	AGATCAACCGAACATTTCCATTAAGGGTCTGTTCGGTGAGCTTTACATTCTAAGAAATAG[A/G]ATCTGAAAAAGCTCTGAAACCCAGCTTCTCCAGCTTCTGTTTTCTTAGTTCATTTTTTAG	Reverse	-	T	T	-	C	C	C	C	C	C	T	C	C	C	-	C	C	-	C	-	T	C	C	C	C	T	T	-	C	C	C	T	C	C	-	C	C	C	C	C	T	C	C	C
NIAS_Os_aa01010148	1	34446658	34420493	TTCTCGTATAGAGAAGATGAAGCTGAAAAAAACATCAATAAGTACTTCAAGAAAAAAAAA[A/T]AAAGAGTGAGCAATCGGCCTAGAGTGAAACGGAACCAAACATCAAATTATTCTAAAAAAT	Forward	A	A	A	A	T	A	T	A	A	T	A	A	A	T	A	T	A	A	T	A	A	T	A	T	A	A	A	A	A	A	T	A	T	A	T	A	T	T	T	A	A	T	T	A
NIAS_Os_ab01001195	1	34585302	34559137	TGCCGAGTCACGTAGAAACGTTGGTTTTTAGCAAAATCCAATCGAATTCATTGGTTTTGT[A/G]AACCCTGATGCGGAGCAGCTAGTTGGCACCGTTGGGCTAGCAATAGAAGTCGTCTTCGCC	Forward	-	C	C	C	T	T	T	T	T	T	T	T	T	T	C	T	T	C	T	T	T	T	T	T	T	C	C	-	T	T	T	C	T	T	-	T	C	T	T	T	C	T	T	T
NIAS_Os_aa01010150	1	34966827	34940662	GACATTGAACAACAATAAGACAATAATTGATTGAATAAGTGCTGCTTATTGACTAGGTCA[A/G]GAATGGATGTAGTTCTTTTGGCCCAATAGCTGAATTTTGACCATGTGACTAACTGTTTGA	Reverse	-	T	G	T	C	T	C	T	T	T	T	T	T	C	T	C	T	T	T	T	T	T	T	C	T	T	T	T	T	C	C	T	C	C	T	T	T	T	T	T	T	C	T	T
NIAS_Os_aa01010151	1	35033906	35007741	TGCTACAGTTACTCACATGTGCTAATGACAGATTAATTAGACTCAAAAGATCCGTCTCGC[A/G]ATTTCCAGGCAAGTTATGAGATTAGTTTTTTCATTCATGTCCGAAAACCACTTCCGACAT	Reverse	G	G	G	G	G	-	G	G	G	G	G	G	A	G	G	G	G	G	G	G	G	G	G	G	G	A	A	A	G	G	G	A	G	G	G	G	A	G	G	G	A	G	G	G
NIAS_Os_ab01001202	1	35058392	35032227	AGAGGAGGGAGGGTATTTTCACATGCGGTCCTGAGGCCCGCATGCGAAAATCAATTTTCA[C/G]GTGCGATCCGTTAAGATGTCCGCCTGAAAAAATATGTTTATTTTTGTGTGCGGACTCTTA	Reverse	-	G	G	G	G	G	G	G	G	G	G	G	G	G	G	G	G	G	G	G	G	G	G	G	G	G	G	G	G	G	G	G	G	G	G	G	G	G	G	G	G	G	G	G
NIAS_Os_aa01010159	1	35145671	35119506	AAAAGAAGAGAAGAAATAAGACAGGATGATGTCAGAACCATCGAGGGATCTAAAGTGAAT[A/G]GTTTTGTAAGTTAAAGGATGTCATATATCTGGTATTGCGGTTGAGGGACGATTTTGTAAC	Reverse	-	G	G	G	A	G	A	A	A	A	G	A	G	A	G	A	A	G	A	G	G	A	A	A	A	G	G	G	A	A	A	G	A	A	A	A	G	A	A	A	G	A	A	G
NIAS_Os_ac01001354	1	35165511	35139346	GACCCCATGGGGGGTCTATATATTCCTAGGCCGATCGTAGAGGTCGCCCCGTCGACTCGC[A/G]GGAGGCTGGACTACGTAACCATACGTGATACACCTCCTGTACCACCCATGGCGGACGGCA	Forward	A	A	A	A	A	G	A	A	A	A	G	A	G	A	A	A	A	A	A	A	G	A	A	A	A	G	G	G	A	A	A	G	A	A	A	A	G	A	A	A	G	A	A	A
NIAS_Os_aa01010167	1	35386156	35359991	GGCGTAACTTTAGGTGATGGGAGCCGCGACCGACCCGGGTTACCTCGAAACTATAAAACG[A/G]CTGCCTCCCTTCCGAATCGGTCACACAAAGATCATCTCGAACACCTACTCCGACACCGGA	Reverse	C	C	C	C	T	T	T	C	C	T	C	T	C	T	C	T	T	C	T	C	C	T	T	T	T	C	C	C	T	T	T	C	T	T	T	T	C	T	T	T	C	T	T	C
NIAS_Os_ac01001356	1	35543904	35517739	TTAAATTCCCTACTGATTTCCTACCTTCCAAAGGAACCCTAAACTGTGTACACATGATAA[A/G]TTTCTGATTATAATCACTATTTTGTTCTTTCCTAACAACCTCATAGTCTCTGAAGTAACA	Forward	G	G	G	G	A	A	A	G	G	A	G	G	G	A	G	A	G	G	G	G	G	A	G	A	A	G	G	G	G	A	A	G	A	A	-	G	G	A	A	G	G	A	G	A
NIAS_Os_aa01010176	1	35561816	35535651	AACATCTCGTGCATGCAGTTCACTTCTGGTACGGTGATGCCATGAGTTTTTCTCAAGAAG[A/G]CGATTCATTTCGAGAGAAGCATGCGTCCTTCAAGAAAGAAGCTGGAGCTGCAGGTATCGA	Forward	C	C	A	C	C	C	C	C	C	C	C	C	T	C	C	C	C	C	C	C	C	C	C	C	C	C	C	T	C	C	C	C	C	C	C	C	C	C	C	C	C	C	C	C
NIAS_Os_aa01010182	1	35659872	35633707	ACATTGTGAAACGGAGGGAGTAGTAAAATAACTATTGCATGGAATGATTGATTTTTTTTT[A/T]AAAAAATGCTACTATCTGAGTAAGCAATGGTGCATGGCTGCATCTCAAGTCTGAACAACT	Forward	-	A	T	A	T	T	T	T	T	T	A	T	A	T	T	T	T	T	T	A	A	T	T	T	T	A	A	A	T	T	T	A	T	-	T	T	A	T	T	T	A	T	T	T
NIAS_Os_aa01010191	1	35840052	35813887	TGACTCGATCAATAGTAGTACTAGTAAAGCTAGACAGTGGACGCCCGCTCAAATAATCAG[A/G]TTCTTAGGTTCAGCTTTGGTACAGCTCTCTCTAGTTCACAAATAATTGATCCAGGCGCAC	Reverse	G	G	G	G	A	A	A	A	A	A	G	A	G	A	G	A	A	G	A	G	G	A	A	A	A	G	G	G	A	A	A	G	A	A	A	A	G	A	A	A	G	A	A	G
NIAS_Os_aa01010199	1	35989934	35963769	CCCGTGTAGAAGGCTTATTGGACGGTAATCGGCCACTGTCTCCGCATCCACTTTCTTCGG[A/G]AGAAGAACAACATTTGCTGAATTTAGGATCTTGAAGCTAACAGTTCGCAAATCGTAGAAG	Forward	G	-	-	-	A	A	A	A	A	G	G	A	G	A	G	A	A	G	A	G	G	G	A	A	A	G	G	G	A	A	A	G	A	A	G	A	G	-	G	A	G	A	A	G
NIAS_Os_ac01001368	1	36046581	36020416	GTATATATCGGATATCTCTTTCTTCTCCTATATTTTTTTCAGCACGCCTCGGGTCGGGTC[A/G]GCGGTCGGGAAATACCTGTCCCATTTTCAATTTTCACCTCTACCGGCCAGTGGCCCCAGG	Forward	-	-	-	-	T	T	T	T	T	T	C	C	C	T	C	T	T	C	T	-	C	T	T	T	T	C	C	C	T	T	T	C	T	T	-	T	C	T	T	T	C	T	T	T
NIAS_Os_aa01010226	1	36173598	36147433	TGTGCGTCCACAGTCCACATAGGCTGGATTCAGCAAGATTTGACGCGATGGTAATATGCT[A/T]TCGATTCTAAGCATTCGACTACACCACTCAATATTTCCACAATTCCATTCCATCACAATT	Reverse	A	A	A	T	A	A	A	T	T	A	T	T	T	A	T	T	A	T	A	T	T	A	A	A	A	T	T	T	A	A	A	T	A	A	A	A	T	A	A	A	T	A	A	T
NIAS_Os_aa01010255	1	36261011	36234846	AACCAGCTAAATATTGAGGTAGAGAAGAGAAAAGGGGAGAAGCGGACTATAAACTTATAA[C/G]CAGCTTGAACATAAGAACCAAAAAACTCTGTGAAAAAGACAAGTGGGCCATATATTAATA	Forward	G	G	G	G	G	G	G	G	G	G	G	G	C	G	G	G	G	G	G	G	G	G	G	G	G	G	G	C	G	G	G	G	G	G	G	G	G	G	G	G	G	G	G	G
NIAS_Os_ab01001219	1	36333643	36307478	ATGTGAAGTGAAGTGGAGTAGCTTGAGCTTGACAAGCGTGGTCCAATTTTTGGCGAGTAA[A/T]TGCGGGCGATATGCTAGCCAGGAGTATCTGCGTGGCTGCTCGATCTCATTGTAGTACGTG	Forward	T	T	T	T	A	A	A	T	T	T	T	T	A	A	T	T	A	T	A	T	A	T	T	A	A	T	T	-	A	T	A	T	A	A	T	A	T	A	T	A	T	A	A	T
NIAS_Os_aa01010259	1	36435127	36408962	CATTTCAATATTTTGTCCTGGAGGCCTAGAGCCCAATGTATTTTGCCTAGCTGTTGATTC[C/G]GCGTAACTGGAGGTTTGAGGAAATCCACTAAAACTTACAAACTCAGCCAAGATATTTCTC	Reverse	G	C	G	G	G	G	G	C	C	C	C	C	C	C	G	C	G	G	G	G	G	C	C	C	C	C	C	C	G	C	G	C	G	C	C	G	C	C	C	G	C	G	G	G
NIAS_Os_ac01001375	1	36492774	36466609	GTAATATGCCCTTAGATCACGTTGGATGTGGCTTCAAATTGCCATTTGTTTGGAAAATAT[A/G]TAACTGTAATATGCTCTTGATCACGTTGGTTGTGGCTTCAACGTAAGCAACAGCACGGTA	Reverse	G	A	A	A	G	G	G	A	A	A	A	A	A	A	G	A	G	A	G	A	G	A	A	A	A	A	A	A	G	A	G	A	G	A	A	G	A	G	A	G	A	G	G	A
NIAS_Os_aa01010298	1	36504202	36478037	CTCGGCGGAGATGACGTTGGGCGCGAGCTTCTGCGGGACGGTGGTGGCCGGCGGCACGTC[A/G]CCGATGAGGTTGTACTCGAACACCCCGGAGGAGGCGTTGAAGTACTCGGCGAGCTTGAGC	Reverse	G	G	G	G	A	A	A	G	G	G	G	G	G	G	A	G	A	G	A	A	A	G	G	G	G	G	G	G	A	G	A	G	A	G	G	A	G	G	G	A	G	A	A	A
NIAS_Os_aa01010397	1	36557956	36531791	CTTGATTCCTACAAATGATCTTATTTTTTTTTCTATATACATGGTTAACATGAAGTCCCA[A/G]ATCCGGCCTTGTCTATGGCTTTTTTGGCAGTAGTACTAATCAACTTGACCAAGACCTCTG	Forward	T	C	T	C	T	T	T	C	C	C	C	C	C	C	T	C	T	C	T	T	T	C	C	C	C	C	C	C	T	T	T	C	T	C	C	T	C	C	C	T	C	T	T	T
NIAS_Os_aa01010467	1	36603508	36577343	TTACATGTTAAAAGACTGGCAATTATGTCGAAACAAGATTTTGGCAATACTAAAAGGGTG[A/G]CAATCAAGCTGAAAAAATGGATAGGTTAGGAGACACAAATCAAGCTGAAAAAATGGATAG	Forward	C	C	C	C	T	T	T	C	C	C	C	C	C	C	C	C	T	C	T	C	C	C	C	C	C	C	C	C	T	T	T	C	T	C	C	T	C	C	C	T	C	T	T	T
NIAS_Os_aa01010476	1	36707300	36681135	CAAGAAATGAAACAAGCATATAGTGATTGGAACATAGGCAACATACCCAAGTAAACCAGC[A/G]TTTCCAGGCTTTAACTGGATACCAGTAGCTTCGGCTGCGCTGTTGTCTCCCATAGTAAGC	Forward	G	G	G	G	G	G	G	G	G	A	G	G	A	A	G	G	G	G	G	G	G	A	A	A	A	G	G	G	G	G	G	G	G	A	A	G	G	A	A	G	G	G	G	G
NIAS_Os_ac01001403	1	36782145	36755980	TTACTTCCCTTTTCCGGTTAATAGGTGTAGTGTTGTTGTATAATTCAACTACATCTCCCC[A/G]GTAGCTCTCATTCTTCTTGCCATTTCCATTGATCGGATCATTAGAGTGGTACAGCCATGC	Forward	T	T	T	T	T	T	T	C	C	C	C	C	C	C	T	C	T	T	T	T	T	C	C	C	C	C	C	C	T	T	T	C	T	C	C	T	C	T	C	T	C	T	T	T
NIAS_Os_aa01010486	1	36849638	36823473	ACAATTAATAGATGGGACTCTACCAAGACCATGACGATGACATTGGGCTACATTACTAGT[A/C]CATGAGAAAGCCCATGTAAAGTAATGCATCCTTTCGGACCAAATTATGAAGTCCGGGCCT	Reverse	G	G	G	G	T	T	T	T	T	G	T	T	G	G	T	T	T	G	T	T	G	G	G	G	G	T	T	T	T	T	T	T	T	G	-	T	T	-	G	T	T	T	T	G
NIAS_Os_aa01010500	1	36905575	36879410	TGGGGCGAAGGCGACCAGTCGGCGCCACCGGCGGCTGAGGAGCACGGCGCAGAGGAGACC[A/G]GAGGCTGAGGAGCGTAATGATATCCCCGGTCCCCGGAACGCCATCCGGGCGGGATGCTCT	Reverse	G	G	A	G	A	A	A	A	A	G	A	A	G	G	A	A	A	G	A	A	G	G	G	G	G	A	A	A	A	A	A	A	A	G	G	A	A	G	G	A	A	A	A	G
NIAS_Os_aa01010505	1	36954159	36927994	CTACACAAAGGGACACGGGACCTAATCCCCTACTGGCCGGTCTGTTCTGCACTTGTGCGA[A/C]GTCCATGTCACTTATCACCCTGTCACTTCGTGAGCTTAATTTACCCTGTCACTCCCAGTG	Reverse	C	A	A	A	A	A	A	C	C	C	C	C	C	C	C	-	A	A	A	C	C	C	C	C	C	C	C	C	A	A	A	C	A	C	C	A	C	-	C	A	C	A	A	A
NIAS_Os_aa01010645	1	36987651	36961486	AAGTTTTTGGTGATGGGGACGTCTTTGGATTTTTCCCTCTTCACTGTGAACAGTTTTGGA[A/G]TTTTGGTCTTTGGTTTTAATGAGCGTATTTTAGGTTTGTTGAAAATTTTGTTGACTGGTC	Forward	G	A	A	A	A	A	A	G	G	A	A	G	G	A	G	G	A	A	A	G	G	A	A	A	A	G	G	G	A	A	A	G	A	A	A	A	G	A	A	A	G	A	A	G
NIAS_Os_aa01010694	1	37002753	36976588	ATGAGTGACCAATTTTTACACTAAATTTTTAGTACCTCATGGTACCTCCTCAAGTACC[A/G]TAGAATTACTCTCAGAAGGACTCATTTTGATCGGTTGCAAACACGTAGTCTCGCAGTTAA	Forward	G	A	A	A	A	A	A	G	G	A	A	G	G	A	G	G	A	A	A	G	G	A	A	A	A	G	G	G	A	A	A	G	A	A	A	A	G	A	A	A	G	A	A	G
NIAS_Os_ac01001433	1	37010126	36983961	AGCTGGATACCAGTTGCATTAGAGATAGTTATGTGGCTTTGCCTCTTCAAATTTTACATT[A/T]TGGAGTGAGATGCAAGTCCATTGAAGATTGCCTATGAATGCAATTGACATAATCAACCTA	Forward	T	T	T	T	T	T	T	A	A	T	T	A	A	T	T	A	T	T	T	T	T	T	T	T	T	A	A	A	T	T	T	A	T	T	-	T	A	T	T	T	A	T	T	T
NIAS_Os_aa01010747	1	37016299	36990134	TTTGAAGAAATCTAGTGGGCGTGTTTTAAAATCTTATGCACAGTACAAAGTGATAGTACA[A/C]AACAAGGCTCTGTATGGGCCGACATATCATTTCTTCACGTGCTCTTATTTTAGTATTTCC	Forward	G	G	G	G	G	G	G	T	T	G	G	T	T	G	T	T	G	G	G	T	T	G	G	G	T	T	T	T	G	G	G	T	G	G	G	G	T	G	G	G	T	G	G	T
NIAS_Os_aa01010792	1	37219172	37193007	AATTGCATAGTGACCTTTTAAAATCGCAATAGACGTATGTCCCGAAAGATAGATCTACAA[A/G]GCCGCTGAAGAAACATTGGCAAGGACACACTCGATCCCGAATTATATTTGCTCATGTACT	Reverse	T	C	C	C	T	T	T	T	T	T	T	C	C	T	T	C	T	C	T	T	T	T	T	T	T	T	T	T	T	T	T	T	T	T	T	T	T	T	T	T	T	T	T	T
NIAS_Os_ab01001232	1	37241380	37215215	TGAGCTCGGCCCTGCGCTCACGAGAAGGAAGGCGGCAATGGCGGCGCCTGGCGTCTCTCC[A/G]TAGCACATGCGTACGAGGTGGCACAACAATAGAAACGAGTTCGTGGCTGCAGATGTTACT	Reverse	A	A	A	A	A	A	A	G	G	G	G	A	A	G	G	A	A	A	A	A	G	G	G	G	G	G	G	-	A	A	A	G	A	G	G	A	G	-	G	A	G	A	A	A
NIAS_Os_aa01010801	1	37674693	37648528	GCAATCATCGTAAGTACCAAAAAGTTTTCTCCTGTTCCATTGCAGTAGTGTAAAACTAGA[A/G]TTCAAGTAAATGCTATATTTGATCTAATCGTTAATTTGGAGCTAGGCACATCATCCTGAT	Reverse	A	A	C	A	A	A	A	A	A	A	A	A	A	A	A	A	A	A	A	A	A	A	A	A	A	A	A	A	A	A	A	A	A	A	A	A	A	A	A	A	A	A	A	A
NIAS_Os_aa01010802	1	37782368	37756203	CCCTCTCCCCCGACTCCAACCCCGCATCTTTTGTCGTTTCTGACTCCATTTGCGTCCCAC[A/G]TGCAGTTCTGAACACTGGTCATCGACCTGTCGACGACGTCCCCAAAAGAGGAGTCCTCGA	Reverse	G	G	G	G	A	A	A	G	G	G	G	G	A	G	G	A	A	G	G	G	G	G	G	G	G	A	A	A	G	A	A	A	A	A	G	A	A	G	G	A	A	A	A	G
NIAS_Os_aa01010804	1	38137837	38111672	CTGTGGCGACCCCCACATGCAATGGCCTTCACGCAATTTCCCATGACTTTGCTAATCTGC[A/G]CTTCAGCACTTTTGTTTCCTTTCATAGCTGCTGGCCGATCTTTGCTGTACAATGCTGATT	Reverse	G	G	G	G	G	G	G	A	A	G	G	G	G	G	G	G	G	G	G	G	G	G	G	G	G	G	G	G	G	G	G	G	G	G	G	G	G	G	G	G	G	G	G	G
NIAS_Os_aa01010807	1	38558143	38531978	CCGCTGCCGTAGGGAGAGAAGAGATAGAGAGGAGAGGGTGAAGAGAGAAAGGGTAGGATG[A/G]AGGGAGAATGTGAGTTGCATGGCGCATACATGTGGGTCCCAGATGTTCTCAATGCGTTTT	Forward	C	C	C	C	C	C	C	T	T	C	C	C	C	C	C	C	C	C	C	C	C	C	C	C	C	C	C	C	C	C	C	C	C	C	C	C	C	C	C	C	C	C	C	C
NIAS_Os_aa01010809	1	38660051	38633886	CTGTGGCTAAACCTTGCAAGATTTGAGTCTGAACTGCCATCAAGTGCTGCATGTTATTTT[C/G]AATATGGGGTGGCGAAGGAATGCGTTCTTCACCAGAATTGTGACTGGCAGTGCAGTGAGA	Reverse	-	G	G	G	G	G	G	C	C	G	G	G	G	G	G	G	G	G	G	G	G	G	G	G	G	G	G	G	G	G	G	G	G	G	G	G	G	G	G	G	G	G	G	G
NIAS_Os_aa01010816	1	39263468	39237303	CACAAGATTGGACCAAGGATGCAACACGAAGAGCTTGCTCCATCAAATTCTACAGACCAC[A/G]ATTGATTAAGACCGTACAAAACACTAATGCGTAGCACTATCACTAGCTACAGCAGAATGC	Reverse	A	A	A	A	A	A	A	G	G	G	A	G	A	A	A	A	A	A	G	A	A	A	A	A	A	G	G	G	G	A	A	G	A	A	G	A	G	A	A	A	G	A	A	A
NIAS_Os_aa01010829	1	39403416	39377251	GCGGCGACCAGGCCCCTGTTGAAGTAGCGCGCTCCGATGAGCTTCCGGTTACACATGTCG[A/G]GCGTGAAGTCCTGTCCAGCCTCGCACTCGCCGCGCCACCGCGACGGCACGGGCGGCATGC	Reverse	C	C	C	C	C	C	C	T	T	C	C	C	C	C	C	C	C	C	T	C	C	C	C	C	C	C	C	C	T	C	C	C	C	C	C	C	C	C	C	C	C	C	C	C
NIAS_Os_ac01001449	1	39457131	39430966	CCCACCAAAAGACATCTTTAAATCCTAACCATTTATTTTCCCTTTTTCATTTAATCCTAA[A/C]CCTTCATTCATTTCTCAATCCCAATCCCACTCCCCATTTCCTATTATCCAAACACACCCT	Forward	G	G	G	G	T	T	T	G	G	T	T	T	T	G	G	T	T	G	G	G	G	T	T	G	G	T	T	T	G	T	T	T	T	G	T	T	T	T	T	T	T	T	T	T
NIAS_Os_aa01010844	1	39533931	39507766	GTCATCAAGCCCACCGAAGCAAGGATCAAAGCTCAATGGCGAGAAATAGCGTGGATCATC[A/G]GCCATCTTCATGTCAAGATTTGGGATGTCGTCCGATGAGCTACCGGGGAAGTTATACCCA	Reverse	G	G	G	G	G	G	G	A	A	G	G	G	G	G	G	G	G	G	G	G	G	G	G	G	G	G	G	G	G	G	G	G	G	G	G	G	G	G	G	G	G	G	G	G
NIAS_Os_ab01001238	1	39623967	39597802	AGTAAGAAATACGATCGCCACACGCCCACCTGGGCCTCCTTAAATCTCGTCCCTTCACTT[A/G]CGTTCGGGAGGGCATCCTCGGAAGCCCTCACCCTCCCAAAACTCCCACGCACACCACCAA	Reverse	C	C	T	C	C	C	C	T	T	C	C	C	C	C	C	C	C	C	T	C	C	C	C	C	C	C	C	C	T	C	C	C	C	C	C	C	C	C	C	C	C	C	C	C
NIAS_Os_aa01010855	1	39659825	39633660	TTCATTCAGAAGGTGTTCAGAATCTTATATCGAAAGATATGGATGAATTACTAAAGATAT[A/C]TGCTGCTGACAAAAGGTTAGCATTGATCTCACTGCTTCTGCAAATTATAAACATGTGACT	Reverse	G	G	T	G	G	G	G	T	T	G	G	G	G	G	G	G	G	G	T	G	G	-	G	G	G	G	G	G	T	G	G	G	G	G	G	G	G	G	G	G	G	G	G	T
NIAS_Os_ac01001453	1	39717549	39691384	TTTTTTTAATACAAAAATGACAAAGTTAGAATAGCACTAAACTAAAACAAGGCAGTTCTT[A/C]CCTTTTACTAGGTTTCTGGGGTGACAGTGACACCGTGGAGTAGACCGGTAGTACTGTACA	Reverse	G	G	G	G	T	T	T	G	G	T	T	T	T	G	G	T	T	G	G	T	T	T	T	G	G	T	T	T	G	T	T	T	T	G	T	T	T	T	T	T	T	T	T	T
NIAS_Os_aa01010869	1	39789605	39763440	TTACAGAGTAACGGTCATTCAAGTACACGACAAAGATTGCTTTCAAGGCTTTAAGAGTCC[A/G]CACGCACGCTTCCCGAACTACTCATCGGTACGTTTTTTGTAAAAAAATTCTATAGGAAAG	Reverse	-	C	T	T	C	C	C	T	T	C	C	C	C	-	T	T	C	T	T	T	C	C	C	-	-	C	C	C	T	C	C	C	C	-	C	C	C	C	C	C	C	C	C	T
NIAS_Os_aa01010874	1	39939831	39913666	TCAAACTAATAATATGTTTTTTTGAGAAATACAGTACAAACGCTTAAATAAGCTAACATG[A/G]ACATGTTATCATCGGTTTATTCGTGCCACATTTTTAAAAATACGATTTGTCGGGGAAAAA	Reverse	C	C	T	T	T	T	T	C	C	T	T	C	T	C	T	C	T	T	C	T	C	T	T	C	C	T	T	T	C	T	T	T	T	C	T	T	T	T	T	T	T	T	T	T
NIAS_Os_aa01010888	1	40038904	40012739	TCATTTTCTGACTCAATAAGACGAACAACCTCTCCCATAGAAGGCCGCTGTTCTGGGTTT[A/G]TCCTGACACAAAGATATGCAGCTCTTGCTAGATGATACAGCCCATACGTATCGTATGTTT	Forward	G	G	G	G	G	G	G	A	A	G	G	G	G	G	G	G	G	G	A	G	G	G	G	G	G	G	G	G	A	G	G	G	G	G	G	G	G	G	G	G	G	G	G	G
NIAS_Os_ac01001460	1	40070414	40044249	AAGCAATGGCTAGGGATACACGAATGTGCCTTTGTGATGGAGGGCCATTCTTTTTTTTTT[A/T]AAAAAGCTCCAGAAGAGTAGTACTAGTATATATGATAGATAAAACAGATGCATGCACTTA	Forward	-	T	T	T	T	T	T	A	A	T	T	T	T	-	T	T	T	T	A	T	T	T	T	-	-	T	T	T	T	T	T	T	T	-	T	T	T	T	T	T	T	T	T	T
NIAS_Os_aa01010900	1	40151244	40125079	TCAGTTAATCCCTTTAAGGAAGGAATTGGTGGGGATTTATTTCACACCTATTGTGATGTA[A/G]AATTATTCCCCCTCAATCATCTCCAATCCTCTTCAATCCCCTCAGAATCGAACAAGGAGC	Forward	-	C	C	C	C	C	C	T	C	C	C	T	C	-	C	C	C	C	T	C	T	C	C	-	-	C	C	C	T	C	C	C	C	-	C	C	C	C	C	C	C	C	C	C
NIAS_Os_aa01010913	1	40305696	40279531	AACTCCGACATGTCAAGGATGACACCAGCAAGCCTCTTGGGGAAGATCAAGACCGATGAC[A/G]TATACAAGTTGAAGAAGAAGATGGAGGAAGCCTCCCCATCCAAGAAGTGCATTGCTCTCC	Forward	-	A	G	A	A	A	A	G	A	A	A	G	A	-	A	A	A	A	G	A	G	A	A	-	-	A	A	A	G	A	A	A	A	-	A	A	A	A	A	A	A	A	A	A
NIAS_Os_ac01001466	1	40317555	40291390	CCTTAACTTTTTAAGGAAATATCCAAAGAGGGGGAAGGCAACAACACCAACACCAATATT[A/G]AAAATCTTACCTTCACTTAGTAACAAATATCCAAAGAGGAGGAAGATAACAACACCAACA	Reverse	G	G	G	G	A	A	A	G	A	A	A	G	A	G	G	G	A	G	G	G	G	A	A	G	G	A	A	-	G	A	A	A	A	G	A	A	A	A	A	A	A	A	A	A
NIAS_Os_aa01010923	1	40435562	40409397	TTAGATTGGTCCAAAGTTTAGAATTTGGCCATCAGCATGCCATGTCAAAGCCAAGATACG[A/G]CACCAGATTTGTCAAACAGATTCAACATTAATCTGAAGGTCAACTGCAGCATCGACTCTA	Reverse	G	G	G	G	G	G	G	A	G	G	G	A	G	G	G	G	G	G	A	G	A	G	G	G	G	G	G	G	A	G	G	G	G	G	G	G	G	G	G	G	G	G	A	G
NIAS_Os_aa01010926	1	40547711	40521546	TCGTCCCACAAATCTAACCATTTTTGGTGACTGCATGCCAACACATGCAACTTGTAAATA[C/G]CTCACAAATCAGAGATATAATTACCGGCTTTCGTCTCTGTCGCGCAAGTGGCCATACACT	Forward	C	C	C	C	G	G	G	C	G	G	G	C	G	C	C	C	G	C	G	C	C	G	G	C	C	G	G	G	C	G	G	G	G	C	G	G	G	G	G	G	G	G	C	C
NIAS_Os_aa01010927	1	40703587	40677422	TCTCCCACTTGCAACTGACAAAGTACTGAACAAAGTTTTTCAAAAAAGAAAAGCAAAAAA[A/G]GATGATTGCCAAAATCTGGTCTTTGCCTGGAAGCAACTCTTGCAAGCTGTATGCACATGT	Forward	T	T	T	T	T	T	T	C	T	T	T	C	T	T	T	T	T	T	T	T	C	T	T	T	T	T	T	T	C	T	T	T	T	T	T	T	T	T	T	T	T	T	C	T
NIAS_Os_aa01010930	1	40854629	40828464	ATTTTAACAACTTTATAAAAAATAGTATGATTAAAAATAGCATCAAAGTGAACAGGTCTC[A/G]AATAGGAAGGGAAATCAGATTCGACTTGACAAATGAACAAAATAAACACGCCCTACCAGC	Reverse	-	T	T	T	C	T	C	T	T	T	T	T	C	-	T	T	C	T	C	T	T	T	T	-	-	T	T	T	T	C	C	T	C	-	T	C	T	T	T	C	C	C	T	-
NIAS_Os_aa01010935	1	41221259	41195094	GCCACGAGCTCAAGGCCACTCAATCCGGTCGATCTGGAGAGAGAGAAACGAGGAGAGTTG[A/C]CAGCTGTCGGGAAGATGATGGTGGCTTCGATGAGGAGAGAAGGAAGATCATGGCGATGAT	Forward	T	T	T	T	G	T	-	T	T	G	T	T	G	G	T	T	G	T	T	T	T	T	T	G	G	T	T	T	T	G	G	T	G	G	-	G	G	T	T	G	G	G	T	T
NIAS_Os_aa01010936	1	41719045	41692880	TGTCCTTGTCAGTGTGTTCTGTGAAGTCACCATCCCGGCCTTCACTCTCTCCTTTCCTCC[A/G]TTTAGTTCCTCTATCTTGTTCTTCAGTAGGAACAAACCTCTTTTGCTGTTTCATATTAGA	Forward	G	G	G	G	G	A	G	G	G	G	G	G	G	G	G	G	G	G	G	G	G	G	G	G	G	G	G	G	G	G	G	G	G	G	G	G	G	G	G	G	G	G	G	G
NIAS_Os_aa01010937	1	41804180	41778015	AGATCCATGGCCACACCGAAACACATGCGCAAAAGATCCAGTGAAAAAGAGAGAGTAAAG[A/G]GTAGTTATGATTGGGAAAGTGCACTAAAGGCCAAATAAAAACAGCTCGAGAGCTATTTCA	Reverse	-	C	C	C	T	C	T	C	C	C	C	C	T	T	C	C	T	C	C	C	C	C	C	T	T	C	C	C	C	T	T	C	T	T	C	T	T	C	C	T	T	T	C	C
NIAS_Os_ab01001265	1	42276314	42250149	AGCATCCGCTCTCACTGGAGGACACGTGAAAATGACGAGTTCGATGGCCAACCAACCTAA[C/G]ATGCTCATCCATGCTAAGACTGTAGTCTGTAGGGCTGAGTGTAGCAGCAGGCAGCAGCAG	Forward	C	C	C	C	C	C	C	C	C	C	G	G	C	C	G	C	C	G	G	C	G	G	G	C	C	C	G	C	G	C	C	C	C	C	C	C	C	-	G	C	C	C	C	C
NIAS_Os_aa01010940	1	43328092	43301927	TATCACATGTTAATACATCTTCTTATTTTTTTTATAATCATTTGAGTAGAATGCAAATAA[C/G]GATGTGACATCCTCTCGAGGATCAAAATAGTCTCCTCATGAACATATAAGTCGCGCTCAA	Forward	-	G	G	G	G	G	G	G	G	G	G	G	G	G	G	G	G	G	G	G	G	G	G	G	G	G	G	G	G	G	G	G	G	G	G	G	G	G	G	G	G	G	G	G
NIAS_Os_aa01010945	1	43545937	43519772	CCCATCCAACCTCTCTTGATGATCACTGTTTTTCACACCTCACGATTGTATATGTGTCAA[A/G]CTATTCCATGATATCGGTGACCTAGACACCAACAAAACTTGCACCAGTGCATCACCCTGT	Reverse	A	A	A	A	G	A	G	A	A	A	A	A	G	A	A	G	G	A	A	A	A	A	A	G	A	A	A	A	A	A	G	A	A	G	A	A	A	A	A	A	A	G	A	A
NIAS_Os_aa01010951	1	43575337	43549172	TAAATTTGTCTAAACTATAATAGGCAATGTTACATAGCCTAAAGTGAAACGATGTTGATA[A/G]CATGTAACCCACCGTACAATTTCTTTAAATTAAAAAAATATCTAGGGTATTTCCAACTGA	Forward	T	T	T	T	T	T	T	T	T	C	C	C	T	T	T	T	T	T	T	T	T	C	C	T	T	C	C	T	T	T	T	T	T	T	C	C	T	C	C	T	T	T	T	C
NIAS_Os_aa01010967	1	43717183	43691018	AAGCAGTTGGTTTGACACGGCCAGTTCTAGATGCACGTGCTAACATAGGAAAGGGTGCCC[A/G]CCCGTATTACAAGATTTTTCAAGCATTTGGCCTTGTGAGGAAGGTTGAGAAAGGCATAAC	Forward	G	G	G	G	A	G	A	G	G	A	A	G	A	G	G	A	G	G	A	G	A	A	A	A	G	A	A	G	A	G	A	G	G	A	A	A	A	A	A	G	G	A	G	G
NIAS_Os_ab01001281	1	43793681	43767516	AAGCCGTCATGGAGACACCGCATTGAAATTGTGAGCCCCGAGACCCTGGAGGCGGCAACC[A/G]TGTGCGAGAGCCTAAAGTACCTCAGCCTCCGAGGCATCTCTCTCATTGAGTATATCCCAG	Forward	A	A	A	A	G	A	G	A	A	G	G	A	G	A	A	G	A	A	G	G	G	G	G	G	A	G	G	A	G	A	G	A	A	G	G	G	G	G	G	A	A	G	A	A
NIAS_Os_aa01010977	1	43818852	43792687	AAACCCATTCCGATATTCGGTCAAACGTCCGATGTGATACCCAAAAATTTTCGTTTCGCG[A/C]ACTAAACATGCCCTTAAGACGGCGTACGTATTGTCCGATACACTTGATTGGCCGACCCGA	Reverse	-	-	-	A	C	A	C	A	A	C	C	A	C	A	A	C	A	A	C	A	C	C	C	C	A	C	C	A	C	A	C	A	A	C	C	C	C	C	C	A	A	C	A	A
NIAS_Os_ab01001286	1	44114080	44087915	CTAGCTAGACCAAGTTTGATTCAATTAGAGTGAGAAAAGGCTCGGGGTGGGGTTCTTCCG[A/G]CTAAAACCATAAGGTGTGAGATAGCCGATCCCCATCGGTCCTAATAAGCCAAAGCAGAAG	Forward	A	A	A	A	G	A	G	A	A	A	A	G	G	A	A	G	A	A	A	A	A	A	A	G	G	A	A	A	A	A	G	G	A	G	A	A	G	A	A	A	A	G	A	A
NIAS_Os_ab01001306	1	44759454	44733289	ATTCCTCCAACAAACTTAAATCACCAAATGGTGTGAGCTTGATAGCTCCGCTACCCAATT[A/G]CTATAACGTCATGACTGGTTCCTCTAGTACCACAAGCTGGGGCACTTACATCTACTATGG	Forward	G	G	G	G	A	A	A	G	A	A	G	G	A	A	G	A	A	G	G	G	G	G	G	A	A	A	G	A	G	A	A	A	A	A	A	A	A	G	G	A	A	A	A	A
NIAS_Os_aa02000006	2	390336	390336	TACCAGCATCTACAATATCAATTTAGTTTCACTAAAATCACCTAGAAGTGTGTCTTGATA[A/G]TATATTTATTTGTTATCACACATGTTGATGTATACGCTTGATCAAATTGTTAAAGAGGTT	Reverse	G	G	G	G	G	A	G	A	A	G	G	G	G	G	G	A	G	G	A	G	G	G	G	G	G	-	G	A	A	A	G	A	A	G	A	A	G	G	G	A	A	G	A	G
NIAS_Os_aa02000008	2	429909	429909	TTGGTTCCTGTGTGATTGTCTGTTGCAGAGCATAGCTTCATCAAGCCAAATTTAATGTTT[C/G]ATTGGGACCAAACCAAGACTTTCTCCAAGTTCACTTCCATCTCACCACGTCACTTTTGGT	Reverse	C	C	C	C	-	C	G	C	C	G	G	C	G	G	C	C	G	C	G	C	C	G	C	G	G	C	G	C	G	C	G	C	C	G	C	C	C	C	C	C	C	G	C	C
NIAS_Os_ac02000002	2	483572	483572	TAGGTTCTGCATCGCCAGGTTCATGGAAGAGGAGGAGGAGGAGGAAGTTGAGGAGGAGAA[A/G]GACAACATCTCAGTTCATCCATTCTTCCACGTCGCCGGCGTCAACAACAACAAGAAGAAG	Forward	G	G	G	G	A	G	A	G	G	A	A	G	A	A	G	G	A	G	G	G	G	A	G	A	A	G	A	-	G	G	A	G	G	A	G	G	G	-	G	G	G	A	G	A
NIAS_Os_ab02000003	2	485277	485277	ACGGTGACGAGAATCGATGACGGAAAACGGCCGGCGACCGTAGGTGACGATGGGAGCAAC[A/G]GAGGTGTGGACGGGCTTCGTCTTGGCGCTGTGATGCCGAGGAAGGCAACGGCGAAGCTTG	Reverse	C	C	C	C	C	C	C	C	C	C	C	C	C	C	C	C	C	C	C	C	C	C	T	C	C	C	C	C	C	C	C	C	C	C	C	C	C	-	T	C	C	C	C	C
NIAS_Os_aa02000022	2	576767	576767	CAAGGCAGCTGGTTTGTGTGCAGCAGTATAAGATTGTGTCTCTGAGTCAAGTGGATCTGC[A/G]GCAGCAGTGTCATCAACTTTTGCTGTAACTCCAGCAGTAGCATCAACTGAGGTTAAATGA	Forward	G	G	A	G	-	A	G	A	A	G	G	A	G	G	G	A	G	G	A	G	A	G	G	G	G	A	G	A	A	A	G	A	A	G	A	A	A	G	G	A	A	G	A	A
NIAS_Os_aa02000030	2	835190	835190	GTCGAAGTGGAAAATTTGTTGTGCTATTTTTTTTACCGGGTTTTTTATGTGCTATGGATC[A/G]AATTTTTTCTTTTTTTTTTACAGACTATGAAGCAGGACTTCAAGCTACTGTGAGAGCACA	Reverse	G	G	G	G	-	A	G	A	A	G	G	G	G	G	G	A	G	G	G	G	G	G	G	G	G	A	G	A	A	A	G	A	A	G	A	A	G	G	G	A	A	G	A	G
NIAS_Os_aa02000031	2	891366	891366	CACAGACCGAGCAGAGGCCCCTCGCTCCTTATGGAACTCAAAGTTTGAAGCCACACTCTC[A/G]GAGTCACAGGAGTCCTCCTCAGGCACCCTTACTCGTGAACCCATGGAGTGGGTGTCACGC	Reverse	C	C	A	C	-	T	C	T	T	C	C	C	C	C	C	T	C	C	C	C	C	C	C	C	T	T	C	T	T	T	C	T	T	C	T	T	C	C	C	T	T	C	T	C
NIAS_Os_ab02000022	2	1389486	1389486	TTTCAATCATACACATAGGGATTGGGCGCAGCTCATCCAAGCTATCGTCAAGGAAGTGCA[C/G]CTGTGGGTAACTGCAGGGGTCAGGATGCCGAGGCTGAGTTTGAGCAGCATGCTGCTGTCT	Reverse	C	C	C	G	C	C	C	C	C	C	C	C	C	C	G	C	C	G	C	C	C	C	G	C	C	C	C	C	C	C	C	C	C	C	C	C	C	-	G	C	C	C	C	C
NIAS_Os_aa02000032	2	1464369	1464369	TCCTTTTACAGTCTGGACTTCACTCTTCACTGCAATGCTACAAATTGCGGACAGGCATTC[A/G]GAGGAGAATATTCGTGTTGATGCATTATCTATAATGATTATCATTGCAAGGACAAGTGAT	Reverse	A	A	A	A	-	G	A	G	G	A	A	A	A	A	A	G	G	A	A	A	A	A	A	A	G	G	A	G	A	G	A	G	G	A	G	G	A	A	A	G	G	A	G	A
NIAS_Os_aa02000034	2	2153815	2153815	TATGTATATATCCTCCTACATCAAATAGTAGCAATATAAAACAATTTAGTGGCAGTGCTC[A/G]GAGTTTATATTTTATCAAAACTTCATTAATTTATTACGCATGTGTAGGTAGACTTTTAAC	Reverse	-	G	G	G	G	A	G	G	A	A	A	A	G	A	G	G	G	G	A	G	G	A	G	A	G	A	A	G	G	G	G	A	A	A	G	G	G	G	G	A	G	A	G	G
NIAS_Os_ab02000038	2	2337199	2337199	TACCTTCTTGGATGAGAATATTGAATCAGCTGTCCAGACCAAATCATCCAATGTATTCTC[A/G]GAGCTTTGAAACAACTGGTCACTGACAGAAACTTCTTGTAGCACATATGAATGCATTATC	Reverse	T	C	C	C	T	T	T	T	T	T	T	T	T	T	T	T	T	T	T	C	T	T	C	T	T	T	T	T	T	T	T	T	T	T	T	T	T	-	C	T	T	T	T	T
NIAS_Os_aa02000049	2	2633800	2633800	GGATATGAATTTGTCCCTCTACCTAGGAGATATTTGTAGCTAGGCATTATATTAGCAGCA[A/C]TTTGCATGAGAGAGAGAGAGAGAGAGAGAGAGAGAGAGATATGCATGTCCTATGGTATGG	Reverse	T	T	T	T	G	T	G	G	G	T	T	G	G	T	G	G	G	G	T	G	G	T	T	T	G	G	T	T	G	G	G	G	G	T	G	G	G	T	T	G	G	T	G	T
NIAS_Os_aa02000061	2	2727722	2727722	CTGCAGTAAAGTGACTGAATGGATTGCATTCATTTTTACTGAGCCTTCACACCAAAATTG[A/G]AAGTTTGGTTGAAATTGGAATGATGTGATGGAAAAGTTGAAAGTTTATGTGTGTATGAAA	Reverse	-	A	A	A	-	A	G	-	-	A	A	-	-	-	G	-	G	A	A	-	G	A	A	A	A	-	A	A	-	G	G	-	-	A	-	G	-	A	A	G	G	A	-	A
NIAS_Os_aa02000067	2	2919616	2919616	CCTTCTATTTACTATGGTCACATGCTTCTCATGACTACTCAACATCATCCTGCTTGGTCT[A/G]GCCATCAACGACATCGTATTTCTATCAGCCACGTTGGTGAGTTCGTTCGTTCATTCTAGC	Reverse	A	A	A	A	G	A	G	G	A	A	A	A	G	G	A	G	G	A	A	A	A	A	A	A	A	A	A	A	A	G	G	A	A	A	G	G	G	A	A	G	G	A	A	A
NIAS_Os_aa02000068	2	2975266	2975266	GTTCTTGGTCTTGCCCTTGTGCTACTGCTCAACTTCACCTCTCCCACCAGTTCATGTACA[A/G]AGCAAGAGAAGAGCACCCTCCTCAATTTCCTCACGGGGTTTTCTCAGGATGGGGGCCTCA	Reverse	-	C	C	-	C	T	C	C	C	T	T	C	C	C	C	C	C	-	T	C	C	T	C	T	C	C	T	T	C	C	C	C	C	T	C	C	C	-	C	C	C	T	C	-
NIAS_Os_ab02000119	2	3126497	3126497	TCTGCCTCGTTCTTGTGCTGATGCTTTCCTCTGCATCTTCCACCAGCTGCTGCACAGAGC[A/G]TGAGAACAACTGCCTCCTCCAGTTCCTAGCAGGGCTCTCGCAGGACGGTGGCCTCGCCGC	Reverse	A	G	G	G	G	G	G	G	A	G	G	A	G	G	G	G	G	G	G	G	G	G	A	G	G	A	G	G	A	G	G	A	A	G	G	G	G	-	A	G	G	G	A	G
NIAS_Os_aa02000072	2	3169335	3169335	GAATACTTTCATGCTAATTGGATTATTGCTCTATTTCTCACATATCATTACATTAATTGT[A/T]CCATTTTCCAGACAAGCAGTGATTTTGATGCAAAACCAATGGTTATGCTCTTGGGTCAAT	Reverse	A	A	A	A	A	T	A	A	T	A	A	T	A	A	A	A	A	A	A	A	T	A	T	A	A	T	A	T	T	A	A	T	T	A	A	A	A	T	T	A	A	A	T	A
NIAS_Os_aa02000097	2	3176686	3176686	GTTACCAAGGCTGTGTTTTTCACATCAAAATTGGAAGTTTGGTTAAAATTAGAACAATAT[A/G]ATGGGAAAATTGAAAGTTTATGTGTGTAGGAAAGTTTTGATGTGATGAAAAAATTGGAAG	Reverse	T	T	T	T	T	C	T	T	C	T	T	C	T	T	T	T	T	T	T	T	C	T	T	T	T	C	T	C	C	T	T	C	C	T	T	T	T	C	C	T	T	T	C	T
NIAS_Os_ac02000010	2	3202291	3202291	TTCCCAAAAACATCACCAAATTGGGGTTTTTCAGGGTCGGTAGAATGAGCATTTGTGACT[A/C]TTCTGGGTTCAGAGTTCACCAGTCAGTAACACGAAGGCCATGATAGCATTTTGTCCTCAT	Reverse	G	G	G	G	G	T	G	G	T	G	G	T	G	G	G	G	G	G	G	G	T	G	T	G	G	T	G	-	T	G	G	T	T	G	G	G	G	-	T	G	G	G	T	G
NIAS_Os_aa02000131	2	3214823	3214823	CTGATGCTTCAACTTCCACACGCTTAAAAGAACTCTTGTTTTGAAGATCCTGCAGGGGGG[A/G]AAAAATCAATTCAGCATATAAGTAAACCTACATATATTTAGGATGGAATGCATGTAATGA	Reverse	G	G	A	G	G	A	G	G	A	G	G	A	G	G	G	G	G	G	G	G	A	G	G	G	G	A	G	A	A	G	G	A	A	G	G	G	G	A	A	G	G	G	A	G
NIAS_Os_aa02000133	2	3215868	3215868	CTACTCCTGTGTTTCCGATGAGAACTAGGTGCTCGGGGCAAAAGATTGCCAAAATCAATC[A/G]CACTGTTAGTCTCATCCTCATCAGACTCGTAGTCATTGCCACTTGCTGATCCACCCTGCC	Reverse	G	G	-	G	G	A	G	G	A	G	G	A	G	G	G	G	G	G	G	G	A	G	A	G	G	A	G	A	A	G	G	A	A	G	G	G	G	A	A	G	G	G	A	G
NIAS_Os_aa02000211	2	3236271	3236271	AGTTATCTCTTCCAGTTACATTTTGCATCTCGTTTGTGTTATTGTATAAGCTTGAGTGAT[A/G]ATGATCGATCGATCTTCTTTTTCCCAGGCTGTACGGCGGCGTTTTGACAAACGTATCTAC	Forward	T	T	T	T	T	C	T	T	C	T	T	C	T	T	T	T	T	T	T	T	C	T	C	T	T	C	T	C	C	T	T	C	C	T	T	T	T	C	C	T	T	T	C	T
NIAS_Os_aa02000250	2	3256757	3256757	ATTTTTGATGAGTCTGTTAGTCCTCAGATACTACCCTTGCATTCGGAGGTCTTTGTCAGA[A/G]TTTAGCTGAAATAAGCAATTGCACCGTAGTTTAATTGCTGCTCCTTAATTATTACCATTA	Forward	A	A	A	A	A	G	A	A	G	A	A	G	A	A	A	A	A	A	A	A	G	A	G	A	A	G	A	G	G	A	A	G	G	A	A	A	A	G	G	A	A	A	G	A
NIAS_Os_aa02000312	2	3276600	3276600	TATTCGTTATAGTCATCCATGTGAGCGGTTTAATATATACAACTAAAATTGCCTTTCCCC[A/G]TTGCAACACACAAACTTTTTTCCTAGTCTTTTTTTTATTAATTTAGTAAAATTTATCTGA	Forward	C	C	T	C	C	T	C	C	T	C	C	T	C	C	C	C	C	C	C	C	T	C	C	C	C	T	C	T	T	C	C	T	T	C	C	C	C	T	T	C	C	C	T	C
NIAS_Os_aa02000350	2	3308127	3308127	CAAGTGCTGAATATTCTGACCAGTATTAAATGAATAGAATCCATTGTTTTGCATATTTGC[A/G]CCCCAATAATTCTTTTGGGCAAGAAGGTCCTCGTCTTTGATAACATCATTGAAATCCATG	Reverse	C	C	T	C	C	T	C	C	T	C	C	T	C	C	C	C	C	C	C	C	T	C	T	C	C	T	C	T	T	C	C	T	T	C	C	C	C	T	T	C	C	C	T	C
NIAS_Os_aa02000391	2	3340403	3340403	TAAGATAAAAGTAAATGACGATTTAATAAGAATATGCAGCATTTTCAAACTTGCAACTCA[A/G]ATAAAACATCAACAGGAATGAGATGCAAATGAGCAAATTGAGCACATATTTAGGTTCAAA	Forward	A	A	G	A	A	G	A	A	G	A	G	G	A	A	A	A	A	A	G	A	G	G	A	A	A	G	G	G	G	A	A	G	G	A	A	A	A	G	G	A	A	A	G	A
NIAS_Os_aa02000446	2	3372218	3372218	TTAGTACTCTTATATTTATCCTCTTATATCAGGCTTCTTGATACTAACCAAAACTGATTA[A/G]TGGATCATCTGATGCTTGCATCATATTTTCTATTCAGGTCTTACAGAAACGTTCCCAATC	Reverse	T	C	C	T	C	T	C	C	T	C	T	T	C	C	T	C	C	T	T	T	T	T	T	C	C	T	T	T	T	C	C	T	T	C	C	C	C	T	T	C	C	C	T	T
NIAS_Os_aa02000466	2	3391063	3391063	AGCGCACGATGAGGGTGCCCATGTGGTGGCATGCGAGGGACGCCGACAGAGGTTTAGACG[A/G]TGATGGAGCAAAGGTGTATCTGCTATGGATAGGCAGGCGGTGGGCGACGGGTGAAAACCT	Reverse	-	G	G	-	G	A	G	G	A	G	A	A	G	G	-	G	G	-	A	-	A	A	G	G	G	A	A	A	A	G	G	A	A	G	G	G	G	A	A	G	G	G	A	G
NIAS_Os_aa02000562	2	3485362	3485362	AGAATTTTCAGCCGTAGCTGTCAAAAGCCACCCCCATCCTCTCACCAAAAATAAAATAAA[A/G]AAAATAAAGAAAATAAAAAAATCCCTATCCCTATCACAAATACGTACGATACGTGTAGCT	Reverse	G	G	G	A	G	A	G	G	G	A	A	G	G	G	A	G	G	A	A	A	A	A	A	A	A	G	A	A	A	G	G	G	G	A	G	G	G	A	A	G	G	A	G	G
NIAS_Os_aa02000583	2	3583201	3583201	GGGAAAAAGGAACCTTACTCGTATCCTATCAGATCACCGGTTTGCCGTATCAACGAAGCA[A/G]AGAGAGCACTAGAATGTTCACCAAATTTGTCAAACCCAAAAGTCTAGTATTGGCAGAAGA	Forward	A	A	A	A	A	G	G	A	A	A	A	A	A	G	A	G	G	A	A	-	A	A	A	A	A	A	A	A	A	G	G	A	A	G	G	G	A	A	A	G	G	A	A	A
NIAS_Os_ac02000089	2	3773249	3773249	CCCAAAATATAAGAATCTAGGATTGGATGGAACATTTCCTAAGCTGTCTAGATTCGTATT[A/C]CTAGGAAATGTCTCATCCAGTCCTAGGTTCTTGATATATGGGAGTGTTGTATTTTATTTT	Reverse	T	T	T	T	T	T	T	T	T	G	T	T	T	T	T	T	T	T	T	T	T	T	T	G	G	T	T	T	T	T	T	T	T	T	T	T	T	T	T	T	T	G	T	T
NIAS_Os_aa02000589	2	3855200	3855200	AGTGCATGAACTTTTTCCAACTTTTCTAGTACTACAACTACACTGGTTAGGAATCATGGA[A/G]CCGTTCGCTTTAAGCAATGTCTTCTCATCAACAAGCTCAGCTCATCAGTCCAATCCATTC	Reverse	C	C	C	C	C	T	T	C	C	C	C	T	C	T	C	T	T	C	C	C	C	C	C	C	C	C	C	C	C	T	T	C	C	T	T	T	C	C	C	T	T	C	C	C
NIAS_Os_ac02000091	2	4153284	4153284	CGAAACGGAGGGAGTAGCTTGTGTGCTTAATGAAATTATGGACATACCTGAGCCGTTGGT[A/T]GGGGAGTCGTAGAGTGATCCTTGTCCACAAAAACCTCGTCGCCTTCGAAGAGAGAGGCCA	Forward	A	A	A	A	A	A	A	A	A	T	A	A	A	A	A	A	A	A	A	A	A	A	A	T	T	A	A	A	A	A	A	A	A	A	A	A	A	A	A	A	A	T	A	A
NIAS_Os_ab02000128	2	4236538	4236538	CCTCCCTCATCAGTGCCCTTCTCGCCGCCCACCGCATCTAGCTCAACGAGATGGGGAAGA[C/G]AGGAGAGGGGACGATGAAGGAAGAAAATTGAACTGACATGTCGGTCCCACATCTAGAGAT	Forward	C	C	C	C	C	C	C	C	C	C	C	C	C	C	C	C	C	C	C	C	C	C	G	C	C	C	C	C	C	C	C	C	C	C	C	C	C	-	G	C	C	C	C	C
NIAS_Os_aa02000594	2	4236564	4236564	GCCCACCGCATCTAGCTCAACGAGATGGGGAAGAGAGGAGAGGGGACGATGAAGGAAGAA[A/G]ATTGAACTGACATGTCGGTCCCACATCTAGAGATATTTTGGTCTATATGATGACAGAAAA	Forward	G	G	G	G	A	A	G	A	A	A	A	G	A	G	G	G	G	G	A	G	A	A	A	A	A	A	A	A	A	G	G	A	A	A	G	G	A	A	A	G	G	A	A	G
NIAS_Os_aa02000599	2	4333177	4333177	GATGCCTGTAGCGATGACCGATGCAAGTTTATACTGTCCCTTGTTAGACAACTCGGAACA[A/G]TGAGTTTCTTCTGTCCTACATCTCCTATTCTCTCCTGCATTTCAAGAGCAAGTGTTGCAT	Forward	A	A	A	A	G	A	A	A	A	A	A	G	A	G	A	G	G	A	A	A	A	A	G	A	A	A	A	A	A	G	G	A	A	A	G	G	A	A	A	G	G	A	A	G
NIAS_Os_aa02000611	2	4419379	4419379	TCTGATCCACAATCCGACGGCTGAGCTGTCAGGTGCTTCTCCGCAAGAAGAAAATAGAAA[A/G]AGAACATTTAAGAAATGTCATTGATAAAAACCCAAATCCGAGAAATACTATTGACGAGTA	Forward	G	G	G	G	G	G	G	G	G	G	G	A	G	A	G	A	A	G	G	G	G	G	A	G	G	G	G	G	G	A	A	G	G	G	A	A	G	A	A	A	A	G	G	G
NIAS_Os_aa02000620	2	4624901	4624901	TTTGAAGGGATGTGACACATCTAGAGCTAGAATATGTCACAAACCTTTAAAATTTCTTAT[A/G]GGACGGAGGGAGTTCGAGTTAGCTTAGGTATTGTTTAGTTGGGAAAAAAATTTGGGGTTG	Forward	C	C	C	C	T	T	C	T	T	C	C	C	T	C	C	C	C	C	C	C	T	C	C	C	C	T	C	T	C	C	C	C	T	T	C	C	T	C	C	C	T	C	T	C
NIAS_Os_ab02000133	2	4668619	4668619	CAGCTGATCACCGTGTCGCGGCTTGCACTCATCCTCCCCGTTGCCTTTGTTGTTGGGGAT[A/C]AGGCCATTTCGCTCGGTGGTGCCCTTCTTCAGGCCACTTCTCCTCAGCTTCACAGAGGGC	Reverse	G	G	G	G	T	T	T	T	T	T	T	T	T	T	G	T	T	G	T	G	T	T	G	T	T	T	T	T	T	T	T	T	T	T	T	T	T	G	G	T	T	T	T	T
NIAS_Os_ac02000094	2	4731563	4731563	TACTTCGAAGGATGGAAAAAAAATCCCATTTATTAGTGTGTTATATGTTGGTGCTGCGGT[A/T]CGGTCTCCGAGTACTGTTTTGATGGGGTGGGCCGGTGGGCGACGGCCCAATTGCTGTGGC	Reverse	T	T	T	T	T	T	T	T	T	A	A	T	T	T	T	T	T	T	A	T	T	A	T	A	A	T	A	T	T	T	T	T	T	T	T	T	T	T	T	T	T	A	T	T
NIAS_Os_aa02000625	2	4775935	4775935	AGCATGCAATGTCATCGGATACGACGTCCCGAAATACACTACCGTTTTTATAAACGTGTG[A/G]GCAATCAACAGGGACCCCAAATATTGGGACATGGCCGAGATGTTTAAGCCAGAACGCTTT	Forward	C	C	C	T	T	T	C	T	T	T	T	C	T	C	T	C	C	T	T	T	T	T	T	T	T	T	T	T	T	C	C	C	T	T	C	C	T	T	T	C	T	T	T	C
NIAS_Os_aa02000630	2	4911168	4911168	CCACCGATCAAGAAATCAAGAAATTGAAAAAAACAAGAATAAAAAAGAAAGAAAGAAATG[A/G]TATGTACATGAAGGCTGCTGCTCCACCGATCGGAGGAGGAGCAGCGGCGGCGGCGGGGGC	Forward	C	C	C	C	C	C	T	C	C	C	C	T	C	T	C	T	T	C	C	C	C	C	C	C	C	C	C	C	C	T	T	T	C	C	T	T	C	C	C	T	C	C	C	C
NIAS_Os_aa02000650	2	4957606	4957606	GAAACTATCACCCCTGATATAAACAAAGTATCATGCAACTAACAAAACTTATTACTAACT[A/T]CATTTATGTAAGAATATTTCCTTGTCGTTTGCTTTGGTCAATGCCTCCTCCCATAAATGT	Forward	A	T	T	A	T	A	T	A	A	T	T	T	A	T	A	T	T	A	T	T	A	T	T	T	A	A	T	A	T	T	T	T	A	A	T	T	A	A	A	T	A	T	A	T
NIAS_Os_ac02000100	2	5035398	5035398	AACTTAACTAAACTTAAAAGATTTGGATTTAAGAAAAAAAGGTCGAACGACTTACAATAA[C/G]AAATGGAGGGAGTAGTATATACATATATTTTGAGGATAATCTCTCCATAAAAATAGTAAT	Reverse	-	G	G	G	C	C	G	C	C	G	G	G	C	G	G	G	G	G	G	G	G	G	G	G	C	C	G	-	G	G	G	G	G	C	-	G	C	G	G	G	C	G	C	G
NIAS_Os_aa02000675	2	5100626	5100626	ATGTTGAGGAACTTTGAGCTTGGCCCATGAAGACCTGGCCCAAATACACTTATTTGGCAC[A/G]AACCTTCTATATTTGGGATTGCACTATATAAAAAAAAGGTGGCTAGTCATTTGTATACTT	Forward	-	G	G	G	A	A	G	A	A	G	G	G	A	G	G	G	G	G	G	G	G	G	G	G	A	A	G	A	G	G	G	G	G	A	G	G	A	A	A	G	A	G	A	G
NIAS_Os_ab02000136	2	5102335	5102335	GAGTCGCAAGGGTGGCACGGCTCGCGCCAGGTCATGCAAAGGTGGCGACGGTTCGATGGT[C/G]GACATGGAGGCTACGCGGAGCGGAGTCGAAGGGTGGCACGGCTCGCCAGGTCATGCAAAG	Forward	-	G	G	G	G	C	G	G	G	G	G	G	G	G	G	G	G	G	G	-	G	G	G	G	C	G	G	-	G	G	G	G	G	C	G	G	C	G	G	G	G	G	G	G
NIAS_Os_aa02000696	2	5358993	5358993	GTATCACTAAGCATACAACCAGACATGCATTCCTATTGAACTTACACCAGGCCATTATTC[A/G]AACTGTTTCTTGATATATGTTGTGTGGCTTTGCTTCCTTGTTCCTTGAGATACTACAACA	Forward	G	G	G	G	G	A	G	G	G	G	G	G	G	G	G	G	G	G	G	G	A	G	G	G	A	G	G	A	A	G	G	G	G	A	G	G	A	G	G	G	G	G	G	G
NIAS_Os_ab02000138	2	5370125	5370125	CTATAAATTGAAAATTAAAACATTTAAATTTCATTGTGCGGCCACCCGACCAGCCCGGTC[A/G]TCGGGTGGTGGAGTGGATCCACCCCTGGCCACATGTTAAGCAAACCTGATTGCCAAAGGT	Reverse	C	C	C	T	T	T	C	T	T	C	T	C	T	C	T	C	C	C	T	C	T	T	T	C	T	T	T	-	T	C	C	C	C	T	-	C	T	C	C	C	T	C	T	C
NIAS_Os_aa02000704	2	5521089	5521089	ACTGTTAGTGGATGATGATGTGTCAACTTGTTAGTGGATGATGACGTGACATCTTTGTAT[A/G]TTAAGGTTTAGCAGTTAGTGGGTTATAACTTTATAGTAAGATAGGATTTATAGAACTCTT	Forward	G	G	G	G	G	G	A	G	G	A	G	A	G	A	G	A	A	G	G	G	G	G	G	A	G	G	G	G	G	A	A	A	A	G	A	A	A	G	G	A	G	A	G	A
NIAS_Os_aa02000707	2	5602214	5602214	AAGTTGGGTTAGAACGATAAAAAAGGGTTGGGATTTTTTTTGTGTGTTGCTTCAGTAGTG[A/G]CACCCGCAAATAGGATTTGCACTTTCTTGATTTGATTTTGTGATATAGGTGATGAAAACA	Forward	C	C	C	C	C	C	T	C	C	C	C	T	C	T	C	T	T	C	C	C	C	C	T	C	C	C	C	C	C	T	T	T	T	C	T	T	T	C	C	T	C	C	C	T
NIAS_Os_aa02000713	2	5867587	5867587	GTTTTTATGGGAAATATGCAAATCCAAGGCTGTCGATCCCTATTCAGTTTCTTAAAAAAA[A/C]ACACACACACACACACACATTCAAAACATGAATTTGGCATATGGTTATATATAGGTATAA	Forward	-	G	T	-	T	G	G	T	T	G	T	G	T	G	G	G	G	G	T	G	T	T	T	T	T	T	T	T	T	T	G	G	G	T	-	G	G	T	T	G	T	G	T	G
NIAS_Os_ac02000109	2	6092670	6092670	ATCACGGTCACGAGATCTATCACTATCCCTGTCATGGTAGGGATCTCTGTCACGGTCATA[A/G]CTCCTTTCTCTATCCCTTCTGTCCCAATAAGCATCCCTTGCGCTTCCAGGTTCTCGCCGA	Reverse	G	G	G	G	G	G	G	G	G	G	A	G	G	G	G	G	G	G	G	G	A	G	G	A	G	G	A	G	A	G	G	G	G	G	G	G	G	-	A	G	G	G	G	G
NIAS_Os_aa02000715	2	6133069	6133069	GAAAACTTTTAACTCAAATTTAAAAACTTTCACCTTCGACTTAAATTTGAAAACTTCCAT[C/G]TCAAAATTTAAAACATTCAACTTAAATTTAATAAACATTCAACTCAAATTTAAAACTCTC	Forward	C	-	C	C	C	G	C	C	C	G	C	C	C	G	C	C	G	C	C	C	C	C	C	C	C	C	C	C	C	C	G	G	G	C	C	G	G	C	C	G	C	G	C	C
NIAS_Os_ab02000190	2	6550893	6550893	CATTGGCTGTAGTGCTGAGCGCGTAGAATTTGGCATGATTTCAGTACGGGTGGAACTACG[A/G]CTGTGTTTAGATCTAAAGTTTGGATCCAAACTTCAGTCCTTTTCCATCACATCAACCTGT	Reverse	-	G	-	G	A	A	A	A	A	A	G	A	A	A	G	A	A	G	A	-	G	A	A	G	A	A	G	A	G	A	A	A	A	A	A	A	A	G	G	A	A	A	A	A
NIAS_Os_ac02000121	2	6614944	6614944	ATAGAACTTGGGAAACAGAAGAACAAACTACATATCATCAAGACAATTTATGATCATATC[A/G]AGAAAACGTATTAAAGTTAAGATGCAAGCAGGAGGTTATAGTATGTTTTCTACAAAGAAA	Reverse	C	C	-	C	C	C	C	C	C	C	C	C	C	C	C	C	C	C	C	C	T	C	C	T	C	C	C	C	C	C	C	C	C	C	C	C	C	C	C	C	C	C	C	C
NIAS_Os_ac02000124	2	7109402	7109402	CAGTCAACTTATGACATGGATATAGAAGGGATCGAAATAAAAACTTAGGGGCATACAGAG[A/G]ATGGGGGCAAAATTTAGGGGCACGTAAGGGATTAAGCGAAAACTCATGTGTAGATAAGGA	Reverse	C	C	C	C	C	C	C	C	C	C	T	C	C	C	C	C	C	C	C	C	C	T	C	T	C	C	T	C	C	C	C	C	C	C	C	C	C	C	C	C	C	C	C	C
NIAS_Os_ab02000197	2	7409931	7409931	AACCCTGTATCAAAACACCCCTTACTACTCATCAAGGCTAGAGTAGTCTAGACACCTACA[A/C]ACTACCGTCGAGCAGGCCTGCTGCACATGGATCTAGCCGTACCCGACATCTGAGAGGATA	Forward	G	G	T	T	T	T	T	T	T	T	T	T	T	T	T	T	T	T	T	T	T	T	G	T	T	T	T	T	T	T	T	T	T	T	T	T	T	G	G	T	T	T	T	T
NIAS_Os_ab02000213	2	7557178	7557178	ACTCATCCTCATCTAATCATAGTCGACGGCTAATGTTGTCTTCGTCTTTGAATATAAATT[A/C]AGTGAGATAGCCTTGGAGGTAGCGTTATATCCCTCTTGTTTTTTTTTTCCGGATTGGGCA	Reverse	G	G	G	G	G	G	G	G	G	G	G	G	G	G	G	G	G	G	G	G	G	G	T	G	G	G	G	G	G	G	G	G	G	G	G	G	G	T	T	G	G	G	G	G
NIAS_Os_aa02000718	2	7627355	7627355	CTGTGAAAATAAACAAAATCAGTGATCAAGTCTAGACATGTTCTTTTTCTTTTGAAAAAT[C/G]GTACATAAACTGCAGCAAGAAGTGAACTAATGATAAAAACTAACATGTTCAACAGGTAAA	Reverse	C	C	C	C	G	G	G	G	G	G	C	C	C	G	C	C	G	C	G	C	C	C	C	G	G	C	C	G	C	G	G	G	G	C	C	G	G	C	C	G	G	C	G	C
NIAS_Os_aa02000719	2	7733384	7733384	GGGATGAAGACCGGGTCAACACTCCCACGTAGGCGCCACGTCAGCCAAAACCGCTTCCAA[A/T]ACCACTAAGAAATATATTTTGCATTGGTTTTGATAGTTGGAGGAGTCGATATACCCGGTT	Forward	A	A	A	A	A	A	A	A	A	A	A	A	T	A	A	T	A	A	A	A	A	A	A	A	A	A	A	A	A	A	A	A	A	T	A	A	A	A	A	A	A	A	A	A
NIAS_Os_ac02000125	2	7821232	7821232	AGATGCCAGGTCCCGCTGGCCCCATCACCATTTTTGGTGATGTCAAGGTTGCTCTCACCT[A/G]CGCAGAGCAGCGTGCGGACAACCTGGCGGTGGCCACGGGACCACAGGCCCCTGAGGCATC	Reverse	C	C	C	C	T	T	T	T	T	T	C	T	T	T	C	T	T	C	T	C	C	C	C	T	T	T	C	T	T	T	T	T	T	T	T	T	T	C	C	T	T	C	T	T
NIAS_Os_ab02000241	2	8012902	8012902	GAGCTGAGATAACACTTTACACTACACATGCGGCCATGCATATGTGTGTAATGATGCAAC[A/G]ATTAAATCGATCGAGCTCGTTTGTTGTGTTGTCACACAAATCAGCAGCAAATTAAACTTT	Forward	C	C	T	T	T	T	T	T	T	T	C	T	T	T	T	T	T	T	T	C	C	C	C	T	T	T	C	T	T	T	T	T	T	T	T	T	T	T	C	T	T	T	T	T
NIAS_Os_aa02000724	2	8103973	8103973	AAATAAGTCTATTTTGTATTCCTCTCATCTTTGAGCCCTGTCTGATATGGTTCATTAAGT[A/C]TATTTTGTGTCCCTCAACTTTTTTTATTCGGTCGTGCCGTGCCGGGCCGGCCTATCGTGC	Reverse	G	G	G	G	G	G	G	G	G	G	G	G	T	G	G	T	G	G	G	G	G	G	G	G	G	G	G	G	G	G	G	G	G	T	G	G	G	G	G	G	G	G	G	G
NIAS_Os_ab02000251	2	8112170	8112170	ATGAGTTGACCAATCAGAGCAAGCCTGCCTGTCGGTTCTGATTTCCCGATATTGTGACTT[A/G]TAGGCCGAATACAACTGCAGTCCGAGTTTGTGCTACACGCGTCTTCTGGTCGGGTTAGAT	Forward	-	C	C	C	C	C	C	C	C	C	T	C	C	C	C	C	C	C	C	-	C	T	T	C	C	C	T	C	C	C	C	C	C	C	C	C	C	T	T	C	C	C	C	C
NIAS_Os_aa02000725	2	8242086	8242086	TACCATCCAAAGTTTTCTCCATTACCTTTCTATACCACAACTGTTTATTTCCGTTAGTTT[A/G]TTTTTTCTTTTCAATATTTGGCTGGAAAACAAACAGATTATGACTGTATTGCCCTTCCTT	Forward	T	T	T	T	T	T	T	T	T	T	T	T	C	T	T	C	T	T	T	T	T	T	T	T	T	T	T	T	T	T	T	T	T	C	T	T	T	T	T	T	T	T	T	T
NIAS_Os_ac02000133	2	8313910	8313910	ATATAGATGTATACATGCTTAGAATCGTATGCACAATCATTCATAAGTGCGCACATCTTC[A/G]GTTTTCGGCGCATCTATCTGCTCATTGTGACTGCTGCGGTCCCAGATTCGGATTATATCA	Reverse	T	T	T	T	C	C	C	C	C	C	T	C	C	C	T	C	C	T	C	T	T	T	C	C	C	C	T	C	T	C	C	C	C	C	C	C	C	C	T	C	C	T	C	C
NIAS_Os_aa02000727	2	8637332	8637332	TGCACGCGTGTTGAGTGTTTCATTGTAATAATTGGTTGTAGCCCTTGGAGCAAAGGCTGG[A/G]ATGGTTTTATATTTTTATTCTATTTCATTATCTAAAAAATTTCCTGAACTCTTTTCGAAT	Reverse	-	-	-	-	G	G	G	G	G	G	G	G	A	G	-	A	G	-	G	-	G	G	G	G	G	G	G	A	G	G	G	G	G	A	-	G	A	G	G	G	G	-	G	G
NIAS_Os_aa02000729	2	8785514	8785514	GTTGAGCTGGGTTCACCTCCCCTCTCCTTATATTGTATGACGATTAATGCGTCATTCCAC[A/G]TCATAAGTTAGCATTGAATTCCGCCTCTTTGTGTCATGGTGTTTTTCGCCTACCCACCTT	Reverse	G	G	G	G	G	G	G	G	G	G	G	G	G	G	G	A	G	G	G	G	G	G	G	G	G	G	G	A	G	G	G	G	A	A	G	G	A	G	G	G	G	G	G	G
NIAS_Os_ac02000163	2	8811197	8811197	CCATATGACATCGAAAATTTATTTACGCGCCATGCCTACCATCAATCTATCATATTGTAT[A/T]AGAGCTCATACAACCCCAGAGACTTGTTCTGAGCTCCCCCATAACCTCGTGACCCTAGGA	Forward	A	T	T	T	A	A	A	A	A	A	T	A	A	A	T	A	A	T	A	T	T	T	A	A	A	A	T	A	T	A	A	A	A	A	-	A	A	A	T	A	A	T	A	A
NIAS_Os_aa02000731	2	8886886	8886886	GGGTGGGGTTGTTACTAATAGTTGCTTTAGGCATTTGGCAAATTGTGAGGGTGAATATAG[A/G]CTTCACCAGATTTATTCTAAGCTGAAATCATGCTATGGGCTAGATGCTGCTGCTGTAATA	Forward	-	G	G	G	A	A	A	A	A	A	G	G	A	A	G	G	A	G	A	G	G	G	G	A	A	G	G	G	G	A	A	A	G	G	G	A	G	G	G	A	A	G	A	G
NIAS_Os_ab02000258	2	8945474	8945474	GAGGTTGGAGAAAACTTGATAAAAAAAAGGCCAATTCTGTGACAAAGAAGAGGATGTTCA[A/G]CATCTGTTTTTTATTGTCCAATGGCCAAACTTCTTTGGAATATTATGAGCTGTGCTTTGA	Forward	A	A	A	A	G	G	G	G	A	G	G	A	G	G	A	G	G	A	G	A	G	G	A	G	G	A	G	-	A	A	G	G	G	G	A	G	G	A	G	A	G	G	G	G
NIAS_Os_aa02000734	2	9003103	9003103	AGTTGCTAATGAGCAGCATATCCGGATTCGTGGTATTAGGAAATATCCCTTTCAATTTTA[A/G]GCTCTTCAAATTTTCGGACGGGGAGGGAGAGTAGCTTAGCTGCAGTAACGTACGTAGTAG	Reverse	C	C	C	C	C	C	C	C	C	C	C	C	C	C	C	T	C	C	C	C	C	C	C	C	C	C	C	T	C	C	C	C	T	T	C	C	T	C	C	C	C	C	C	C
NIAS_Os_ac02000176	2	9028782	9028782	TTTTTTAGCATAAGGAATAGCTCTCCAATAAAATAGCCCTTGAGCTGTTTGGATCCAAGG[A/G]TTATTTGGCACTTTTCCAATCAAACTACCACTCAACTCTCTCTTTCCACTGGATCTTGTG	Forward	G	G	G	G	G	G	G	G	G	G	G	G	G	G	G	G	G	G	G	-	G	G	G	G	G	G	G	G	G	G	G	G	G	G	G	G	G	G	G	G	G	A	G	G
NIAS_Os_aa02000735	2	9135316	9135316	GCTGTCTGAGTCTGACTTTGGGCGCTGGGTACGTTGGGGTTGGGTGGTGACGTGGACGGT[A/G]GTTTTACTAATTAGAGTAACGTTCTTCATCATCATCATCAAGGTAATACAGAGTGGAGTA	Reverse	G	G	G	G	G	G	G	G	G	G	G	G	G	G	G	A	G	G	G	G	G	G	G	G	G	G	G	A	G	G	G	G	A	A	G	G	A	G	G	G	G	G	G	G
NIAS_Os_aa02000737	2	9478358	9478358	CGACGAGGCCGCCGGAATCGAGGAGGAAGAGGGGTCGGGAGAGGGGAAAAAACTGTAGCA[A/G]GCGAGGGTTCGAGAGATATAACCAATATGTCTAAACACTATTAGGCATCACACTTTCAAG	Reverse	G	G	G	G	G	G	G	G	G	G	G	G	G	G	G	A	G	G	G	G	G	G	G	G	G	G	G	A	G	G	G	G	A	A	G	G	A	G	G	G	G	G	G	G
NIAS_Os_ab02000271	2	9532883	9532883	TTAAAACATCATGCTTGGCAATGAGCCATGGCCTTGTATCCAATACTGCTGTGTCTTCAC[A/G]ACCAAATGATGGAGCTGCTAAACTCATCCAGCCTGTAGTCAAAATGTGTGGCATCACATC	Forward	C	C	C	C	C	C	C	C	T	C	C	T	C	C	C	T	C	C	C	C	C	C	C	C	C	T	C	T	C	T	C	C	T	T	T	C	T	-	C	T	C	T	C	T
NIAS_Os_ab02000272	2	9551534	9551534	GCCCATGCAAAGCATGTTACCTCTTTTGTGTGGCCTTAATTGGGGTGAGGTACTATCGAA[A/G]CCACAAAGCCCACAATACTGGTGACCAAAGCAAGGAAAGTAGCCCACGGAATTAATTCCC	Forward	C	T	T	T	T	T	T	T	C	T	T	C	T	T	T	C	T	T	T	T	T	T	T	T	T	C	T	C	T	C	T	T	C	C	C	T	C	-	T	C	T	C	T	C
NIAS_Os_aa02000772	2	9626458	9626458	GTGTGTGCTACCTTTCTAGTTTAAAGGAAATCGTCGTAGCGCCAAAAAAGACAATTCAAA[A/T]GAAATCGTCGTAGCACCAAAAATGAATTAAAGGAAATCGCTCCAAAAATAAACTAAAGGA	Forward	A	A	A	T	T	T	T	T	A	T	A	A	T	T	T	A	T	T	T	A	A	A	T	T	T	A	A	A	T	A	T	T	A	A	A	T	A	T	T	A	T	A	T	A
NIAS_Os_aa02000783	2	9757441	9757441	TATCTATCAAATTATATATTACTGTTGAATAGTCTGACATTGGTTATGGAAAGGCAAGAG[A/G]ACTAATATATAAGTGAGGGAGTCTCCCACCTCACCGGCTAGCTTTTGGAGGTGAGAAAGG	Reverse	-	A	A	G	A	A	A	A	A	A	-	A	A	A	G	G	A	G	A	A	G	-	A	A	A	A	-	G	A	A	A	A	G	G	A	A	G	A	G	A	A	A	A	A
NIAS_Os_ac02000181	2	10149289	10149289	TCATATGCAATTGTGTTGTAATCTATCTTGTTTTTGTTTGTATTCTTCGATTTACATGTA[A/G]GGATTAGACTTCTCGGTAAGGTCAACGAGGAGACGTGGTGCTACGATTGCACGGTTCGGA	Forward	C	C	C	C	C	C	C	T	T	T	C	T	C	T	C	T	T	C	T	C	C	C	T	C	C	C	C	T	T	T	C	C	T	T	C	T	T	T	C	T	T	C	T	C
NIAS_Os_aa02000806	2	10225616	10225616	AAAATAACTGAAAGCTTAAATTATTGTACACTGGTGGACAAACCTTTTTTAGTCCCAGTT[A/C]ACAACCCCCTATAGTCCCGGTTATGCAACCGAGACTACGAATCCGGGACTAAAAATACCC	Reverse	-	T	T	T	T	T	T	T	G	T	T	G	T	T	T	G	T	T	T	T	T	T	T	T	T	T	T	G	T	T	T	T	G	G	G	T	G	T	T	T	T	T	T	T
NIAS_Os_ab02000283	2	10249183	10249183	GACGGTGGCCGGCGAGCGGTGGCCGGCGGCGGTTGAGGCAAAGGCACTACTTCGAGCCTC[A/G]CTGCCAGACGCTAGGCAGCACCATAACCAGCAAGGAGGTGTTCACCTGAGCCAATAGCAA	Reverse	C	T	T	T	C	C	C	T	C	T	T	C	C	T	T	C	T	T	C	T	T	T	T	T	T	C	T	C	T	T	C	C	C	C	C	T	C	T	C	T	T	C	T	C
NIAS_Os_aa02000809	2	10316229	10316229	TAGCCATTTCTTTACTAATTTTTAATTAGAAATAAATTAATTAAAACCCCTATAAAATGC[A/G]TCGTATGTTTCAAAATAAATGAAGCAACATCTCTTTAATGACTTTTCTTAAGAGTAAATT	Forward	C	C	C	C	T	T	T	C	T	C	C	C	T	C	C	C	C	C	T	C	C	C	T	C	C	T	C	C	C	C	T	T	C	C	T	C	C	T	T	C	C	T	C	T
NIAS_Os_aa02000828	2	10556867	10556867	GCTGGCTGGAGCTTGAAGATGCTACTGTAGTGACTGGGAAGTAAAATAGACTTATGCTGG[A/G]ACATCATTTCCTAGGCTCGATTACAGGAGGGCACAAAATGGACTTCAACGGAGAAAGGAA	Forward	C	C	G	C	T	T	T	C	C	C	C	C	T	C	C	T	C	C	T	C	C	C	T	C	C	T	C	C	C	C	T	T	C	C	-	C	C	T	T	C	C	T	C	C
NIAS_Os_aa02000830	2	10727372	10727372	AAATCAAATTCTCATCTTAATCTCATCATCAATTCCCTCGTGTAAACTCTCAATCCCCTT[A/C]TCTGAAGTGGAGTTCAGAAAGGACCAAGAAGCTAGATCTATGAAAGGACCACAACAAGTG	Forward	C	C	C	C	C	A	A	C	C	C	C	C	C	C	C	C	C	C	C	C	C	C	C	C	C	C	C	C	C	C	A	C	C	C	C	C	C	C	C	C	C	C	C	C
NIAS_Os_aa02000843	2	10850586	10850586	TGCATCTTCACTCGATTGGGACTTGCTCGACTCGTAGCACCAAGGGCAGTAGTAATGCAA[A/G]CTACCCATTTGAAGAACCTAAAACTGCCACATAGACTAAAGATACTGTGTCCAAATTTTG	Reverse	G	G	G	G	G	G	G	A	G	A	G	A	G	A	G	G	A	G	G	G	G	G	G	A	A	G	G	A	G	G	G	G	A	A	G	A	A	G	G	A	A	G	A	A
NIAS_Os_ac02000188	2	10941085	10941085	TCTACTCTAGAAAGTTTAGAACACTCAAGTGGCAATCCCAAAAGTAGTCTTATTCCTGGT[A/G]ACAGTGGAAGTACGCTTTTCAGATAAGCAAAAGGATGATAATCAAGGAGCAGAAGAAGGG	Reverse	C	C	C	T	T	T	T	C	C	C	C	C	T	C	T	T	C	T	T	C	C	C	T	C	C	T	C	C	T	T	T	T	C	C	T	C	C	T	T	C	C	T	C	T
NIAS_Os_aa02000854	2	10948774	10948774	TCTGAAAATTCTTGCAGTAGAGGGAGGGGGAGAGGTGGAGACGGAGGTGCAAGAGGATAA[C/G]GAGAACTGGAGAAGTGCGATATATTTTTTCCTCATCTCGTGCTCCACTCAGCTCCACATG	Reverse	G	G	G	C	C	C	C	G	G	G	G	G	C	G	C	C	G	C	C	G	G	G	C	G	G	-	G	G	C	C	C	C	G	G	G	G	G	C	C	G	G	C	G	C
NIAS_Os_aa02000866	2	11041677	11041677	ACAGAATCAAATTAGCCTCCTTTATCTAAAAAAGAACAGAATCAAATTATGCATCACATT[A/G]AATTATGAAAACCAAAAATAGGTAAAAGAATGCTCTTCTTCAGAGAAAAAAATAGTAGAG	Reverse	G	G	G	G	G	G	G	G	G	A	G	G	G	A	G	G	A	G	G	G	G	G	G	A	G	G	G	A	G	G	G	G	A	A	G	A	A	G	G	A	G	G	A	G
NIAS_Os_aa02000885	2	11150453	11150453	GCTGACGAAATTATCCGGCCCTCTGCAGGGGTCGCGGCGCTCTACCGGGATACGGTCCTG[A/T]CCGAGCTGGCACAAATATACTCCTTGGAAGGGGTGAGATCACGCTCCACGTTGGAGCGTT	Reverse	A	A	A	A	A	A	A	T	T	T	A	A	A	T	A	A	T	A	A	A	T	A	A	T	T	A	A	T	A	A	A	A	T	T	A	T	T	A	A	T	T	A	T	T
NIAS_Os_aa02000899	2	11269903	11269903	ACCTTTTTCGTCTGTCATTGTCTCTCAGCCGGTCCAGTTCTGTTTTTCTCTCCCTCCCTG[A/G]CCACAATCTCTCTCCCTCTTGATCTTTTTCCCTTTTTCTCTCCCTCTTGAATCTTCTTCC	Reverse	G	G	G	A	A	A	A	G	G	G	G	G	A	G	A	A	G	A	A	G	G	G	A	G	G	A	G	G	A	A	A	A	G	G	A	G	G	A	A	G	G	A	G	G
NIAS_Os_aa02000906	2	11368012	11368012	GTGGGGTGGTAGAGACGGGGGATCGGGTGAGCGACGACGCACTGATGGTGTGCAAGGGGA[A/G]TGGAAGGAGGAGAGGAGTTAGGGTTAAGGGGGTGCTACACGAATCCTAAAACAAATCGAA	Forward	A	A	A	A	-	G	G	A	A	A	A	A	-	A	A	-	A	A	-	A	A	A	-	A	A	-	A	A	A	G	G	G	A	A	A	A	A	G	-	A	A	-	A	-
NIAS_Os_ac02000197	2	11419576	11419576	TTATGTTGATGATATAATTATTGTAAGTTTAAGAAAGGATGCAGTACCAGCCTTATTGCA[A/G]TATCTCCAGAAAGAGTTAGCACTTAAGGATCTTGGAGATCTGCACTATTTTCTTGGTACA	Forward	G	G	G	A	G	G	G	G	G	G	G	G	G	G	A	G	G	A	A	G	G	G	A	G	G	A	G	G	A	A	G	G	G	G	A	G	G	A	A	G	G	A	G	A
NIAS_Os_aa02000913	2	11636804	11636804	TAAGCGACAACGGAGGCGACGCTCACCTCCCCTCCCTCCTTTCCTCTCTCCCTCTTAGAT[A/C]CGACCAGAAGCAGGAAGCAACGGTGGCGGCGGCCACCATACGCGACGGCGGAGGCAACGC	Reverse	-	G	G	G	T	T	T	G	G	T	G	G	T	T	G	T	T	G	G	G	G	G	G	T	T	G	G	G	G	T	T	T	G	G	G	T	G	G	G	T	G	G	T	G
NIAS_Os_ac02000203	2	11792805	11792805	GAGTGACCGTGTGAGACAGTTGTTGCCCTGTTTCCATGTATATAAAAAAGAGACTGAAGC[A/G]TATATTTACGTTGCAAGATAGGGTTAAGAGGAAATAATTAGTTATGACTTCATCCATTTC	Forward	G	G	G	G	G	G	G	G	G	G	G	G	G	G	G	G	G	G	A	G	G	G	G	G	G	A	G	G	G	G	G	G	G	G	A	G	G	G	A	G	G	A	G	G
NIAS_Os_ab02000303	2	12226690	12226690	GGCTCCTTTGACGCACGTTGCAGGGACATGTGCCTCCAATGTGTGGGACCGTGAAGGTGA[A/G]CCCCACATCTTAGGGACTCACGCCCCTATGTGTAAGAGGAGCTGATTTCAAGCCATTGAT	Reverse	G	G	G	G	G	G	G	G	G	G	G	G	G	G	G	G	G	G	G	G	A	G	A	G	G	G	G	G	G	G	G	G	G	G	G	G	G	A	G	G	G	G	G	G
NIAS_Os_ac02000209	2	12326222	12326222	AAAAAAATATAAGGTTAAAATGGACACTTAAATGTTAACTTTGAATGATGTGGTATGTCC[A/G]CGTGGCATTTTAAGTGGGTCCAAGGACTATATTAAGCCACATGATAATCTTTAGAGATTT	Forward	-	T	T	T	T	T	T	T	T	T	T	T	T	T	T	T	T	T	C	T	T	T	T	T	T	T	T	T	T	T	T	T	T	T	-	T	T	T	C	T	T	C	T	T
NIAS_Os_ab02000308	2	13550474	13550474	ATTCAGGGAGTGCGAACTCCCGGCGGTGGGTATGGTAAGGGTTTGCTCCAGCCTTTGATG[A/G]CATCTTAGAAGGAGGGGGCAGCGGAATCCCATAGCCCTCCACCTATGAAGGTGAAGCGTC	Reverse	G	G	G	G	A	A	A	A	A	A	G	G	A	A	G	A	A	G	G	G	G	G	G	A	A	A	G	A	G	A	A	A	A	A	G	A	A	G	G	A	A	G	A	A
NIAS_Os_ab02000310	2	13558615	13558615	CTAGGGGCTCCGCCTTCACCTGGCCGGCACGACTCCGCCCTGGGTGTTATTGCTACGCCC[A/G]GGGGGTACGCTGCACGCCGGGGGCTCCGCCTTCACCCGGCCGACACGACTCAGCCCTAGG	Reverse	C	C	C	C	T	T	T	T	T	T	C	C	T	T	C	T	T	C	C	-	C	C	C	T	T	T	C	T	C	T	T	T	T	T	C	T	T	C	C	T	T	C	T	T
NIAS_Os_ac02000213	2	13605643	13605643	TTCTGAAAGTTTGGCTGTATGTTGCATACCAAATGTTTAGGAATAACTTGAGGTATCACT[A/G]ATTGATCTAGTTGCACATTATGAACCAAATGCTTTGAGACAACTTGATTTGCAACGTGCT	Forward	C	C	C	C	C	C	C	C	C	C	C	C	C	C	C	C	C	C	T	C	T	C	T	C	C	C	C	C	C	C	C	C	C	C	C	C	C	C	T	C	C	T	C	C
NIAS_Os_ac02000216	2	16109468	16078604	AACAGTGTGGAAGTGGGGTGTAACTGCGGGGTAAGGGTGTAAAGGATGTAATTGTGGTTT[A/G]AATTGTTAAAAAAATATAATTTTAGCAGCAAAGTCATCATTGCCTACATGCTCGGTTGGT	Forward	A	A	A	A	G	G	G	G	G	G	A	A	G	G	A	G	G	A	A	A	A	A	A	G	G	G	A	G	A	G	G	G	G	G	-	G	G	A	A	G	G	A	G	G
NIAS_Os_ab02000318	2	16499806	16468942	CGGGTAGGATAGGGGTAGGGCAGAGGGAAGAGGAAGGAGATCGTCGGGCTTGGAGGGATG[A/G]CCGTGGAAGGCGAACATGGATAGGACTCCAGTGTTGGAGCCAAGGTGTTGGAGGAGATGG	Reverse	G	G	G	G	G	G	G	G	G	G	G	G	G	G	G	G	G	G	G	G	G	G	A	G	G	G	G	G	G	G	G	G	G	G	G	G	G	A	G	G	G	G	G	G
NIAS_Os_ac02000219	2	16568897	16538033	CACTCCTTATTGGAACATCTCAATACCTGGTTTTTCACCTCCCTTCAGGTGATGAAATCA[A/G]TCAAAAACTCAAAACAATCCATGCTGGAGCAAGTTGACTTGGTCACCCTTCAGCAATCAG	Reverse	G	G	G	G	G	G	G	G	G	G	G	G	G	G	G	G	G	G	A	G	A	G	G	G	G	G	G	G	G	G	G	G	G	G	-	G	G	G	A	G	G	A	G	G
NIAS_Os_ab02000319	2	16818748	16787884	GTAACTAGAGGGGATTAGAGGGAAGGCTTTTACTGTGGGTAGGAGATTAGGGGTGGGAGT[A/C]TAGGGATGCACGTGGGCCGGGCTGGGTCGATCCACTATCACGCCCACGTTACCCAGGGTA	Forward	G	G	G	G	T	T	T	T	T	T	G	G	T	T	G	T	T	G	G	G	G	G	G	G	G	T	G	T	G	T	T	T	T	T	-	T	T	G	G	T	T	G	T	T
NIAS_Os_ab02000327	2	17534032	17503168	ACTGGTATCTGTGAATAGTTAATGACAGATTTATCTCAAGAATGAGCCACGTCATTAAAA[A/T]AAATTAACCGTTGGATGGAGGTAAGGAAGAAGCTCACGCCGTCCGATCATGCGGTTAAAA	Forward	T	T	T	T	T	T	T	T	T	T	T	T	T	T	T	T	T	T	T	T	T	T	A	T	T	T	T	T	T	T	T	T	T	T	T	T	T	A	T	T	T	T	T	T
NIAS_Os_ac02000222	2	17592531	17561667	ATCCATAATGATACTTATACACATTTATATCGAGACACTGCAATATTGGCCGAAAAAAAA[A/T]AAGAAAATGTAATGGCTTAGGGAAAGCACAATTGATGTGATAGTGTAGTTGTGCTAGTGC	Forward	A	A	A	A	T	T	T	T	T	T	A	A	T	T	A	T	T	A	A	A	A	A	A	A	A	T	A	T	A	T	T	T	T	T	A	T	T	A	A	T	T	A	T	T
NIAS_Os_ab02000329	2	17603774	17572910	AGTTAATAAAAGGAGAGGAAGTGGGGCTGTGAAAGGATTTTTACATGGGGACCTTTTAAC[A/G]GGCCCGCCTCTGAAAATAATCCTATTTTCACAAACAGACATGTTAAGAGGACCACCTACA	Forward	C	C	C	C	T	T	T	T	T	T	C	T	T	T	C	T	T	C	T	C	T	C	C	T	T	T	C	T	T	T	T	T	T	T	T	T	T	C	T	T	T	T	T	T
NIAS_Os_ac02000226	2	18233331	18202467	GTGGAATTATTCCCTCTCAATCCCCCCAATCCTCTTCAATCCCCTTCAAACCCAACAATA[A/C]CTAACAGGGTATCATTATGCTACGCATAAGCGGATGCACTTTCAGTAGGAATTTTCTGAG	Reverse	C	C	C	C	C	C	C	C	C	C	C	C	C	C	C	C	C	C	A	C	A	C	C	A	A	C	C	C	C	C	C	C	C	C	C	C	C	C	A	C	C	A	C	C
NIAS_Os_ab02000337	2	18467753	18436889	GATTACTTTGATGAAGAGGCAGAAGAAGAAACAACAAGTAAGACCCTAGCTCCTCCGGAT[A/G]AAGATGTCAAAAGAACTCTTGAAGATATCTCTCATCGGCTAGAGTCATCATTGGACAACT	Reverse	-	G	G	G	G	G	G	G	G	G	G	G	G	G	G	G	G	G	G	-	G	G	A	G	G	G	G	G	G	G	G	G	G	G	G	G	G	A	G	G	G	G	G	G
NIAS_Os_ac02000231	2	18474050	18443186	ATTAAAGTGTTAGTATCAGTTACCACTCTTAATTCTGCTCTTGATATATAGTTCCAATAG[A/G]TCTATTTAGTGTGTGTGCGTAAAATTTGAAGTTTATTACAAAGTTCTTTTGTCCCATAAT	Forward	-	C	C	C	C	C	C	C	C	C	C	C	C	C	C	C	C	C	T	-	C	C	C	T	T	C	C	C	C	C	C	C	C	C	C	C	C	C	T	C	C	C	C	C
NIAS_Os_ab02000341	2	18662064	18631200	GGCACGGGAAACGAAGGCGGCGGGCCTGTTCAAGCTTGTTCGCGTCGTGGCGAGCGAGCA[C/G]CACGTTCGCCTTCGGCATGAATGCTCGGCTTGTCTCCGGTTACATGGCGCAGTTCGTGGA	Forward	-	C	-	-	C	C	-	C	C	-	-	C	C	C	-	C	C	-	C	-	C	-	G	C	C	-	-	C	C	C	C	C	C	-	C	C	C	G	-	C	C	C	-	C
NIAS_Os_ac02000233	2	19126740	19095876	CGTATACTATTTTATTTTACTTTATAGAAGAACATAAGTTGGTGGATCTATAGAAACTGA[A/G]TTTGTTCCAAAATGACTTAAATTGAATTCTCTATGCATTTTATAAGTTTGTGCAAGCCTT	Reverse	C	C	C	C	C	C	C	C	T	C	C	T	C	C	C	C	C	C	T	C	T	C	C	C	C	C	C	C	T	C	C	C	C	C	C	C	C	C	T	C	C	C	C	C
NIAS_Os_ab02000350	2	19268844	19237980	TCCGGCGGCAACGGCGATATGGGTTTAGGGCTTTTTCTGAGACGGCGGTTTCCCGCGACG[A/G]CATTGACGTAAGGCCGACGGCGTACCCAACAGCGACGGCGAACGATGGCCAACATGTCTC	Forward	C	C	C	C	C	C	C	C	C	C	C	C	C	C	C	C	C	C	C	C	C	C	C	C	C	C	C	C	C	C	C	C	C	C	T	C	C	C	C	C	C	C	C	C
NIAS_Os_ab02000375	2	19545260	19514396	ATGATATCGGCTCTTGTAGTTTGTTGGGACGTAAGATGGAGAAGAGGGAAGTGGTAGCCC[A/G]TATGAGTACGTGGATGAGATGGTATGATGATAGAGTTGGGTAGCTAAGTGGTAATAGAAC	Reverse	A	G	G	G	G	G	G	G	A	G	G	A	G	G	G	G	G	G	A	G	A	G	A	G	G	G	G	G	A	G	G	G	G	G	A	G	G	A	A	G	G	G	G	G
NIAS_Os_ac02000277	2	19560166	19529302	TAGGGTGAAGATCAAGCGGTTCACGGACGGGGGAAGCGTGCGTGGTTGTGACATGTTCCT[A/G]GTGCAGGCCACCTGCCCACCACCCAACGAGAACATGATGGAGCTCCTCATCATGATTGAT	Reverse	-	-	C	C	C	-	C	C	T	-	C	T	C	C	-	C	C	-	T	-	T	C	T	-	-	-	C	C	T	-	-	-	C	C	T	C	C	T	T	C	C	C	C	C
NIAS_Os_ab02000380	2	20038083	20007219	GAGAGAGAGGAGGAAGGGAGAGGAGGGGAAAGAGACGGAGGGGGATGAAGTGGCATTCTG[A/C]CACGTGGGTCTCACACTGACTCAGCTGTCTCATGTTGCGTTTAGGGGACGATTTTGTAAC	Reverse	C	C	C	C	A	A	A	A	C	A	A	A	A	A	C	A	A	C	A	A	C	A	A	C	C	A	A	A	C	A	A	A	A	A	C	A	A	A	C	A	A	A	A	A
NIAS_Os_ac02000299	2	20080727	20049863	TGCAGGCATCAGCACTACCTATTTGGTACATTATTTGACTTGCTAAGAAACTTGTGACTT[A/G]CCAACTTGAAAAATCGAAACTTCTACAAGACTGAATTAATTAGCTAATTCTGAGATATTT	Forward	T	T	T	T	C	C	C	C	T	C	T	T	C	C	T	C	C	T	T	T	T	T	T	T	T	C	T	C	T	C	C	C	C	C	T	C	C	T	T	C	C	C	C	C
NIAS_Os_aa02000922	2	20132714	20101850	CTCTGTCAAATGATGGAGTACACTGCAAGCACAATATAGGGCTTAGGCCTTGTTTA[C/G]CTTAAAATTTTTCACCCTGTCACATCGAACGTTTAACATGTATAAAGTATTAAATATAGA	Reverse	C	C	C	C	C	C	C	C	C	C	C	C	C	C	C	C	C	C	C	C	G	C	C	G	G	C	C	C	G	C	C	C	G	C	G	C	C	C	G	C	C	C	C	G
NIAS_Os_aa02000924	2	20139354	20108490	TACCCATTTGTAAATATCGTTTTGCAAATAGTTCATTTTTTTTTATTAAAAATAGGTCCT[A/C]TGTGCTAATGTCATTGGCGTTTACCCCTTGCCGGAGGTAGGGGGACGACGCCAATGTCAT	Forward	G	G	G	G	G	G	G	G	T	G	G	G	G	G	G	G	G	G	T	G	T	G	T	T	T	G	G	G	T	G	G	G	T	G	T	G	G	T	T	G	G	G	G	T
NIAS_Os_aa02000952	2	20417693	20386829	GAGAAAGTTGGGCTAGGTTTGGAACTCTTCATTAGAATTCCATCAAATGTTGCAGGTTCA[A/G]AGAAATTTCTTTTCTCAGCATAGTTTTATGGAACTATTTCTACTGGCAACCTAGAATATA	Reverse	-	G	G	-	G	G	G	G	G	G	G	G	G	G	-	G	G	-	G	G	G	G	G	G	G	G	G	G	G	G	G	G	A	G	A	G	G	G	A	G	G	G	G	A
NIAS_Os_aa02000969	2	20530298	20499434	GTTTGAAAAATAGAAAAGCCAAAGGACATTTGAACACTTGGGATTTGGAAGGACTATTTC[A/G]TATTCTTCATTATTAGGGGTTGCTTAGAATGAATGGGAAAAAGTCCCACTATATATGGAT	Forward	A	A	A	A	A	A	A	A	A	A	A	A	A	A	A	A	A	A	A	A	G	A	A	A	A	A	A	A	A	A	A	A	G	A	G	A	A	A	G	A	A	A	A	G
NIAS_Os_ac02000307	2	20560102	20529238	ATAAACACATTAATTAGAAAAAAATGACTGAATTGTAATGGCGCATGGTCTAGATTGAAA[C/G]AAGAATCAATGCCATGTAATTGGTGATTATTAATTTCGAATTTAATAAGTTCTAAATTAA	Reverse	G	G	G	G	G	G	G	G	G	G	G	G	G	G	G	G	G	G	C	G	G	G	C	C	C	G	G	G	C	G	G	G	G	G	G	G	G	C	G	G	G	G	G	G
NIAS_Os_aa02000978	2	20583326	20552462	TTAATGCTCCATGCATGCGTCCAAATATTTGATGTGATGAAAAAATTCGAAGTTTGAAGG[A/G]AACTAAACACAACCGTTGTAATAGCAAACAGTGAACTCCGCAGACTACCACTATAATTTC	Reverse	A	G	G	G	G	G	G	G	G	G	G	A	G	G	G	G	G	G	G	G	A	G	G	G	G	G	G	G	G	G	G	G	A	G	A	G	G	G	A	G	G	G	G	G
NIAS_Os_aa02001023	2	20651261	20620397	ACTGTTAATTGGTCAAAACAGCAGCCCAGATTTTCTAAGGATTTCAGAAGTTCAAGAAAC[A/G]TTGAGTCATCTCACCAGAGGGCACCCAGAGTCAGAGATGGTAATATTAGGTTCAGGGATT	Forward	C	C	C	C	C	C	C	C	C	C	C	C	C	C	C	C	C	C	C	C	T	C	C	C	C	C	C	C	C	C	C	C	T	C	T	C	C	C	T	C	C	C	C	C
NIAS_Os_aa02001142	2	20733813	20702949	ATTTATAAACATAAGCGCCAACACATGGATAAGATTTTGCTTGAGTAGGCGAAAATGTGG[A/G]AGCACCTTATGGTACCTTATAGGTACAATTTTTGCCTACTTAATGGCATTTATTTGAAGC	Forward	-	G	A	A	A	A	A	A	A	A	G	G	A	A	A	A	A	A	A	A	G	A	A	G	G	A	G	A	G	A	A	A	G	A	G	A	A	A	G	A	A	A	A	G
NIAS_Os_aa02001180	2	20758129	20727265	AAGTGACTCCTCCTTTGCACAAGCTCTAAGTTTTGAATCCCTTGTGTGTTTTTGTACCCA[C/G]CAGTACGTACCACGTCATCTAGCTGGTTTATATATGTTCTTAATTATTTTCTCATGCATG	Reverse	C	C	C	C	C	C	C	C	C	C	C	G	C	C	C	C	C	C	C	C	G	C	C	G	G	C	C	C	G	C	C	C	G	C	G	C	C	C	G	C	C	C	C	G
NIAS_Os_aa02001189	2	20827049	20796185	TTTTTAACTGAACTTTAGGAGCTTTTTAACAGCTCTACGCCTACGATCTACGAGCTTAAT[A/T]GGCACTGGATTATTGCCAAGATGCTGCTAGCTGACAGCCCGATTCGTAATTTAACTCCAA	Forward	A	A	A	A	T	T	T	A	A	T	A	A	T	T	A	T	T	A	A	A	A	A	A	A	A	T	A	T	A	T	T	T	A	T	A	T	T	A	A	T	A	T	T	A
NIAS_Os_aa02001204	2	20951170	20920306	ACTGTGTTAGCAGGCGTCCCCGCATAACATGATCAAATGCCATAAGTCTTATATGGACAC[A/G]ATATTATTCCCGGGTCTATCCACATTTACCACAATTGGGAGCATTACTATTTTTGACAAC	Forward	-	C	C	C	T	T	T	C	C	T	C	C	T	T	C	T	T	C	C	C	C	C	C	C	C	T	C	T	T	T	T	T	C	T	C	T	T	C	C	T	C	T	T	C
NIAS_Os_aa02001216	2	21122571	21091707	CATGTCATGTAGGCAAGATTACAGTCAAATGAGACTTTGGATCGGGATGATACATTAAAC[A/C]AATTTTAGGGATCTCGATACGCGTTTTGTAAGTTCGTGGATCTAAGTGAAAGCTCAGTTT	Forward	-	G	G	G	T	T	T	G	G	T	G	G	T	T	G	T	T	G	G	G	G	G	G	G	G	T	G	T	T	G	T	T	G	T	G	T	T	G	G	G	G	T	T	G
NIAS_Os_aa02001232	2	21193559	21162695	GATGCATATACAGGGTACATCTTTAACATATTTTCTTTATCGTTAGGCGTAGCAGGCGTC[C/G]GGAAGTGATCTGGTTATGAGATGGTATGGTGCGCAAACAGTAGGACATGAATATTCTCCT	Forward	G	G	G	G	G	G	G	C	C	G	C	G	G	G	G	G	G	G	C	G	G	C	G	C	C	G	C	G	G	C	G	G	C	G	G	G	G	C	C	C	C	G	G	G
NIAS_Os_ac02000366	2	21575227	21544363	TACGCCGGTATATTTCCGCAAATCCGCCCTTAATCAGCTTAATCTTGCAATTCCGGTCAA[A/G]AACACGATTAATTTCAAAAAATTTTCCATTACACACATACATATAAATGTTAATAATCTA	Forward	G	G	A	G	G	G	G	A	A	G	A	A	G	G	G	G	G	G	A	G	A	A	A	A	A	G	A	G	G	A	G	G	A	G	A	G	G	A	A	A	A	G	G	G
NIAS_Os_ab02000403	2	21588912	21558048	GCAACAACACACAGGGACTCCATATCGACGGCTCGGCTCTCCCTGAGAATCACCAAAAAG[A/G]TGCTCATCAGACTACACGCTCACTGAGCTCTTCGGCAAAATATACCAAACAGCAATCTCA	Forward	A	G	A	G	G	G	G	A	A	G	A	A	G	G	G	G	G	G	A	G	A	A	A	A	A	G	A	G	G	A	G	G	A	G	A	G	G	A	A	A	A	G	G	G
NIAS_Os_aa02001238	2	21837754	21806890	TCCAGATTCATAGTACTAGGATATGTCTCATTCCACCAAAATCGGTTATATTATGGAACG[A/G]AGGGAGTACAAAACAAGGCTATAAAAGGCACGGTGTAGCTAACCTTACTAGGTCAGATAT	Forward	-	G	G	G	A	A	A	A	A	A	G	G	A	A	G	A	A	G	G	G	G	G	G	G	G	A	G	G	G	A	A	A	A	A	G	A	A	G	G	A	A	A	A	G
NIAS_Os_aa02001241	2	21981851	21950987	TGAATCAACTTCCTGAGAAAATTCTTTCTATTACTACACCATACAACAACTCCATCATGC[A/G]GTCTGTACTCTGTGGCCATTTCAATGATATCTCAAATATGCCTATTCTTCTGGTCCTGTC	Forward	C	C	C	C	T	T	T	C	C	T	C	C	T	T	C	T	T	C	C	C	C	C	C	C	C	T	C	C	C	C	T	T	C	T	C	T	T	C	C	C	C	T	T	C
NIAS_Os_aa02001243	2	22040302	22009438	CATTCGTAGGAATGAGTCCGCGCATGCTGTGAGGGCCTGCGTTTGTACAGTGTTTTTTTT[A/T]AAAAAAAGTAATCCGCACATATACCATATACCTCCCAGTTTTAAATGTAATAATTCAAGC	Forward	-	-	A	A	A	A	A	A	A	A	A	A	A	A	A	A	A	A	A	A	A	A	A	A	A	A	A	T	A	A	A	A	A	A	A	A	A	A	A	A	A	A	A	A
NIAS_Os_aa02001252	2	22304921	22274057	CAATTACCAGGATCAGTACCATTACTAGGATCATACCCCTCCGGATCAAATGGCATATGA[A/T]CTCCCTCTATTTCATATTGTAAGTCGTTGGACCTTTTCTCAGTCCAACTTCTTTAGATTT	Forward	A	A	A	A	T	T	T	A	A	T	A	T	T	T	A	T	T	A	T	A	T	-	T	T	T	T	A	A	A	A	T	T	A	T	T	T	T	T	T	A	A	A	T	A
NIAS_Os_ab02000436	2	22308017	22277153	AGAACCGCTATGGCCACTGATGTCGGTACCAGCAGCAATCACCATGTTCGGTACCGCTTC[A/C]AGGACAGCAGGCACTGCCATGCTGCCCCGCAGCAGCCACAACACCAGTACAACGAGAACA	Reverse	T	T	T	T	T	T	T	T	T	T	T	T	T	T	T	T	T	T	T	T	T	T	T	T	T	T	T	G	G	T	T	T	G	T	T	T	T	T	T	T	T	T	T	T
NIAS_Os_aa02001262	2	22424831	22393967	CCAGCACGGGCAGGCGCCCGCTCCGCCGCATGCATGCATCCATACATTAAAACTAACTAT[A/G]GTGCTTAGCCATTAGCCTATCTACATACATGCACCATTAGATTAGCACTAATTATCATAC	Reverse	-	T	T	T	T	T	T	T	T	C	T	C	T	T	T	T	C	T	T	T	T	T	T	T	T	C	T	C	C	T	T	T	C	T	C	C	T	T	T	T	T	T	T	T
NIAS_Os_aa02001272	2	22452647	22421783	ATCCAGAGGGTATCATTTGCATTGCCACCTAAAGTAGATGTTGGTGGTAATTTGTGTATC[A/G]CTGATGTGCTGCGCAGAAAAGCTACTATCCGTTCTTATCAACGGCATACTCAACTTAAAA	Reverse	C	C	C	C	T	T	T	C	C	C	T	C	T	T	C	T	C	C	T	C	T	C	T	T	T	C	T	C	C	C	T	T	C	T	C	C	T	T	T	C	C	C	T	C
NIAS_Os_aa02001297	2	22596347	22565483	GAAATCAATATGCAAGTAGAAAAAAACAATAAAAAAAGAAAAAAAACATTTATCCCGGTT[A/G]ATAACAGCAACCAGGACTAAAGGCATTTTTAGTCACGGATTAGAGGAAGGGTTACAAACC	Forward	C	C	C	C	C	C	C	C	C	C	C	C	C	C	C	C	C	C	C	C	C	C	C	C	C	C	C	T	T	C	C	C	T	C	C	C	C	C	C	C	C	C	C	C
NIAS_Os_ac02000407	2	22611158	22580294	TAAAAGGCGATCAGTCACGCGCTCCCTTACCCCGCTCCCCTACCCACTCGGTGCAACCAC[A/G]TGGCGCACGCGGAGAGGGGGAGTGGCGGTGGAACGGTGCGGGAGGCCACGTGTGGCGGTT	Reverse	-	C	C	C	T	T	T	C	C	C	T	C	T	T	C	T	C	C	T	C	T	C	T	T	T	C	T	C	C	C	T	T	C	T	C	C	T	T	T	C	C	C	T	T
NIAS_Os_aa02001311	2	22636948	22606084	ATTTGTCTTTTTTAGCAGTGTGGAATCAACCTAACCGGGTTCAAGTCATAAATTTGAAAC[A/G]GGTGTTCATATTTACGGCTAATTATTGTTTCAGTGGTAGACGATGTACTCGTCGATAACG	Reverse	G	G	G	G	G	G	G	G	G	A	G	A	G	G	G	G	A	G	G	G	G	G	G	G	G	A	G	A	A	G	G	G	A	G	A	A	G	G	G	G	G	G	G	G
NIAS_Os_ab02000444	2	22649991	22619127	ATATTTTGAACCACTTATCGGTGACGGCTACCGGCCTGACACAAATGAGTTTTCACATCA[C/G]TGACCAATAATCCGTGACCAAGCCGCTTATCGACACATATGAAGGTTCCCGTCCAATACA	Forward	G	G	G	G	C	C	C	G	G	G	C	G	C	C	G	C	G	G	C	G	C	G	C	C	C	G	C	G	G	G	C	C	G	C	G	G	C	C	C	G	G	G	C	C
NIAS_Os_ab02000445	2	22706337	22675473	TAATCAAAATTAAAATTAGATCAATTTGCAGAGTTACAAGCCTTTGCACAATTCACCTCT[A/G]CTCTCGATAGCCCAACCTCTCCTAGCCCCACACCGCTGGCTACCTTGTCGCAGGGGGCGG	Forward	C	-	-	-	C	C	C	-	-	T	C	C	C	C	-	C	T	-	C	-	C	-	C	C	C	T	C	T	C	-	C	C	T	C	T	T	C	C	C	-	-	-	C	C
NIAS_Os_aa02001323	2	22710046	22679182	GACTTTCAGGTGAAAACCTAGTTCTGGATATCCAGAATAGCGATGACATCATTGCCGGAT[A/C]GGTTTCAATTGTTATGGCGATAGCAAGATCTGGTTGAGTAAGTGATTTACAGTGCAGTTA	Reverse	C	C	C	C	A	A	A	C	C	C	A	C	A	A	C	A	C	C	A	C	C	-	A	A	A	C	A	C	A	C	A	A	C	A	C	C	A	A	C	C	C	C	A	C
NIAS_Os_aa02001336	2	22811703	22780839	GATACACGATACTGGTACGGCGATACGGATACGTTGATACGGCAATACGGGATTTTTTTT[A/T]AAAACATCAATATGTCGATACGGCGAGTATATATAAAAATATTTTTAAAAATAAAATATA	Reverse	A	T	T	T	T	T	T	T	T	A	T	T	T	T	T	T	A	T	T	T	T	T	T	T	T	A	T	A	T	T	T	T	A	T	A	A	T	T	T	T	T	T	T	T
NIAS_Os_aa02001409	2	22820283	22789419	CTGCGTACGACGGTTGGGGCTTTCAGGAAAGAAAGAATAAAGCGTAAAGAGCAAGGGTGG[A/G]ATGGCAAAAGAGGTAGGCAGATCGGATAGGAGTTTTGGGGGCGCGGTCCGCGGTGCGGTG	Forward	G	G	G	G	-	-	G	-	-	-	G	-	-	G	G	-	-	G	-	G	-	G	G	G	G	-	G	A	-	-	G	-	A	-	-	-	-	G	-	-	-	G	G	-
NIAS_Os_aa02001421	2	22905500	22874636	TACAAGACTATAAAATGGTTAAATGCTGAGATGGATGAAAGTGGAGAGTTAAGAGATGAT[A/T]AGTGGATTGTAAGTTTACAGCTGGCTTAGACACAGGAACCAAGAAAATATGTGAGACAGA	Forward	-	T	T	T	A	A	A	T	T	A	A	T	A	A	T	A	A	T	A	T	T	A	A	A	A	A	A	T	A	T	A	A	T	A	A	A	A	A	T	T	T	T	A	T
NIAS_Os_aa02001425	2	23000346	22969482	CCAAACGAACCGCACGGCAGTGATCAGCTATAGCTTTAACAGAAGTTGCCGCTGGGGTTC[A/T]GCATCGAGAGAAGAGAGATCGAACAAAATAAAAGCATGCCATGCCAACGCACTATGCCTG	Reverse	A	T	T	A	T	T	T	A	A	A	T	T	T	T	A	T	A	A	A	A	T	A	A	T	A	A	T	A	A	A	T	T	A	T	A	A	T	A	T	A	-	A	T	A
NIAS_Os_aa02001429	2	23115034	23084170	CATAGTGTGGTTATTGTGCCCACAGTATTCCATTGCCCATATTTACTCGCGGATAAATGC[A/G]TATAGAATTCGGATTCTGTTGTTTAAGAGATAAGGATGACAAATTAGATCGTCCTTGGTC	Forward	A	A	A	A	A	A	A	G	G	G	A	A	A	A	A	A	G	A	G	A	A	G	G	A	A	G	A	G	G	G	A	A	G	A	G	G	A	G	A	G	G	G	A	A
NIAS_Os_aa02001466	2	23195378	23164514	ACAGAATAATGTTTCTCGGACCGCTTCGGCCTTTTGGGCACTTGAAGCATACGTTTTGGC[A/G]ATGTAGACAACAATGTGTGGTGAATCAAGAACCATCGTGCACACAACGGGATTTACATCG	Reverse	A	A	A	A	G	G	G	G	G	A	G	G	G	G	A	G	A	A	A	A	A	A	A	G	G	A	G	A	A	G	G	G	A	G	A	A	G	A	G	G	G	G	G	A
NIAS_Os_aa02001509	2	23267087	23236223	TTGTTCAATAAGAAAAATCATAGTATTACTTAGAACAAATAAGTGCTTATTGATTGATTT[A/G]ATAAGCTAAAAACTCAATTTGTTTTCCATTGCAATGCACGGGTTCTAGGCTAGTTTTCAA	Forward	T	C	C	C	C	C	C	C	C	C	C	C	C	C	C	C	C	C	T	C	T	T	T	C	C	-	C	T	C	C	C	C	T	C	C	C	C	C	C	C	C	C	C	C
NIAS_Os_aa02001544	2	23391139	23360275	GATTGCTGTGGGTTTGTTTGTTGAAAGTTTCTTATACTGAATGGGAAGTGTATTACTTTA[A/G]TTGAAAGTTTCCAATCAATCTGAACAGAAGAAGTTGTACACTGGATAAGAAGTTGTCAAT	Forward	-	T	T	T	C	C	C	C	C	C	C	C	C	C	T	C	C	T	T	T	T	T	C	C	C	C	C	T	C	C	C	C	T	C	C	C	C	-	C	C	C	C	C	T
NIAS_Os_ac02000424	2	23661431	23630567	CGCTAAAAACATGTATATAAAAGTTTTTCTCATGTTTTTTTTGTTGTGAACAAGTCGTAC[A/G]AAATAAGGATAAGCATAAGCAAAACGATAGGGCTTTTAATGCTATGTATGATGTTATTTG	Forward	-	G	G	G	A	A	A	A	A	A	G	A	A	G	G	A	A	G	A	G	G	G	A	A	A	A	A	A	A	A	A	A	A	A	A	A	A	-	A	A	A	A	G	A
NIAS_Os_aa02001555	2	23749693	23718829	TAGATTCATTAACATCAATATGAATATGGAAAATGTTAGAATGACTTACATTGTGAAACG[A/G]AGGTAGTACATGGTTAATTTGTCTTCTCTCCTCTTTCTCTGCTCTACCTCGGTATTTAGT	Reverse	G	G	G	G	G	G	G	G	G	G	G	G	G	G	G	G	G	G	G	G	G	G	G	G	G	G	G	A	G	G	G	G	A	G	G	G	G	G	G	G	G	G	G	G
NIAS_Os_aa02001557	2	23931006	23900142	ATGAAATAAATTATGGACTGTTCAGATTGTAGCCAGAATAAATCTTACTAAATTTTGGCA[A/G]TGTCAAAATTGTGTCAATTTGGCAATTTTCTCAAGTTTTTGTAGGATTTCTTATGTATTT	Forward	T	T	T	T	T	T	T	T	T	C	C	T	T	C	T	T	C	T	C	T	C	C	T	T	T	C	T	C	C	C	T	T	T	T	C	C	T	T	T	T	T	C	C	T
NIAS_Os_aa02001570	2	23952024	23921160	AAAAGTAAATGCAATTTTCTCAGACCACTTGTCTAGTGATGCTCGGACTCGATCAACACC[A/G]GCAGTATTAATGACAAAGCGTCATGTTCTGATCAGACAGGGGCACATATATATGGCTGGG	Forward	G	G	G	G	G	G	G	G	G	A	A	G	G	A	G	A	A	G	A	G	A	A	G	G	G	A	G	A	A	A	G	G	G	G	A	A	G	-	G	G	G	A	A	G
NIAS_Os_aa02001578	2	24313921	24283057	ATCTAAGATTCAAGAGATGAAAGCTTCTTTGATATGCAAAGAATCAGAAGATTTCTCATC[A/G]AAAAGGGAAAAAAAAACAAGCAGTTTAACCAAGCTACACATGCAGAAATCATTGTATGAA	Reverse	C	C	C	C	C	C	C	C	C	T	T	C	C	T	C	C	T	C	T	C	T	T	C	C	C	T	C	T	T	T	C	C	C	C	T	T	C	C	C	C	C	T	T	C
NIAS_Os_aa02001582	2	24356860	24325996	TTTAAAAATATATAATATAAAAATTGAAGATGTTTTTGCCGGTACTTTGATACGTCATTC[A/G]TGTATAGGTCGGTTTTTAAATTTGTTCGCTTTTAGAAATACAGATCCGTATTTGAGTCAG	Forward	-	G	G	G	G	G	G	G	G	G	G	G	G	G	G	G	G	G	G	-	G	G	G	G	G	G	G	A	G	A	G	G	G	G	G	G	G	G	G	G	G	G	G	G
NIAS_Os_aa02001587	2	24528569	24497705	TCTGCTTTGGCTTCGCTGTATGGAAATGGTTGCTGGAAACCTTACGCCTATTGCAACAAG[A/C]ATGTCAAGGGAGTTTTTGTTGACGGCTGTTAAATACAAAATTCTCGCCGTCAATACCTGC	Forward	C	C	C	C	A	A	A	A	A	C	C	A	A	C	C	A	C	C	C	C	C	C	A	A	A	C	A	C	C	C	A	A	A	A	C	C	A	-	A	A	A	C	C	C
NIAS_Os_aa02001590	2	24564690	24533826	CAGACTCTCTTGTTCTTCCTATACATTGGCTATGGATCCTGGAAGAAGTACTCTTGAAAG[A/G]GAGCAAAGCGAGGACATGCGATTTGACTGTACATGTCGCAGACGCAGCCCATCAAGTCGA	Reverse	T	T	C	T	T	T	T	T	T	C	T	T	T	T	T	T	C	T	C	T	C	T	T	T	T	C	T	C	C	C	T	T	T	T	C	C	T	T	T	T	T	C	T	T
NIAS_Os_aa02001611	2	24707457	24676593	TTTGAGAATTCTATAGTACCTCTGTTTTTTTAAATATACGATGTCATTGACTTTTTTTTT[A/T]AAAAAGTTGACCATTTGACTTTTTTAAAATTTTTATGTGAATATAAAAAATTAAGTTATG	Reverse	-	T	T	T	T	A	A	T	T	T	A	A	T	T	T	A	T	T	T	A	T	A	T	A	A	T	A	T	T	T	A	A	T	A	T	T	A	A	A	T	T	T	T	T
NIAS_Os_aa02001622	2	24837361	24806497	CTAGATCTTGGGGATAACAATCCTGAAGCAAGTAACGATGAAAGTTGAAAATTCGGGCGG[A/G]CATTCGGAAATTGTACCAATCTGAGAATGCTCCGCCTAAATCATGATCAGCTAGGCAATG	Forward	G	G	G	G	G	A	A	G	G	G	-	A	G	G	G	A	G	G	G	G	G	-	A	A	A	G	G	G	G	G	A	G	G	A	G	G	A	A	A	G	G	G	G	G
NIAS_Os_ac02000430	2	24905733	24874869	GCAGCAACATGGTTGAGCAGGAGCTGCCTTCTGGGGGTTTGCTCATTTACCAGAGCTTCA[C/G]TGCTACTGCTGAAATCGCCACCGGGTCGCCACGATCTGTTCTGCATTGCTTTGCTGATGA	Forward	G	G	G	G	G	G	G	G	G	C	G	G	G	C	G	G	C	G	C	G	C	G	G	G	G	C	C	G	C	G	G	C	G	G	C	C	G	-	G	G	G	C	C	G
NIAS_Os_aa02001624	2	24979287	24948423	TTCCAAAAATTTTTGTTTTGATGTGTCACATCGGATATACGGACACACATTTGAAGTATT[A/T]AACATTGTCTACAGATCTCGCCAGGAAACTGCGAGATGAATTTATTGAGCCTAATTAATC	Reverse	T	T	T	T	A	A	T	A	A	T	T	T	A	T	T	T	T	T	T	T	T	T	T	T	T	T	T	A	T	A	T	T	A	T	T	T	T	T	T	A	A	T	T	T
NIAS_Os_aa02001629	2	25118465	25087601	TCCAACGGCGACGAATCCAGCGAAAGATTCCCGCTCGCGCCGGAGAAAAGAAGAAAAAAA[A/T]AACCGAGAGCATAGAGAGAGAGACGAAACGCTCGCTGCCTCAACAACGCCGGTCAAACCG	Reverse	A	A	A	A	A	T	A	A	A	A	A	A	A	A	T	A	A	A	A	A	A	A	A	A	A	A	A	T	A	T	A	A	A	A	A	A	A	A	A	A	A	A	A	T
NIAS_Os_aa02001662	2	25127850	25096986	TATGCTGCTATGGACTGCATCCAAGTAATTGCAGACATCAAACCTCATACCACGTTATTA[A/G]CAGGTCAATATGTCAACAACACAACACAGCAACATTGAAGAGGTTTAAGAGAATTTCAAG	Reverse	T	C	C	T	T	-	C	T	T	C	C	C	T	C	T	C	C	T	C	T	C	C	C	C	C	-	C	T	C	T	C	C	T	C	C	C	C	C	C	T	T	C	C	T
NIAS_Os_aa02001732	2	25137764	25106900	AGAAAGGTAACTAACACTGAACACATTTAATAATAATCTGTTCATGTGCAATTAAGTTAG[A/G]TGAGAATGGTGAAAAATTGTGTTACCCTTTAAATTACTGAGAAATTAAGTTACTGCAATT	Forward	T	T	T	T	T	-	C	T	T	T	C	C	T	T	T	C	T	T	T	T	T	C	C	C	C	T	T	T	T	T	C	T	T	C	T	T	C	C	C	T	T	T	T	T
NIAS_Os_aa02001783	2	25141041	25110177	CGGCGACCCGGACGCCGACTCCGACCTGTTCGAGATCTCATTACGAGACTGACATAAGCA[A/C]TGATGAGAGGGACAGGTGGCTCACTTGTCAAACAGGAATTAGCAGCAGTTAATGGCTGAT	Reverse	G	T	G	T	G	-	G	G	G	G	G	G	G	T	G	G	G	T	G	G	G	G	G	G	G	G	T	T	G	T	G	T	G	G	G	G	G	G	G	G	G	G	T	T
NIAS_Os_aa02001836	2	25147471	25116607	TCCATACATATTCAGTTGTTACTGCAGTTATGTACGTAGTGAGGTGCTTACAGGATTGTT[A/G]GCGTTGTAGTGATGGAGAGCGCGGTTGACATGGTCGACGATCAAGGAGAGTTCAGCTTGC	Forward	T	T	T	T	T	-	C	T	T	T	C	C	T	T	T	C	T	T	T	T	T	C	C	C	C	T	T	T	T	T	C	T	T	C	T	T	C	C	C	T	T	T	T	T
NIAS_Os_aa02002248	2	25239630	25208766	GTTAGATAGGGACGGGAAGGAACCATGCCGTCGAGCTATACAAGTACTTGGTCTGAATCT[A/G]TCTTCTCCTAGTAATGTTCCATTGGAGATCTATGTACATTTGCATTCAGAGATACACGCA	Reverse	-	C	C	C	C	-	C	C	C	C	C	C	C	-	T	C	C	C	C	C	-	C	T	C	C	-	-	T	C	T	C	-	C	C	C	C	C	C	C	C	C	C	-	T
NIAS_Os_aa02002336	2	25330542	25299678	CAAATGCATTGAACAAATATTTCTTACAAATGGAAGAAAGGATGTCATA[A/G]CTCAAGAATAAATGTGCCCATATCAATTACCCAGCTATATGAAAAGAACATAAGATTTGG	Forward	G	A	A	G	G	G	A	G	G	G	A	A	G	A	G	A	G	G	G	G	A	A	-	A	A	G	A	G	G	G	A	A	G	A	G	G	A	A	A	G	G	G	A	G
NIAS_Os_aa02002363	2	25334575	25303711	TCTGCGCTGTTTTTGTTCTATTCCTCACTGGAAATTTACGAATTTCATGAAGAGTTTGGA[A/C]ATTTGATCAAACAGGTGTGATGTTTATGCCAAACCGACGAATGTTCATCATGACTAGACC	Forward	A	A	A	A	A	-	C	A	A	A	C	C	A	A	A	C	A	A	A	A	A	C	A	C	C	A	A	A	A	A	C	A	A	C	A	A	C	C	C	A	A	A	A	A
NIAS_Os_aa02002433	2	25350359	25319495	TGCTTAACATTATCAATGCTGACATCAGAGGATGTTCGGCCAGTAGAAATATCAAGGAAT[A/G]TTGATCCATGAACCATATTCATCTTCTTCCCTGATGCATTATCAAGGGAACTAGCAGAAA	Forward	G	G	G	G	G	A	G	G	G	G	G	G	G	A	G	G	G	G	G	G	A	G	G	G	G	G	A	A	G	A	G	A	G	G	G	G	G	G	G	G	G	G	A	G
NIAS_Os_ac02000616	2	25360910	25330046	GCATGTAAACCTGATTCGTTGAGCTCCGGCTTACAAGCCACCGCACGTGATTGTTCACTT[A/C]AATTTTAGAAATGTTTCAGTCTAATAAAGAAAGCCCTTTCTTAAATTTGTCTGCTCAATG	Forward	C	C	C	C	C	C	C	C	C	C	C	C	C	A	C	C	C	C	C	C	C	C	C	C	C	C	A	C	C	C	C	A	C	C	C	C	C	C	C	C	C	C	A	C
NIAS_Os_aa02002492	2	25367784	25336920	TCAACGGCATAAGGCAACAAGAAGGTCTCAACTTCAAGAGCCTGCAGCAATACAAAAGCC[A/G]TGTTCTGTTCGACCTATTTGCAGAACGGAAATGGGATACATTAAGACTGTGTTTAGATCT	Forward	G	-	G	-	G	-	G	G	G	G	G	G	G	G	G	G	G	-	G	-	-	G	A	G	G	G	G	A	G	A	G	G	-	G	G	G	G	G	G	-	-	G	G	A
NIAS_Os_aa02002545	2	25380626	25349762	GAAAGATATACCTTTCATTTGCTTTTCAAGAAGTTCACGTGGAATTTCTTTCTTAATTCC[A/G]TAATGCTGAGGATTCTGGTAATTCAATTCGTCAAAGTCAGTTTATGCATTTAAGCGAAAT	Reverse	C	-	C	C	C	C	T	C	C	T	T	T	C	C	C	T	T	C	T	C	C	T	C	T	T	-	C	C	T	C	T	C	C	T	T	T	T	T	T	C	C	T	C	C
NIAS_Os_aa02002573	2	25389035	25358171	AATGAAATGAAGATATCCCAACTCCCAAGAAGCTGCTGCTCAGAGATTCTCATGGTAGAA[A/G]TAACTGTATTAAAGAATGAAATGAATTATATGGGATTACGAGTGGAGAGAAATATGAATG	Forward	G	G	G	G	G	-	A	G	G	G	A	A	G	G	G	A	G	G	G	G	G	A	G	A	A	G	G	G	G	G	A	G	G	A	G	G	A	A	A	G	G	G	G	G
NIAS_Os_aa02002592	2	25396691	25365827	TGCCTCTTCAGCTGCATTAATGCTATCGGATATACCTTGGAATGGACCAATTGGAGTAAT[A/T]CGTGTAGGAAGAATTGATGGAAATTTTGTGCTGAACCCAACGGTGGATGAGGTATATACT	Reverse	A	A	A	A	A	-	A	A	A	A	A	A	A	A	A	A	A	A	A	A	A	A	T	A	A	A	A	T	A	T	A	A	A	A	A	A	A	A	A	A	A	A	A	T
NIAS_Os_aa02002628	2	25414724	25383860	CAATTTGTATTTGACTATGTTGCACATTCAACTTTTTTTTCAGTATGTATTTTTTAATTC[A/G]TTGCACGATGTATTATTAGGATGTTTCAATAAATATGTTCTAATGTTCCACTAGTTAATG	Forward	C	C	C	C	C	-	T	C	C	T	T	T	C	C	-	T	T	C	T	C	T	T	C	T	T	T	C	C	T	C	T	C	C	T	T	T	T	T	T	C	C	T	C	C
NIAS_Os_aa02002749	2	25498155	25467291	AGTGCGACCATTAATTTTGACAATGTGAACCTTTGCAAAAACTAATTTTACAAATGAACC[A/G]TCCGCCAAAACTTATTTCAAAAGTGACCCTTTTTTCAGCGCCAAATCGTGTGGCGCTGAA	Forward	C	C	C	C	C	C	T	C	C	C	T	T	C	C	C	T	C	C	C	C	C	T	T	T	T	C	C	C	C	C	T	C	C	T	C	C	T	T	T	C	C	C	C	C
NIAS_Os_aa02002788	2	25552022	25521158	CAATAACATTACAAAGATAGCTTGCATGTACTCCTTCCGTATATGTGCATAGCTAGAAAT[A/T]AGGTCTTTTAGGGAGTTATGCTTTGAGATTATTTGGTGACCTACGATTTACAATTTTCAT	Reverse	T	T	T	T	T	-	A	T	T	T	A	A	T	T	T	A	T	T	T	T	T	A	A	A	A	T	T	T	T	T	A	T	T	A	T	T	A	A	A	T	T	T	T	T
NIAS_Os_aa02002828	2	25558752	25527888	CTTTTGTGCAAAACGTTAACTGAAGTATTACGTACTACAGCATACACCTCCAACTCCGGA[A/C]GTCCAGAAAAAATCCACAGCTATTACGACACCGATTCGTAAGGGCGGAAACATGTCACAC	Forward	A	A	C	C	A	-	A	A	A	A	A	A	A	A	A	A	A	C	A	A	A	A	A	A	A	-	A	C	A	C	A	A	A	A	A	A	A	A	A	A	A	A	A	C
NIAS_Os_aa02002881	2	25569631	25538767	TCTATATGCACCCAGTTGTAATCGAATAAGTTTAGTAGATTATTCAACACGGGCGCAGCA[A/G]TTTCCTTTAGGATACCAATATCAGCCATGGCTCTGATAGCAGCATCAAATCTATCCTTGG	Reverse	G	G	G	G	G	G	A	G	G	G	A	A	G	G	G	A	G	G	G	G	G	A	A	A	A	G	G	G	G	G	A	G	G	A	G	G	A	A	A	G	G	G	G	G
NIAS_Os_aa02002909	2	25580127	25549263	CTCTCTCTCTGCCTAGCAGGTACAGCCAATTTATGCCGTTTACTCTACGACAGTGACACA[A/G]TGTGAAGCTCAGAGCCTCAGACTGGACATATCACAATCCCGTCCCGTAGGTGTTCTTTTT	Forward	C	C	C	C	C	C	T	C	C	T	T	T	C	C	C	T	T	C	T	C	C	T	T	T	T	-	C	C	T	C	T	C	C	T	T	T	T	T	T	C	C	T	C	C
NIAS_Os_ab02000607	2	25581414	25550550	GACCTGGTCGAACTCGATGCCGCGGTCGACGATGCGGTGCTTGCTGCGGGCGGTCTGGTA[A/G]CGGGAGAGGCTGATCCAGATCTGGTTGTGGATCATCCGCAGCAGCAGCGACGGCAGGATG	Forward	G	A	A	A	G	G	A	G	G	G	A	A	G	A	G	A	G	A	G	A	A	A	A	A	A	G	A	G	G	G	A	A	G	A	G	G	A	G	A	G	G	G	A	G
NIAS_Os_ac02000703	2	25726533	25695669	GCTTGCACCTGAGTACTATGGGTTGGTGAAGAAGAAAGAGCTTTGCATGCATGGGGGATC[A/G]TGATAACTGAAACAAGACGACACATCTGCTATATACATACTCTGAACATCATGAGATTCA	Forward	A	A	G	A	G	A	G	G	G	A	A	A	G	G	A	G	G	A	A	A	A	A	A	A	A	G	G	A	A	A	A	G	G	A	A	G	A	A	A	G	G	A	G	A
NIAS_Os_aa02002916	2	25800889	25770025	GAGATCAATTATTCGAAAGAGAGTCAAGGGAAGGTAGAGAGAGGGAGAGATGAAATTGAG[A/T]GGTTAAGCTCGAATTCGAGAGTCGGTTTGAAGGAAACAAGGGAGAATTTAGGTCTCGGAG	Forward	T	T	T	T	T	T	T	T	T	T	A	A	T	T	T	T	T	T	T	T	T	A	A	A	A	T	T	T	T	T	A	T	T	A	T	T	A	A	A	T	T	T	T	T
NIAS_Os_aa02002918	2	25952744	25921880	ATCCCACTCGACCAATTTCAGGGTCCAAGTTCAATAATCCCTCAGACAATCTAAACCGAT[A/G]TTCCAGTCCTCCCTAATTCCTTGCTACCAAATAAACGTCCCAATCCGAATTCAAGCTCTT	Reverse	-	C	C	C	C	T	C	C	C	C	C	C	C	C	C	C	C	C	C	-	C	C	C	C	C	C	C	T	C	T	C	C	C	C	C	C	C	C	C	C	C	C	C	C
NIAS_Os_aa02002926	2	26368399	26337535	ACGGCTACTCTAATTTTGAAAAACATAGTCAAATAAGCAAACTTGAAAAAAATAGGGTCA[A/G]ATTGTTAATTAGGCTTCAAAACATAGTCAAATAATCAATTCTCCCTTTATAATATGGTAG	Forward	A	G	G	G	G	A	G	G	G	G	G	G	G	G	G	G	G	G	G	-	G	G	G	G	G	G	G	A	G	A	G	G	G	G	G	G	G	G	G	G	G	G	G	G
NIAS_Os_aa02002928	2	26478941	26448077	CAAAATAAGGCACTACCTCATAATATTCTTGCAAAATGTTAAGTGGCATGTAGATGAACC[A/G]TCCATGTTGTCTACAATAACGAGCCCACAAAGATGGTATGGTAAATCATAGTAACAACCC	Forward	T	T	T	T	T	C	T	T	T	T	C	C	T	C	T	T	C	T	T	T	T	C	C	C	T	C	C	T	T	T	C	C	T	C	C	C	C	-	C	T	T	T	C	T
NIAS_Os_aa02002932	2	26648112	26617248	GATGGCTAGAGAAACCGTTGTGTGTTTTTTTTTTCCCCTTTCTTCCTTTCGCGCTAGTAC[A/G]TTTGTTTATTGTAAAGTGCGGGCCACTCTGGCTGAGCATGAGCAACAAGGACAAGTTGAG	Forward	A	A	A	G	G	G	A	G	G	G	G	G	G	G	G	A	G	G	G	A	A	G	G	G	G	G	G	A	G	A	G	G	G	G	G	G	G	-	G	G	G	G	G	A
NIAS_Os_ac02000722	2	26688502	26657638	ACCTTAATTTCTCCCAGGCCTAGTCCCGATCCATCACCGGCTATACTCCTATGGTCTCCA[A/G]CAACACCTGCACATGAATAAAAAAATTGTATTTGAGTACAATTCGCACCAACTTAACTCA	Reverse	A	G	G	G	G	G	A	G	G	G	G	G	G	G	G	A	G	G	G	G	G	G	G	G	G	G	G	A	G	A	G	G	G	G	G	G	G	G	G	G	G	G	G	A
NIAS_Os_aa02003011	2	26796026	26765162	GTGGCATAATAACTACTTCAGCTAACTATGCTTCCGAAACCTTAAAACCATTGACCACTT[A/T]CTGTTCGAATGCTCAGTATCAGCGTAAATTCGGTTCGGTGGGCTCATGTGGCTACTGCAA	Reverse	T	T	T	T	T	A	T	T	T	T	A	A	T	A	T	T	A	T	T	T	T	A	A	A	T	A	A	T	T	T	A	A	A	A	A	A	A	-	A	T	T	T	A	T
NIAS_Os_aa02003017	2	26939490	26908626	TTATAAAAAGTTTTCATATAAGACGGACAGTTAAAGTTGGACATGAAAAATTCAGAGTTT[A/G]CTTTTTTTTTGACGAAGGGAGTACGTACTAAGTGTCTGTAGATAGATAACGACTTTAATT	Reverse	-	C	C	T	C	C	C	C	C	C	C	C	C	C	T	C	C	T	C	-	C	C	C	C	C	C	C	T	C	T	C	C	C	C	C	C	C	C	C	C	C	C	C	C
NIAS_Os_ac02000734	2	27008232	26977368	CGTTCCAGTATATAAGAAGTTTTAGTGTTGGACATGATTATTGAGAAAGTAGGTAAAAAT[A/G]AGTGGTGGAGAGTTGTGATTGGATGAGTAGTGGAGGTAGGTGAGAAAAGTGAATGGTGGA	Reverse	T	C	C	C	T	T	T	T	T	T	T	T	T	T	C	T	T	C	T	C	C	T	T	T	T	T	T	C	T	C	T	T	T	T	T	T	T	T	T	T	T	T	T	C
NIAS_Os_aa02003060	2	27084932	27054068	TATTGCTCCGCAATCAATTATTGTAAGGAATTTTTGCAGTCGTGTTTATCATACAAGGGC[A/G]AATGAAATGACATCATAAATCTTGCCTCACATTCCATTGTGTCACACCCCAATCTGGCAC	Reverse	G	G	G	G	G	A	G	G	G	G	A	A	G	A	G	G	A	G	G	G	G	A	A	A	G	A	A	G	G	G	A	A	A	A	A	A	A	-	A	G	G	G	A	A
NIAS_Os_aa02003089	2	27165375	27134511	CCGGGCCGTGTTTCCTAGGCCATCATGATGGGCCAGCGCGTGTAGGTGGAGCTCATGATC[A/G]AAGATTCGAAGGTGACACACCCACTCACCTCGATTTCATGGCAAGCTCGATCGATCTCAC	Forward	C	T	C	C	T	T	T	T	T	T	T	T	T	T	C	T	T	C	T	C	T	T	T	T	T	T	T	C	T	C	T	T	T	T	T	T	T	T	T	T	T	T	T	C
NIAS_Os_aa02003128	2	27342957	27312093	TGTTTACAATATCACCACATTGTCAGATCACGGAGCAATTAGGCTTAAAAGATTCGTCAC[A/G]CAATTTACCCACCATCTATGTAATTAGTTATTTTTTCGTTTATATTTAATACTTTATACA	Forward	-	G	G	G	G	A	G	G	G	G	A	A	G	A	G	G	A	G	G	G	G	A	A	A	G	A	A	G	G	G	A	A	G	A	A	A	A	A	A	G	G	G	A	A
NIAS_Os_ac02000742	2	27379342	27348478	GTGGTTAAACCTGCCACTCTAGCACTCCTTCCGCCCCCATTTTCACTTAAGCTGTGTTTA[A/G]TTCACACTAAAATTAAAAAATTAGTTAAAATTAAAACGATGTGATGAAAAAGTTGAAACC	Forward	G	G	G	G	G	G	A	G	G	G	G	G	G	G	G	A	G	G	G	G	G	G	G	G	G	G	G	A	G	G	G	G	G	G	G	G	G	G	G	G	G	G	G	G
NIAS_Os_aa02003150	2	27536137	27505273	CGAGAACGGCCGCTGCCCGACGGCGGTCTGGTAGCCGCAAGCGCCGCCTGCAAGTTTTCC[A/C]CCGATTCCATTTTAATTTCAGTTCCAGCTCGACCAATGCCGTGCAATGCAAGTACTGTAA	Reverse	A	A	C	A	A	A	A	A	A	A	A	A	A	A	A	A	A	A	A	A	A	A	A	A	A	A	A	C	A	C	A	A	A	A	A	A	A	A	A	A	A	A	A	A
NIAS_Os_ab02000632	2	27572133	27541269	TCATAGCCCCCTGAAATGTGGCAGGTGCACCCGTGAGGCCAAAAGACATGACCCTGTATT[A/C]GTAATGACCAGTATGCGTTTGAAAGGCTGTTTTATACTCCTCACCCTCCACCAAACGAAT	Reverse	C	C	C	C	C	C	C	C	C	C	C	C	C	C	C	C	C	C	C	A	C	C	C	C	C	C	C	A	C	A	C	C	C	C	C	C	C	C	C	C	C	C	C	A
NIAS_Os_aa02003180	2	27660724	27629860	ATGGTTGCCGCGTAGATACAGAGAGGGTGAACTTGACGGCGAAGGAAAACGAACAAAAAT[A/C]TTTTTTTTCTTGTAACTTGTGTGTGCTCGAGCATCTGCCCTGTAGCCCCTTGACGACCGG	Forward	C	C	C	C	C	C	C	C	C	C	C	C	C	C	C	C	C	C	C	C	C	C	C	C	C	C	C	A	C	A	C	C	C	C	C	C	C	C	C	C	C	C	C	A
NIAS_Os_aa02003183	2	27870265	27839401	TCCATCTAATTTATACAGCTATAAGATTTGGCAGATACATTTATCACATCTTTTCACTTT[A/G]CCGCGTTGCTTATACTGACATAGAAGACTAGTGTACATGTAGAGAATGTAAAATGATGTT	Forward	C	C	C	C	C	T	C	C	C	C	T	T	C	T	C	C	T	C	C	C	C	T	T	T	C	T	T	C	C	C	T	C	C	T	T	T	T	T	T	C	C	C	T	T
NIAS_Os_aa02003186	2	27930382	27899518	TGTATTTACTAAGAGATAATCCAAAAAATACCATTGACAATCATCCAAATTCAAAAAATG[A/C]CATCGACAAATATGAGTTCTAAGAAATGCCATCGTACAAACGACTTTATCCCAAAAATGC	Reverse	C	C	C	C	C	C	C	C	C	C	C	C	C	C	C	C	C	C	C	C	C	C	C	C	C	C	C	C	C	C	A	C	C	A	C	C	A	C	C	C	C	C	C	C
NIAS_Os_ac02000753	2	27973369	27942505	AACTGTAATCCTGTCACTTTCTGTTTTGAGTGTTTTTGGAGGTGTTTGAGGTGGTGTTTG[A/G]ATCGAGGGACTTAACTTTAGTCTCTATATTTAGACACTAATTTAGAGTATTAAATATAGA	Forward	G	A	A	A	G	A	G	G	G	G	A	A	G	A	A	G	A	A	G	A	G	A	A	A	G	A	A	G	G	G	A	G	G	A	A	A	A	A	A	G	G	G	A	G
NIAS_Os_aa02003195	2	27984475	27953611	TCCCTAAAGATTCCTCTTCCAGTACGACAAGATCTACTCCTACAGTCCTACTACACAAAA[A/G]GGTTGCAGTTACGTGTTGGCCCAAGGGTGTAGCAGTGGCATGGCCTACTGTGAATCTGTG	Reverse	C	C	C	T	C	T	C	C	C	C	T	T	C	T	T	C	T	T	C	C	C	T	T	T	C	T	T	C	C	C	T	C	C	T	T	T	T	T	T	C	C	C	T	T
NIAS_Os_aa02003205	2	28289990	28259126	TTGGCAAAGTGTGATATGTCATGAGTCGATGATGAAGGGGTCTAATTTCTCAAATGTGTG[A/G]CACGTCGCAGTTATGGTAAGAACCAACTTTAGGTTGAAATGGTAAAAATTTTGATGCTTC	Forward	C	C	C	C	C	C	C	C	C	C	T	C	C	C	C	C	C	C	C	C	C	T	C	C	C	C	T	T	C	T	C	C	C	C	C	C	C	T	T	C	C	C	C	C
NIAS_Os_aa02003208	2	28746716	28715852	GCTTAAACAAGTTATAAAAAAATTTATAATATGAAACGAACAGGGTAGCTTCCCATGCAT[A/C]CGTGCTCAGGCTAAACTATGATACTCTAGAATTTATTTTTGAAAACTATTTATTTATGCT	Reverse	A	A	A	A	A	C	C	A	A	A	A	C	A	C	A	C	A	A	A	A	A	A	A	C	A	C	A	A	A	A	C	C	A	A	A	C	A	A	A	A	A	C	C	C
NIAS_Os_ab02000638	2	28771771	28740907	CAACCGTTAGCCCCATTGTGATCTCACCCAGTTGCTAGCCTCTTTTGTCACCTTGTCACA[A/G]CTCTCCTCCATTCATTACACAATGGCATCAGCCTTCTAATCCTCGTTGTGTAGCAATCTT	Forward	A	A	A	A	G	A	A	G	G	G	A	A	G	A	A	A	G	A	G	A	G	A	A	A	G	A	A	G	G	G	A	A	G	G	A	A	G	A	G	G	G	A	A	G
NIAS_Os_ac02000759	2	28811731	28780867	ATTATAATTATGTAAAAAATTAATATTATAAATGATCAAATGTGTGTCTAAAAGTCAATG[A/G]CGTCATCTATTTAATAAATGGAGGTATGTTGGAACAGAATCCAAAAGGGATCGAGCACAA	Reverse	G	A	A	G	A	G	G	A	A	A	G	G	A	G	G	G	A	G	A	G	A	G	G	G	A	G	G	A	A	A	G	G	A	A	G	G	A	G	A	A	A	G	G	A
NIAS_Os_ab02000639	2	28825536	28794672	CCAAACCGACAAAACCCTAACGATACACACTAGTGTGGCTAGAAAGGCAGGTGCGTTCCC[A/C]CTTGTGCAATACGCGTGCCTTCGCATGTGTGGAGAGACAAAAGTTGAGGGGGAAATGGGA	Forward	G	G	G	G	T	G	G	T	T	T	G	G	T	G	G	G	T	G	T	G	T	G	G	G	T	T	G	T	T	T	G	G	T	T	G	G	T	G	G	T	T	G	G	T
NIAS_Os_aa02003228	2	28875537	28844673	GCCATTGCAAGCACGCAAAGAGGTGGTCTTCACACTAAAGCTTTTTCCATGGCCGATGTT[A/C]TTCGAACTTCGATCTATCAGATGGTTTCAGCCTTTGAGCATGACATGCGGGCAAATGCTA	Forward	C	C	C	C	A	C	C	A	A	A	C	C	A	C	C	C	A	C	A	C	C	C	A	C	A	A	C	A	A	A	C	C	A	A	A	C	A	C	C	A	A	C	C	C
NIAS_Os_aa02003253	2	29068140	29037276	ACTGTACCAAAGTAGTTCTGCACTTCACTTATGCAGTATGCTGTGTGGGGTCTAGTTACG[A/G]CGAAACGTGCGACTCGCACGTAACTAAAGAAATTTGCATTTGAAAGCAAGGGGGTCATTA	Forward	T	T	T	T	C	C	T	C	C	C	T	T	C	T	T	T	C	T	C	T	C	T	T	T	C	C	T	C	C	C	T	T	C	C	C	T	C	T	T	C	C	T	T	T
NIAS_Os_aa02003267	2	29310995	29280131	TGTGCAATTGTTTTTTTCCCCACGTTTAATGCCCCATGCACGTGTCCAAACATTTGATGT[A/G]ACGTTTTTTGCCAAATTTTTTGGGATCTAAACAAGGCCCAAGACTATTTTAGTTCCAAGG	Forward	G	G	G	G	G	G	A	G	G	G	A	A	G	A	G	A	G	G	G	G	G	A	G	A	G	G	A	G	G	G	A	A	G	G	G	A	G	G	G	G	G	A	A	A
NIAS_Os_aa02003269	2	29406298	29375434	CTAAACAAAACAGTAAAAAGAGAATGGATAAAAAGAAACATGTTCAAGGATTTTTTTTTT[A/T]AAAAAAGAAACATGTTGGATGGGCAACAAAAGGTTATATCAGTTGGAACTAGTGGAGATT	Forward	T	A	A	A	T	T	A	T	T	T	A	A	T	A	A	A	T	A	T	A	A	A	A	A	T	T	A	T	T	T	A	A	T	T	T	A	T	A	A	T	T	A	A	A
NIAS_Os_aa02003334	2	29958519	29927655	CTTCAGTGCATTCTAATCATAATTCTACTTATGTGCAGTCGTGGTTACGAGTGTCGCAGC[A/G]CCTCCATACACTGAACCAGGTTCTTGTGGGTGCTATAGTAGGATCAGCCTTTGGTGCTAT	Forward	G	G	G	G	A	G	G	A	A	A	G	G	A	G	G	G	A	G	A	G	G	G	G	G	A	A	G	A	A	A	G	G	A	A	A	G	A	G	G	A	A	G	G	G
NIAS_Os_aa02003336	2	30153412	30122548	TAACTCAAAATTAAGAAACATTCATTATCGTATTATCGTTTGGATCACCAATTCACAATA[A/G]TAAGAGTAATGTGCATGGGCGGTCCATAAACTTGTGTTGGTGTATCACCTAGGTCCCTGA	Reverse	T	T	T	T	T	C	C	T	T	T	C	C	T	C	T	C	T	T	T	T	T	T	T	C	T	T	C	T	T	T	C	C	T	T	T	C	T	T	T	T	T	C	C	C
NIAS_Os_ac02000821	2	30271521	30240657	TAGACCATCAGCGTTTGGAAAATGAGGAATTGCTAAAGAGAGAGCGTGCTGATCTTCAAC[A/G]AAATTTGCAGCTCCATCGGCATGAATTGGAGATGGAGATGGAGAAAAAACAAGCGAGCAA	Reverse	C	C	C	C	C	T	T	C	C	C	T	T	C	C	C	T	C	C	C	C	T	C	C	T	T	C	T	C	C	C	T	T	C	C	T	T	C	C	C	C	C	T	T	C
NIAS_Os_aa02003342	2	30275883	30245019	ATTGCATAGTGTACTACTAGTCGTTAAACCTATAAAATGGCCAATGCTAGTCCAGTACTA[C/G]CTCTGGTTCTATAATAATTAACGCTTTGGACAAGTTTCAGGTCAAATTTTTATAAATTTG	Reverse	-	C	C	C	C	G	G	C	C	C	G	G	C	C	C	G	C	C	C	C	G	C	C	G	G	C	G	C	C	C	G	G	C	C	C	G	C	-	C	C	C	G	G	G
NIAS_Os_aa02003348	2	30428786	30397922	AGCATTTACTTGCCTTCATAAAGAGTTGATGCTGTCTTAGCAGAGTGAACACCCATCTCA[A/G]ATGCTCCACATGTTCAGAGAGAGTCCTGCTATAGATTAGAATGTCATCCACAAATACTAG	Forward	-	G	G	G	A	G	G	A	A	G	G	G	A	A	G	G	A	G	A	G	G	G	G	G	G	A	G	A	A	A	G	G	A	A	A	G	A	G	G	A	A	G	G	G
NIAS_Os_aa02003352	2	30547198	30516334	GAGAGGGGTTGGGAGCTGAAGTTCTAAACACAGCCATAAATTCGTTGGATGAATAAGGGC[A/G]GTCCTAACCCTCCATTTAGGATGGTGTCTATGGCATTAACTATATTGCCATGTAGGACTT	Forward	-	A	T	A	G	A	A	G	G	A	A	A	G	G	A	A	G	A	G	A	A	A	A	A	G	G	A	G	G	G	A	A	G	G	G	A	G	A	A	G	G	A	A	A
NIAS_Os_ab02000712	2	30622787	30591923	TGGTGGGGCGACCTGCGAGCGGCGGCGGCACCCGGGCTGAGCTCCACCGTGACGAAGACG[A/G]AGGAGACCACAGCGGCGGCGGCGGGAGGCACACGCGGCGGGGTACAACGAGCTCGGCCCG	Reverse	C	T	T	T	T	C	C	T	T	C	C	C	T	C	T	C	C	T	T	C	T	C	C	C	C	T	C	T	T	T	C	C	T	T	C	C	T	T	C	C	T	C	C	T
NIAS_Os_aa02003363	2	30660423	30629559	ATCAATGACGGAGTCTCCAGGGCTTAGCTGTAAGTAATATCATGATACGAATTACACAGA[A/G]CCAGTACAGACTGAGAGACACAGCACACTTTGTATATAAAATACCTGCAACTCAAGCTTT	Forward	C	C	C	C	T	C	C	T	T	C	C	C	T	C	C	C	C	C	T	C	T	C	C	C	C	T	C	T	T	T	C	C	T	T	T	C	T	C	C	C	T	C	C	C
NIAS_Os_aa02003368	2	30785496	30754632	CGAAACGGAGTAACCTGGGCACTCTTTTCCTCATCTTCTCTACAGCAACCGCACCGTGCC[A/G]CGTAAATCTATCGGTGACCGTCTCGACCTCCATGGACCGCACTGGTCGGTCGGGAATGGC	Reverse	G	G	G	G	A	G	G	A	A	G	G	G	A	G	G	G	G	G	G	G	G	G	G	G	G	G	G	A	G	A	G	G	A	A	A	G	A	G	G	G	A	G	G	G
NIAS_Os_aa02003371	2	30963801	30932937	GATCACGTTTGTTAGCTACTACCTCCGTCCCATAAAACCGGACGTTTAAAGGTTCTACCA[A/G]TGTCCCATAAAACATGTCGTTTGAGCAATTTAATGGCCATCTGTTTTGAATTTTTGAATG	Forward	G	G	G	G	A	G	G	A	A	G	G	G	A	A	G	G	G	G	G	G	G	G	G	G	G	G	G	A	G	A	G	G	A	A	A	G	A	G	G	G	A	G	G	G
NIAS_Os_ab02000717	2	31031273	31000409	CGGCCGCCGCGCTCGCCTCGCCGTCTCCGGCAGCATCTAGCCTTACCCTCAGGAGTCCTC[A/C]TCCGATCCCCCGTCCGCGCCTCGGCTGCGTCGGCGTCGGCGTCGGCGCCGGCGCAGCGGG	Forward	T	T	T	T	T	T	T	T	T	T	T	T	T	T	T	T	T	T	T	T	T	T	T	T	T	T	T	T	T	T	T	T	T	T	T	T	T	T	T	T	T	T	T	T
NIAS_Os_aa02003373	2	31050732	31019868	GTTACCAAAACAAAGTTACACTTGCGCACTCGCACTGCATACCAACCCAACGGAGAGAGA[C/G]GGAGAGAGATCTAGAGAGAGAGGGAGAGAGATACGGCGCCATATACGGGTGGAGTACTAC	Reverse	C	C	C	C	C	C	C	G	G	C	C	C	C	G	C	C	C	C	C	C	C	G	C	C	C	C	C	G	C	G	C	C	G	G	G	C	G	G	G	C	G	C	C	G
NIAS_Os_ac02000829	2	31112536	31081672	CGTCGAGCCGAGCTGTATTTGCTTCGGAGAACAAAATCTTGCGCACTTGGGACCCAGATT[A/G]GCTTCGAAAGTGATCGCAAAGTCCAATTCGAAGTCTTGTGATTGATCGCCAATGATTTAT	Forward	G	G	G	G	A	A	A	G	G	A	A	A	A	G	G	A	A	G	A	G	A	G	G	A	A	A	A	G	A	G	A	A	G	G	A	A	G	A	G	A	G	A	A	G
NIAS_Os_aa02003434	2	31160494	31129630	AGGTCAATTGATCTGAAGTATCTAGTGTTGATGCATCCATTCTTTTTTTAAAAAAAAAAA[A/C]CCCGAAAGTGGCAAAAGATTTGCCGAATATATTAGAGGGAATAAAAGCCAAGATTGTTCA	Forward	G	T	T	T	T	T	T	G	G	T	T	T	T	G	T	T	T	T	T	T	T	G	T	T	T	T	T	G	T	G	T	T	G	G	G	T	G	G	G	T	G	T	T	G
NIAS_Os_aa02003520	2	31345610	31314746	ACTGAATTACATATACATTGTTTACTGTATATATAGACGCAAACCTTTTTATAAAAAAAA[A/T]TCATGAGAATTTTAGATGTTATCATTTCTAGGAGTTTTTTTTTTCTATATAGTCCTTTTT	Forward	T	T	T	T	T	A	A	T	T	A	A	T	T	T	T	A	A	T	A	T	T	T	T	A	A	A	A	T	A	T	A	A	T	T	T	A	T	A	T	A	T	A	A	T
NIAS_Os_ac02000843	2	31385971	31355107	AGCGGAACAGCAGCTGGTGTTTGAAATACTTCTAAGTCATGTGCCTACTACTGTAGTAGC[A/G]AGTAGTAACCTCTATTAATCTCTCACTACTAGAAAAACGATCTTTGTTGGATCGAACTAA	Forward	A	G	G	G	G	A	A	G	G	A	A	G	G	G	G	A	A	G	A	A	G	G	G	A	A	A	A	G	A	G	A	A	G	G	A	A	G	G	G	A	G	A	A	G
NIAS_Os_aa02003532	2	31702807	31671943	GTGAACTGCAAGCTGGGAGGGTTGCATTCAGATGATCTGATCATATCAAACGCAATCAGG[A/G]CATTCCCCTCGTCAAGCTCTGTCAGGGGCATGCAACTTGGAAATTAAATGGCATGATTAG	Reverse	C	C	C	C	C	C	T	T	T	T	T	C	C	T	C	T	C	C	C	C	C	T	T	C	C	T	T	T	C	T	C	T	T	T	T	C	T	C	T	C	T	T	T	C
NIAS_Os_aa02003534	2	31747628	31716764	ATCAATAGAACTTCGCACCGTCTCGTGCGAGTCGTTAAAAAAAAAAACAAGCGGTATAGA[A/G]AGCCGTCCAATTATATGCCAGTTTTTAGTCTCGCAAAAACATCAATGTAACTTCATGTGG	Forward	T	T	T	T	T	C	T	T	T	T	T	T	T	T	T	T	C	T	C	T	T	T	T	C	C	T	T	T	C	T	C	T	T	T	T	C	T	C	T	C	T	T	T	T
NIAS_Os_aa02003535	2	31878985	31848121	TGAGCTTGTTTTAGGGCCTTGCTCATGTACTATTTTGTTTGCGGGAACATCTGATCTGAT[A/G]CGAGGTAACAGCCTTTTGGAGGACATCTTGAGCTATCCATGATTGAATGCTTTGCTTGGG	Forward	G	G	G	G	G	A	G	G	G	G	G	G	G	A	G	G	A	G	A	G	G	G	G	A	A	G	G	G	A	G	A	G	G	G	G	A	G	A	G	A	G	G	G	G
NIAS_Os_ac02000844	2	31978842	31947978	CGCATAATCCATAAGTGAAAATAACACATATAACTAGTACTGTGTAGTATCTTTTTTTTT[A/T]AAAAAAAGGTACGTAGTAGCAGCATAAAAGATACTCCCTTTAGTTATAAATATTTGACGT	Reverse	T	T	T	T	T	A	T	T	T	T	T	T	T	A	T	T	A	T	A	T	T	T	T	A	A	T	T	T	A	T	A	T	T	T	T	A	T	T	T	A	T	T	T	T
NIAS_Os_aa02003543	2	32149978	32119114	TTCTCGTTGTTCGATCTTACAGGGCCAACAAGTGATTTTTTTTAATTAGGCTTAAAATTC[A/G]CTCTCTTGGGGTGTCGAACTCAAAACCTAGATGTGCTACTTATCACTGTAACTGCTAGGT	Forward	T	T	T	T	C	C	T	T	T	T	T	C	C	C	T	T	C	T	C	T	C	T	T	C	C	T	T	T	C	T	C	T	T	T	T	C	T	T	T	C	T	T	T	C
NIAS_Os_ac02000848	2	32309977	32279113	AGAAAAGCAGCGAACCACATATTTGTAGCCAGCTACAGTACTGATTCTAAGGCACAATGT[A/G]TATATTCATTGTATATGATAGGTACGATCATATATTAATAGTGTAGCATATATTTATAGA	Reverse	G	G	G	G	G	G	A	A	A	A	A	G	G	A	G	A	G	G	G	G	G	A	A	G	G	A	A	A	G	A	G	A	A	A	A	G	A	G	A	G	A	A	A	A
NIAS_Os_aa02003553	2	32429726	32398862	GCTCCGAGGAAGGAGATCGACTGGCGGCTGGCTTGACACGGCATGAGAGAGAGAGAGAGG[A/G]TCGGTTTTGTGTGGAGAAAAGTGGAGCTCTGTCCATGGATTGGTCGACGGCGGCGACGCT	Forward	C	C	C	C	C	C	T	T	T	T	T	C	C	T	C	T	C	C	C	C	C	T	T	C	T	T	T	T	C	T	C	T	T	T	T	C	T	C	T	C	T	T	T	C
NIAS_Os_ab02000724	2	32819284	32788420	GTCGTATGTATAAGCAGGTTAACAAATAGCCACAATATTCAGAAACATTTTTTTGCTATA[A/C]ACAGCAGCAAGAGCTAACCAAAGAATGTCGATCACTGTCATTTTGCTTCAAACCGGCCTG	Forward	G	G	G	G	T	T	G	G	G	G	G	T	T	G	T	G	T	T	T	G	G	G	G	T	T	G	T	G	T	T	T	T	G	G	G	T	G	-	G	T	G	G	T	T
NIAS_Os_aa02003569	2	32868090	32837226	GCCTCTCAGATCAAACATTAGGAAGCAATCCATTGTTCCAAACAATGGATATGCAAAATA[C/G]ATTCAATCCAATCCAAACGAGGCCTTATCCCAGGCCTAGATTACAGGTCACGTCCTAGTC	Reverse	G	G	G	G	G	G	G	C	C	G	G	G	G	C	G	G	G	G	G	G	G	C	C	G	G	G	G	C	G	G	G	G	C	-	-	G	C	G	C	G	C	G	G	G
NIAS_Os_ac02000852	2	32902206	32871342	TGGGCATTCTCCTGAATACAATGAAAAGACTATTAGATGTTTTGCGGCCAAGGATTGAGA[A/G]TCATCTGAAGTCATGGAGTTCTTGTATGCCTAATGGAGGAAACTCTGCAGCTATTGGGGA	Forward	G	G	G	G	A	A	G	G	G	G	G	A	A	G	A	G	A	A	A	G	G	G	G	A	A	G	A	G	A	A	A	A	G	G	G	A	G	G	G	A	G	G	A	A
NIAS_Os_aa02003573	2	32928214	32897350	TTGAGAAATGAAAGTGGTTTTCCCTGGTCAAATTAACACGGGTAAGTTGATATTGACAGA[A/C]ATATAGGAATTAAGCACTGAAAAAGAAAACAGTAAGAAAATCAGATATTATGGCATCCAA	Reverse	G	G	G	G	G	G	G	T	T	G	G	G	G	T	G	G	G	G	G	G	G	T	T	G	G	G	G	T	G	G	G	G	T	T	T	G	T	G	T	G	T	G	G	G
NIAS_Os_aa02003577	2	33020489	32989625	TACAGGTAAAAAAGGTTGAAGTGAATACTAGCATCATATCGCATGGAGCAAGGTTGTTCC[A/G]GACTTCCAGTGTCCAAAAGTCAACTGGCCAAATACAGTGATATTGGTGGACTCCAATAGA	Forward	G	G	G	G	A	A	G	G	G	G	G	A	A	G	A	G	A	A	A	G	G	G	G	A	G	G	A	G	A	A	A	A	G	G	G	A	G	A	G	A	G	G	A	A
NIAS_Os_ac02000855	2	33185696	33154832	TGCAGACTACACAATGGGGTACGTGATGCCCATGGTGCATTCTCGTGTTCAATTTGAGGC[A/C]ACTTCAGCTTAGTTAAATAATCAAGCTGCCACCTGTAATCAAATAACTCAAAAACATATA	Reverse	C	C	C	C	A	A	C	C	C	C	C	A	A	C	C	C	A	C	A	C	C	C	C	A	A	C	A	C	A	A	A	A	C	C	C	A	C	C	C	A	C	C	A	A
NIAS_Os_aa02003592	2	33199415	33168551	TATTTAGTTGATATGCACGAAAGGAGGGGATATGCATGTGTATGCCTTTGTAAGTTTATC[A/G]TGTGCCATGCAAATACGCCATTCGCGTCGATTGGTACTCATTGGTACTATTTACGAGACC	Reverse	C	C	C	C	T	T	C	C	C	C	C	T	T	C	T	C	T	T	T	C	C	C	C	T	T	C	T	C	T	T	T	T	C	C	C	T	C	T	C	T	C	C	T	T
NIAS_Os_ab02000729	2	33210186	33179322	TTCGCGTGGAATTGACGAGGCGGCGGAGGGTGAATATGAAGGGGGGCGGCGAGGCGAGAT[A/G]GGCTTCCAAGTTGTTAGGGCATCGATCTTTTGGGAGGTGGAGATGAACCGGAGGGTCGCT	Forward	G	G	G	G	A	A	G	G	G	G	G	A	A	G	A	G	A	A	A	G	G	G	G	A	A	G	A	G	A	A	A	A	G	G	G	A	G	G	G	A	G	G	A	A
NIAS_Os_aa02003633	2	33328884	33298020	GGACGGGGATTTTAATGCACATTTTACTTGAAATTCTATTCGGAAATTTCTGGGCGTGAC[A/G]CTACCAAGCATAAGTCTTCTCAGATAGTAAAACAGTTGAACTAGACATGAAGACATATAC	Reverse	-	-	A	A	G	G	A	A	A	A	A	G	G	G	G	-	G	G	G	A	-	A	A	G	G	A	G	A	G	G	G	G	G	A	A	G	-	-	A	G	G	A	G	G
NIAS_Os_aa02003675	2	33363698	33332834	AATCTGGAGTGTAATTGTTGAGTAGTCTAAACCTAACTTTGCCTCTCTAGTTCATTTTAT[A/G]AAAATGCTCCACCGAGCTTCGCGAGCTCCGCTCTTGTTTTAGCTAGAGCTACAAATGTTT	Reverse	C	T	T	T	C	C	T	T	T	T	T	C	C	C	C	T	C	C	C	T	T	T	T	C	C	T	C	T	C	C	C	C	C	T	T	C	T	C	T	C	C	T	C	C
NIAS_Os_aa02003742	2	33393205	33362341	TTGCACATACAGTACATGAAGGTAACACTCCATCATTTGCAGCTAATGGTTCTTTCCCAT[A/C]TTTGCTGCAGATAATGCAAGTAGTTTTAAGCTTATCATATGAGTCAACAGGAGATTCCAA	Forward	C	A	A	A	C	C	A	A	A	A	A	C	C	C	C	-	C	C	C	A	A	A	A	C	C	A	C	A	C	C	C	C	C	A	A	C	A	-	A	C	C	A	C	C
NIAS_Os_aa02003748	2	33431147	33400283	TTCACTAGTCATCATCGCCGTAAGCTGCAAGTGCAAGTTATCAAGTGGTTTGCTCCGTAT[A/G]GACTCCAAATGCTGGTACAATTTTGGACAAAAGAACACAATTAACAAGGTTCTGAAAACT	Forward	G	G	G	G	G	G	G	A	A	G	A	G	G	G	G	A	G	G	G	G	G	G	G	G	G	G	G	A	G	G	G	G	G	A	A	G	A	G	G	G	G	A	G	G
NIAS_Os_aa02003776	2	33486184	33455320	ATTTCCTCCACAGTTTATTTATGCTAAATTTATACCTTATCGTTGGTTTGTTAATATTGC[A/G]GTGACTGCTGGTTGAAACATTTCAATGTAACTCTTATCCTGCAGATATGTAATATCCAGT	Forward	C	C	C	C	C	C	C	T	T	C	T	C	C	C	C	-	C	C	C	C	C	T	T	C	C	C	C	T	C	C	C	C	C	T	T	C	T	-	T	C	C	T	C	C
NIAS_Os_aa02003782	2	33610653	33579789	GTTGATATCAGCGCCCCCAGCTGTAACTTGTCATTGCAAGCAAAGCTTAGCCGGTACCTG[A/C]ACACAGACGCCATGAACAACGTGCCATCTTAAGGGAAAAGGCCATAAATGGTTATACTAC	Forward	G	G	G	G	T	T	T	G	G	T	G	T	T	T	G	G	T	G	T	G	T	G	T	T	T	T	T	G	T	T	T	T	T	G	G	T	G	G	T	T	T	G	T	T
NIAS_Os_aa02003791	2	33672525	33641661	ATACTTAATTAATCACGTGTTAATGGGCCACTCCGTTTTTCGTGCGGGAGGGATTACTTC[A/C]CATCCCATACTACCGAACACACCCTTAGATACGGTAGCTTACTTGTTCTTCGTAAACACA	Reverse	C	A	A	A	C	C	C	A	A	C	A	C	C	C	A	A	C	A	C	A	C	A	C	C	C	C	C	A	C	C	C	C	C	A	A	C	A	C	C	C	C	A	C	C
NIAS_Os_aa02003849	2	33733406	33702542	CGCTAGTACACCCAAAGGCGAGCTTTGGACCTGCACTGGAGTTAAGCAAATCTCCCAGGC[A/C]TCGTGTTTTCTGTCACTACATAGTAAGCAACTATTGTATAAATTAACCATTAGATTGGCT	Reverse	-	C	C	C	A	A	A	C	C	A	C	A	A	A	C	C	A	C	A	C	A	C	A	A	A	A	A	C	A	A	A	A	A	C	C	A	C	A	A	A	A	C	A	A
NIAS_Os_aa02003873	2	33797373	33766509	GCATTGCTATGCCTTCTGCAGAAGAATTTACGGTCAAATGGATTATTTGCTACACCATCC[C/G]GCCGGTCTGGTGGACCTCTAGGGATAGGTGACAAGATAGTGCAAGTAAGGAACCCTGAAA	Forward	G	G	G	G	G	G	G	G	G	G	C	G	G	G	G	C	G	G	G	G	G	C	G	G	G	G	G	C	G	G	G	G	G	C	C	G	C	G	G	G	G	G	G	G
NIAS_Os_aa02003875	2	33816832	33785968	CCAATACAATTTACTCATTCTCCAACCTCCTTTAGACTTTTTTTCTTTTTTTTAAAAAAA[A/T]AGGCAAAAGGGGCATATGCAGCAAATCAAGGCCAACCCTGCCACCATGTCAATGTCATGG	Forward	T	T	T	T	A	A	T	T	T	T	T	A	A	A	T	T	A	T	A	T	A	T	A	A	A	T	A	T	A	A	A	A	A	T	T	A	T	A	A	A	A	T	A	A
NIAS_Os_aa02003880	2	34095007	34064143	GAGCTCAGCCGATCTACGCCATTGAATTTTACAGAAAACCCCTCGTCGTTTCGGTATTTC[A/G]GACTAGGTTCAGCTGATCAGAGCCGTTCTTTCCCACGCGTGTATGAATTCTAGTTAACTC	Forward	A	G	G	G	A	G	G	G	G	G	G	G	A	G	G	G	G	G	G	G	G	A	G	G	G	G	G	A	G	G	G	G	G	A	A	G	A	G	G	G	G	G	G	G
NIAS_Os_aa02003883	2	34665691	34634827	CACCGTTAAAATTGTCAATTAAGAGAACGGGGTATAGGAAAAACAGAGAAATAGAAAAAA[A/T]ACGTAAAAACACATAAATGATTATTTGATTGGACCGCAGGAAAAAAAAAGAAAGATAAAG	Forward	A	T	T	T	T	A	T	T	T	T	T	A	T	A	T	T	A	T	A	T	T	T	A	A	T	T	A	T	A	A	A	A	A	T	T	T	T	-	A	A	T	T	A	A
NIAS_Os_ac02000888	2	34704541	34673677	ACCATTAGGCATATGTGCTTCTGAGCTATTGTGACGCAGTATCGGAATTGTTCCGGTTGG[A/G]CACTTGATGTCGGGGAAATTTGATTCTGAGATATTGGATGACAGAATAGATTGTATATCA	Forward	G	G	G	G	G	A	G	G	G	G	G	A	G	A	G	G	A	G	A	G	G	G	A	A	A	G	A	G	A	A	A	A	A	G	G	G	G	-	A	A	G	G	A	A
NIAS_Os_aa02003921	2	34810819	34779955	TCTCTGCACCCCTCGTCCACCAGCTAGCAATTAGCATCGATCAGTGACGCAGTGGAGGTG[A/C]ACATGCATGATCCATCCATATTCCAGAGACGATTGCAACTCGCGACTCGTCGGCCGGCCA	Reverse	C	C	C	C	A	C	A	A	A	A	C	C	A	C	C	C	C	C	C	C	C	A	C	C	C	A	C	A	C	C	C	C	C	A	A	A	A	C	C	C	A	A	C	C
NIAS_Os_ab02000768	2	34842961	34812097	CTTGGGCGTTGACTCGGCTTTTTGACCAAAGCACGGATCCATGCCGTGCCGTGTGCCGTC[A/G]GTCGTGGTTGGACTAGTAGTTGGCTGGTACACGTCCAAGGCTTGAAGCCACCGTATTTTA	Reverse	G	G	G	G	A	G	A	A	A	A	G	G	A	G	G	G	G	G	G	G	G	A	G	G	G	A	G	A	G	G	G	G	G	A	G	A	A	G	G	G	A	A	G	G
NIAS_Os_aa02003934	2	34955285	34924421	TAAACCACACATGAAGCATAGTTGTTGTTGAAAAAAAACATTCAAAAGAACACCACTTGT[A/G]TAACATTTTCAAATAACATAGTGGAACATTAGGAAATATTCATTGGAACATCCAAATAAT	Forward	G	G	A	G	A	G	A	A	A	A	G	G	A	G	G	G	G	G	G	G	G	A	G	G	A	A	G	A	G	G	G	G	G	A	A	A	A	G	G	G	A	A	G	G
NIAS_Os_aa02003944	2	35094457	35063593	TCCCTTGTGTATCCAGCTTCTTCCAGTACATTTGTTATTACTCGCTGAAAGGTATCGATA[A/G]GATTTGTCAATGAGCCTCATCAGTTGCTCTTATTTTCTAATAAGTCAAAACGGCTCATTA	Forward	T	T	T	T	C	T	C	C	C	C	T	T	C	T	T	T	T	T	T	T	T	C	T	T	T	C	T	C	T	T	T	T	T	C	-	C	C	T	T	T	C	C	T	T
NIAS_Os_ac02000896	2	35131698	35100834	GTTATGCTGTGGTTTCTGTTGTTTCTACTGCCCGAACTCATGAGGTATTTGCCATTTGGA[A/G]GTTCTCTACACTACAGCTATTTCCATTGATCTTGTTTATCAACTACTCAGACACAATTTG	Forward	A	A	A	A	G	A	A	A	G	A	G	A	A	A	A	G	A	A	A	A	A	G	A	A	A	A	A	G	A	A	A	A	A	G	G	G	G	A	A	A	A	A	A	A
NIAS_Os_aa02003951	2	35251625	35220761	CAATTCTCTTCCTTAGGAAATCACAGAACATAAGAGTATAAGACCACTACGCACACGGTC[A/G]CTCAATTTCAAAGTCAACAACAATAACTAATTAAGCAACCATTCCATTTAGGAATTCGGA	Forward	G	G	G	G	G	A	G	G	A	G	G	A	G	A	G	G	A	G	G	G	G	G	G	G	G	G	A	G	A	A	A	A	A	G	G	G	G	A	G	A	G	G	A	A
NIAS_Os_aa02003965	2	35397345	35366481	CTTCAACATGAAGATGGTGGTAAAGGGTACCATTCGATATGAATTCATAAATCAACAATG[A/G]CACTTCTGTCTCTAGGCAACATCCAAAAAGTTTCACCACATTGCGATGGTTAATCTGTGA	Forward	C	C	C	C	T	C	C	C	C	C	C	C	C	C	C	C	C	C	C	C	C	T	T	T	T	C	C	T	C	C	C	C	C	T	-	C	T	C	T	C	C	C	C	C
NIAS_Os_aa02003970	2	35464522	35433658	TGTAATCACTCTCCCAGGTCATTAAGCAGCTGGCTAGATCCGTGATCGTGGCAGTTTTTA[A/G]GGATGCTAAGTTAAACTGTGACGCGCCGAAAAGAGGGCCAGGTCAATAGCTGGATCATCG	Reverse	G	G	G	G	G	A	G	G	A	G	G	A	G	A	G	G	A	G	G	G	G	G	G	G	G	G	A	G	A	A	A	A	A	G	G	G	G	-	G	A	G	G	A	A
NIAS_Os_ab02000772	2	35481068	35450204	TTTTCTTGATCCTTGGGGATTCTCTGCTCAGCTCTGGGCTCTGGCACTGCCTGCCGACAA[A/C]AAAACAAAAAACAAAAAGGGCCTGTCCACTTGGATGGGCCATTATTATTGAGGCCCATCC	Forward	T	G	G	G	T	G	T	T	G	T	G	G	T	G	T	G	G	T	T	T	T	T	T	T	T	T	T	T	G	G	G	G	G	T	G	T	T	G	T	G	T	T	G	G
NIAS_Os_aa02003985	2	35495093	35464229	CATGACGCCGACTCCTACTCCTTTTTCTTTTCTTTCTTTTTAGTGTTTTTCTTTTTTTTT[A/T]AAAAAAAGGTATATTTCTCTAGGCGCAGTGACGAAAACTGGGTAGGGCAGTTAGGGCTGT	Reverse	A	T	T	T	T	A	T	T	A	T	T	A	T	A	T	T	A	T	T	T	T	T	T	T	T	T	A	T	A	A	A	A	A	T	T	T	T	-	T	A	T	T	A	A
NIAS_Os_aa02003989	2	35683641	35652777	GATAGTTATTTGTTTCAAATCAAACGGACTTAATTTGTGCGCGCAATTACTACTCCTTCC[A/G]TCTTAAAATATACCCCTTTGTTTCATATTATAAAACGATTTGATTTTTTTTCTAATCAAA	Forward	G	G	G	G	A	G	A	G	G	G	A	G	G	G	G	A	G	G	G	G	A	A	A	A	A	G	G	A	G	G	G	G	G	A	A	G	A	-	A	G	G	G	G	G
NIAS_Os_ab02000773	2	35726211	35695347	AGCCAGATGGTTCAAAGCAAAGATATACAGCAAAGCACATATTGATAGCAACTGGTAGCC[A/G]AGCTCAACGTGTCAACATTCCTGGGAAGGTAACAAAATTCTCTGCCAGCCTTTGCAAACT	Forward	C	C	C	C	C	T	C	C	T	C	C	T	C	T	C	C	T	C	C	C	C	C	C	C	C	C	T	C	T	T	T	T	T	C	C	C	C	C	C	T	C	C	T	T
NIAS_Os_aa02004002	2	35758379	35727515	TGTACTGCAAATCCATATATAGCACCCATGTACTTATCCACTACAAATGCTACCATTATC[A/G]GTCAATGTAACATTGCATTCAGGATATCGAATTGATTATGCTTCAATTCAACTAAATAAT	Forward	C	C	C	C	T	C	T	C	C	C	T	C	C	C	C	T	C	C	C	C	T	T	T	T	T	C	C	T	C	C	C	C	C	T	T	C	T	-	T	C	C	C	C	C
NIAS_Os_aa02004016	2	35872071	35841207	GCAGCCTCAATCTAGTTCTTGTAATTCAACTGAAATTGACAAAGTTGTCAAGGTCGATTC[A/T]GGAACATCGTTTTCTTCTGTAGACCTTCAATCAGTACAAGTGAAAGCATCCGTTCAGCAT	Forward	T	T	T	T	T	A	T	T	A	T	T	A	T	A	T	T	A	T	T	T	T	T	T	T	T	T	A	T	A	A	A	A	A	T	T	T	T	A	T	A	T	T	A	A
NIAS_Os_ab02000775	2	36010687	35979823	TCTCCTCAAACAACACCACTGCCTCCTTGTACCTCCCTGCCCGGACAAAGCCACCTATCA[A/G]AGCAGTCCACGCGACCGTATCCTTCTCAGGCATCTCATGAAATAATCTTTGAGCTATGTC	Reverse	-	-	-	C	T	C	C	T	C	T	C	C	T	C	C	C	C	C	T	-	T	T	T	T	T	T	C	T	C	C	C	C	C	T	-	T	T	C	T	C	T	T	C	C
NIAS_Os_aa02004034	2	36012488	35981624	TTATCTTTCAAACCCACGCTATCAGATCTCTTCTTATCATCACTTTCCTCCAGTACTGAT[A/T]CACTTTTTCACACTGGTTTTTTCCAGTTAGATTAAGCATGAGTCACTCAGTTTATTTATT	Forward	T	T	T	T	A	T	T	A	T	A	T	T	A	T	T	T	T	T	A	T	A	A	A	A	A	A	T	A	T	T	T	T	T	A	A	A	A	T	A	T	A	A	T	T
NIAS_Os_ac02000908	2	36014347	35983483	TATAATATATATTAGTACTCCCTCGGTCCGATAGAACGCTATGTCCATATTCGTCTCTAG[A/G]ATTTTGTTTTTTATTGGATAGAGGAAGTTACTATAGTACCAAAATTTTAGTAAAATAGTA	Forward	-	G	G	A	G	A	A	G	A	G	A	A	G	A	A	A	A	A	G	-	G	G	G	G	G	G	A	G	A	A	A	A	A	G	-	G	G	A	G	A	G	G	A	A
NIAS_Os_aa02004086	2	36071523	36040659	ATTGATAAAATATGGTTCACCTTTCTTCGTAGCCACATGATTTTGCCATGTTTGACATGG[A/C]AAATATAAGGTCTTTTTTAATCCAAATAAAAGAGTTGTTGTATAAGTTATGTATGTTTTC	Forward	C	C	C	C	A	C	C	A	C	C	C	A	A	C	C	-	C	C	C	C	A	A	A	A	A	C	C	C	C	C	-	C	C	A	A	C	A	C	A	C	A	A	C	A
NIAS_Os_aa02004105	2	36143511	36112647	TAACAGCTGTTTCTTTTCTGCGCAGGTTAGTGACAACTACTACAGGCCAGATCTGACCAA[A/G]CCGGCTCTTGCAAGGCTTAGCTCAGTGTACCGCAGCCTCCAGGTTGCCAAGTCTGGTGTG	Reverse	C	C	C	C	T	C	C	C	C	C	C	T	C	C	C	-	C	C	C	C	T	T	T	T	T	C	C	C	C	C	C	C	C	T	T	C	T	C	T	C	C	C	C	T
NIAS_Os_aa02004110	2	36482006	36451142	TCCCTCAAGGTGATTTCCACTTATTTTATGCATGTTGCCTAAAATGTTCATATTTTTTTT[A/T]AAAAAATATACTCCCTCCGTTTTTAAATATTTGACGTCGTTGACTTTTTTAAATATGTTT	Reverse	A	-	-	A	A	T	T	A	A	A	A	A	A	T	A	T	T	A	-	-	-	A	A	A	A	A	T	A	T	T	T	T	T	A	A	A	-	A	A	T	-	A	T	-
NIAS_Os_aa02004112	2	36572369	36541505	AGAAAAAACCACATTCATCCAAGCCCCTCCACGCTTCTCAGATGGTCTTGAATATGGATC[A/G]AAGTAGAAATAAGCAACAGGGCTATTCGAAGAATCTTTGACACAGTAAAATTTGACATCA	Forward	G	G	G	G	G	A	A	A	A	A	G	G	G	A	G	A	A	G	A	G	G	G	G	G	A	A	A	A	A	A	A	A	A	G	G	A	G	A	G	A	A	A	A	A
NIAS_Os_aa03000001	3	176355	197008	GGAGTCATCCTACCCGGTTTTCTGGTTAAGGGGTATGAATTAGATTCGGCGTACTTTTAA[A/G]GGAGTCAATGTGGACTTTTTCCTAAAGTAAAGTGGTACTGGGCTGGTCCTCTTCTTTTCC	Forward	C	C	C	T	C	T	T	C	C	C	C	C	C	T	C	T	T	C	C	T	C	C	C	T	C	C	T	C	C	C	T	T	T	T	C	C	T	C	C	T	T	T	C	C
NIAS_Os_ac03000001	3	325999	346652	TCATTCTGAGAAAGATAATGGACCTTGGCCGTCAGTGAAGTGTTTTTTCCTTTTTTTTTT[A/T]AAAAAAAAGAAATTAAAGCCTGGCCTCTACATTGCGAGGGGTTATTTCTGGTTCATCATG	Reverse	T	A	T	T	A	T	T	A	A	T	T	A	A	T	-	T	T	-	A	-	T	T	T	T	T	T	T	A	T	T	T	T	A	T	T	T	T	T	T	T	T	T	T	T
NIAS_Os_aa03000008	3	483232	503885	CGTTGTCGCACGAGTACACACAGTACGTACACAGGGCCACTGGGCTCACTGGGTTTGATT[A/G]AAGTCTAATAGAGCTCCAAACGTAGCTGCTCAATAGCGGAGAACAGCGGTGACTCCTCTT	Forward	G	G	G	A	G	A	A	G	G	A	A	G	G	A	G	A	A	G	G	A	G	G	G	A	G	A	A	A	A	A	A	A	G	A	A	A	A	G	G	A	A	A	A	G
NIAS_Os_ab03000006	3	594613	615266	TTTCTTCTTCCTCCCCTCCCTTCTCTCTTTCTTTCTCCGTCTCCCGGGGAGCAAGCGAGC[A/G]GGGAGCGAGCGGCGGCGAGAGCTAGCTAGAACGGCGGCGGCCCGCGGGCGGCGAAGGTGG	Forward	G	G	G	G	G	G	G	G	G	G	G	G	G	G	G	G	G	G	G	G	G	A	A	G	G	G	G	G	G	G	G	G	G	G	G	G	G	A	A	G	G	G	G	G
NIAS_Os_aa03000009	3	622490	643143	TCTGTTGTTTCATATGATGGCACTCTGTGCTGGGCGCTAGCACTGATGAAAAACAACGAC[A/G]AAATAAATGATACCAGGAACCTGTGCATTTCCTCTTTGTGTTTTTCTGCTGCTTTCGTTA	Reverse	G	G	G	G	A	G	G	G	G	G	G	A	A	G	G	G	G	G	G	G	G	G	G	G	G	G	G	G	G	G	G	G	A	G	G	G	G	G	G	G	G	G	G	A
NIAS_Os_aa03000011	3	861747	882400	AGAGAGACCAAGAGAGCACAAAAGCTTGGATTGAGTTTTGAGGCCTTGTGCTTATGAATC[A/G]GCTTTGATGGTTTGCCCGATTGCTTAACTTCTATCTTCCACCGTTCCGCGTGCAGAAGGC	Forward	T	T	T	T	C	T	T	T	T	T	T	T	C	T	T	T	T	T	T	T	T	T	T	T	T	T	T	T	T	T	T	T	C	T	T	T	T	T	T	T	T	T	T	T
NIAS_Os_aa03000014	3	976915	997568	TCATGACAACATATTTTTGCATTTAGGGCCACTCACCTTAATTAAAGTGGGGTTTTTCGC[A/G]AACTCTGGACAAGAGTCCATGAACTTCTTTAGGTCCAGATCCAGATACTCAAAGACAAGA	Reverse	A	A	A	A	A	G	A	A	A	A	A	A	A	G	A	G	G	A	A	A	A	A	A	G	G	A	G	A	G	G	G	G	A	G	G	G	G	A	A	G	G	A	G	A
NIAS_Os_aa03000019	3	1142466	1163119	AGATGCTGATAGGTCAACAAGTGAAAAAAATACTAGTCAAAAATCTCCCTTATGTCATCT[A/G]GGAAACATTCATGCGTGCGACTAAAATCCATATGTAAGACGGGTCCGTCGAGCCACTCTA	Forward	C	C	C	C	T	C	C	C	C	C	C	T	T	C	C	C	C	C	C	C	C	C	C	C	C	C	C	C	C	C	C	C	T	C	C	C	C	C	C	C	C	C	C	T
NIAS_Os_aa03000025	3	1191622	1212275	CTCCACAAGTCTGCCTGAAAGAACATATGGTTGGGATTATTGTCTAGCTATATTAAAACA[A/C]CCAAAAGCATAGGTGAATGAACAAACCTTTGCATCGTAATCCTCACATCGCATAATTTCT	Reverse	T	G	G	G	G	T	G	G	G	G	G	G	G	T	G	T	T	G	G	G	G	T	T	T	T	G	T	G	T	T	T	T	G	T	T	T	T	T	T	T	T	G	T	G
NIAS_Os_aa03000026	3	1192473	1213126	AACGAAATTACACAGATGACAGTTGAAACTTGAAAGAAATTGTTCCTTCCATTAATTTTT[A/G]TAAGGCATATTTTTATTTTAAAAAAATCAAACTGTGTTCGTTTTGACAAACAGTTAGTCC	Reverse	A	A	A	A	A	G	A	A	A	A	A	A	A	G	A	G	G	A	A	A	A	G	-	G	G	A	G	A	G	G	G	G	A	G	G	G	G	G	G	G	G	A	G	A
NIAS_Os_aa03000048	3	1224937	1245590	AGCCATTAATATCAGTAGACAACGTACAATGCCCCAAGCGAGCTCAGGCCCTGTTTAGTT[C/G]GAAAAAAAATTAGTCTTACGTGTCACGTCGAATATACGGACACACACTTAA	Reverse	-	C	C	C	G	C	G	G	G	G	G	G	G	C	C	C	C	C	G	C	G	C	C	C	C	G	C	G	C	C	C	C	G	C	C	C	C	C	C	C	C	G	C	G
NIAS_Os_ac03000008	3	1250641	1271294	TCCTTATGTAGCATCAGAAGATCGAAAGGCGAAAAACCTCTCTAGTTGCAGAAAGAAGTC[A/C]ACCTTTGACCGCGTTCTTTTTCTTAATTAACAATTTATGAAGCTAATTGGATATTTAATT	Reverse	G	G	G	G	T	G	T	T	T	T	T	T	T	G	G	G	G	G	T	G	T	G	G	G	G	T	G	T	G	G	G	G	T	G	G	G	G	G	G	G	G	T	G	T
NIAS_Os_aa03000141	3	1253865	1274518	TAAAGTTGCGGGATCAGTAATTAATTGCTTTATAGTTAAAAGGACAAAAATTAGATCAAC[A/G]CAATAGTTGAAGGGCTAAATTTGGACTTTAATTGTAGGATAACCACCATTTATATACCCA	Forward	T	T	T	T	C	T	C	C	C	C	C	C	C	T	T	T	T	T	C	T	C	T	-	T	T	C	T	C	T	T	T	T	C	T	T	T	T	T	T	T	T	C	T	C
NIAS_Os_aa03000183	3	1262367	1283020	TAATGATATGATAAAACAAATGTTGATCCGAAGGCTAAAGCATACATCGGCTGAAGGACC[A/G]ACATCATAAAATCCAAACGATTAGATAAATAGTGAAACCTTTGTTGCAATTGGCTAAATC	Forward	G	A	A	A	G	A	G	G	G	G	G	G	G	A	A	A	A	A	G	A	G	A	A	A	A	G	A	G	A	A	A	A	G	A	A	A	A	A	A	A	A	G	A	G
NIAS_Os_aa03000251	3	1271779	1292432	AAAACAAAGTTTAACGTGTTATGCACGATTGAGTAGCGGCATCCCGTATTCTTTAGTAGA[A/C]GAGGGCCGAAGTTTCCCTGATGCTCAGTTCAAAGAGAATCCTTCTATGTGACATGAGGTA	Forward	G	T	T	T	G	T	G	G	G	G	G	G	G	T	T	T	T	T	G	T	G	T	-	T	T	G	T	G	T	T	T	T	G	T	T	T	T	T	T	T	T	G	T	G
NIAS_Os_aa03000309	3	1348176	1368829	GCCAAGCCACCCGCATTGTAAATGTAGGCTCTTTGACGCCTGATCTCAACCGTCTCGTTT[A/G]CCATTTAGTCCAGGTGCTAATTAAACTGTCTTGCAGAGGATTCATCTTAGGAACGAAGCT	Reverse	G	G	-	A	G	A	G	G	G	G	G	G	G	-	G	-	-	G	G	-	G	A	A	A	A	G	A	G	-	A	A	A	G	A	A	A	-	A	A	-	-	G	-	G
NIAS_Os_ab03000041	3	1404015	1424668	CCACCACTATAACAGCCGCAGTTGGCACCCCCTCCGTCGGGCCCTTGCCACATGGATGTC[A/G]TTGCCTCTGGGATGGAAGGAGCCGAGAACCCTCGGGCTTCACACGTCGTCCCCACCGCAA	Reverse	-	T	C	C	T	C	T	T	T	T	T	T	T	C	C	C	C	C	T	-	T	C	C	T	C	T	C	T	C	C	C	C	T	C	C	C	C	C	C	C	C	T	C	T
NIAS_Os_aa03000335	3	1414364	1435017	CTTGCCCTACCTTGTTCTACCAAGGACCAGCAATGCCACGACCGTGATCCTGTGAGGATC[A/G]ACTTGACACCAAGAGTAGAAACACAACGGACAATATCTTCCTTGTCAGTTTGCAACCTAA	Forward	G	A	A	G	G	A	G	G	G	G	G	G	G	A	A	A	A	A	G	G	G	A	-	G	A	-	A	G	A	A	A	A	G	A	A	A	A	A	A	A	A	G	A	A
NIAS_Os_aa03000398	3	1429473	1450126	ACTCCAACAGCTGATCCTTTCGGGGGTGACCTTGAGGTGCCTAAAAAGTCATTTTTCTTT[A/G]TAGTTTTGAGTAAGCATTAAGAAAAGTTAGCCTTTGTTAATTTATGTGTCATTTCATAGG	Forward	A	G	G	A	A	G	A	A	A	A	A	A	A	G	G	G	G	G	A	A	A	G	-	A	G	G	G	A	G	G	G	G	A	G	G	G	G	G	G	G	G	A	G	G
NIAS_Os_ac03000046	3	1431148	1451801	AGAAGTTTTAGTTGGATGAGACACATCCTAATCCGTAAGACTACTGTTAAGATTCGTAGT[A/G]TTATGACATGTCTCATTCAACCAAAACTCTTTACATTTTGGGACGGAGGAATTACATAGC	Reverse	-	C	C	T	T	C	T	T	T	T	T	T	T	C	C	C	C	C	T	-	T	C	C	T	C	C	C	T	C	C	C	C	T	C	C	C	C	C	C	C	C	T	C	C
NIAS_Os_ab03000055	3	1441271	1461924	TTTCTATAAACTGACTACCAACCGATTGTCTTTTTAGAATGTTAAGCTTCATCAAACATG[A/G]TCGAAATCGATGTAATTCCGGCCGTCTGGTCACTAATCGGACGGTGCATATCGATGGCTA	Reverse	C	C	C	T	T	C	T	T	T	T	T	T	T	C	C	C	C	C	T	C	T	C	C	T	C	C	C	T	C	C	C	C	T	C	C	C	C	C	C	C	C	T	C	C
NIAS_Os_aa03000448	3	1525202	1545855	TTTTAATTTTTTTCATAATTTTTTTAAATAAGACGGACGGTCAAATATTAGGCACGAAAA[A/C]TAGAGTTTGTCTTTTTTTTTGGTACGGAGGGAGTATATACCACTACGGATGTGTGTAGGA	Reverse	C	C	C	C	A	C	C	C	C	C	C	A	A	C	C	C	C	C	C	C	C	A	A	C	C	C	C	C	C	C	C	C	A	C	C	C	C	A	A	C	C	C	C	A
NIAS_Os_aa03000451	3	1656791	1677444	TGAGGGATCAGAAATATTCAGAATGGTGGTGCAATGAAATGAAATGAATTCAAGGTGCTC[A/G]TGCCTACAGGTAGCAAAAGCAGGCAGGAAGGCAGGCAGAGGGGGGAGAGAAGCCAGGTGC	Reverse	T	T	T	T	C	T	T	T	T	T	T	C	C	T	T	T	T	T	T	T	T	T	T	T	T	T	T	T	T	T	T	T	C	T	T	T	T	T	T	T	T	T	T	C
NIAS_Os_aa03000452	3	1741544	1762197	TTCGATTTAGATCAGAGCATTACTAGTTAATTAATGCCACGTACCAAGTCCCATGTATGC[A/G]GGCTGTGGACCCCAAGCAAATATGATTGTAGATTCAACAGAGTTTGGTAGCAATTTTGTT	Forward	C	C	C	C	C	T	C	C	C	C	C	C	C	T	C	T	T	C	C	C	C	C	C	C	T	T	T	C	T	T	T	T	C	T	T	T	T	C	C	T	T	C	T	C
NIAS_Os_aa03000455	3	2174753	2195415	GAAATATAATATCCCGGTTATTTATACCAACCGGGACCAAAATTGAAAAAAAAAAAAACT[A/G]CAGCCGCAACACACACGTCGCACACCTTCACCCTTATCTACTCGCGCCCCTCCTCCTCCA	Reverse	-	C	C	C	C	T	T	C	C	C	C	C	C	T	C	T	T	C	C	C	C	C	C	C	C	T	C	C	T	C	T	T	C	T	T	T	T	C	C	T	T	T	T	C
NIAS_Os_aa03000459	3	2438854	2459516	CGAATGGTCAAACGTGTGAGAAAAAGTCAACGGCGTCATCTATTAAAAAACGGAGGGAGT[A/G]TATGAGAAATGTGTTTCATATCAAACTAAAAGAGTAGAGGGGAAAAAATAATGTGTGTCA	Reverse	A	A	A	A	A	A	A	A	A	A	A	A	G	A	A	A	A	A	A	A	A	A	A	A	G	A	A	A	A	A	A	A	G	A	A	A	A	A	A	A	A	A	A	A
NIAS_Os_ab03000062	3	2504936	2525598	TTGCCTGCCACTGGCCGGCGGCGGCTCGAACCTTCTTCCGTCTCCCACCCGTGAGGCCGT[A/G]ACGTTGACCGGCGATCGCGCCTACACACCAACCAACCGGGGGCCAACTGAAAATACGCGT	Reverse	C	C	C	C	C	C	C	C	C	C	T	C	C	C	C	C	C	C	C	C	C	T	T	C	C	C	T	C	C	C	C	C	C	C	C	C	C	T	T	C	C	C	C	C
NIAS_Os_aa03000461	3	2547588	2568250	TTTCTCTAAAAATGGGAAAAAGAATCAAAGCTTGGTATTTGTAGCCCGGAATTTTTTTTT[A/T]AAAAAAAAATGAAAAACGGCCACCCTTCCAGAAAAAAAATGTATTAGATGGAAAAGGTAG	Reverse	-	A	-	-	T	A	A	T	T	A	A	T	T	A	-	-	A	-	-	-	-	A	A	-	T	A	A	T	A	A	A	A	-	A	A	A	A	A	A	A	A	A	A	-
NIAS_Os_aa03000464	3	2722161	2742823	ATGTGATGGAAAGTTGAGAATATGGGACAAACTAAACACGGCCTTAGTTTTCGTGTAATT[A/C]TATGTTTGTGTAACTTTAACTTTTGATCACCAATAAATTTTAAATGGTTAGATCATGATG	Forward	-	C	C	C	A	C	C	C	C	C	C	A	A	C	C	C	C	C	C	C	C	C	C	A	C	C	C	C	C	C	C	C	A	C	C	C	C	C	C	C	C	C	C	A
NIAS_Os_aa03000469	3	2843091	2863753	GTTGTGTGTGTGTGACAGGTTGATGTGATGGAAAAGGACTGAAGTTTGGATTCAAACTTT[A/G]GATCTAAACACAACCCAATTCTTCCGATTCGTAAACCCACGAGACAAAAAATATAAAAAC	Forward	C	C	C	C	T	C	C	T	T	C	C	T	T	T	C	T	C	C	T	C	T	C	C	C	T	C	C	C	C	C	C	C	T	C	C	C	C	C	C	C	T	C	T	T
NIAS_Os_aa03000470	3	2979204	2999866	AAGACCTGCTGGTGAGCTGGATGAGAGCATGTTTGCTACTAACGTGCGGGCCAATTTTAT[A/G]GATTCAGATTGAGTGACATAGCATAGGCATGTCACCCAATCTGAATCCCAATTTTATTGG	Forward	-	G	G	G	A	G	G	G	G	G	G	A	A	G	G	G	G	G	G	G	G	G	G	G	A	G	G	G	G	G	G	G	A	G	G	G	G	G	G	G	G	G	G	A
NIAS_Os_ab03000067	3	2988256	3008918	GCCAAATTCTTATTGTATAAGGAAGAAGCTTCTAAAATATGACCAAATAAGATAGGGGGC[A/G]CTGTTAAATATTTGGCTCAATCAAAACTAACGCATACTATTCAATTTGCAATTTGCCTAT	Reverse	A	A	A	A	A	G	G	A	A	A	G	A	A	A	A	A	G	A	A	A	A	G	G	A	A	G	G	A	G	G	G	G	A	G	G	G	G	G	G	G	A	G	A	G
NIAS_Os_aa03000475	3	3081821	3102483	TGCCATTAAGAACTTGACAGCTAGATGAGTCCTCAGATGAATCATGATGGCATTATCAGC[A/G]GTATCGAGTCGTTTGGCTGAACACACACCGTGCCAACTTGGTTAACCCTTTTGTTTGGTA	Forward	T	T	T	T	C	T	T	C	C	T	T	C	C	C	T	C	T	T	C	T	T	T	T	T	C	T	T	T	T	T	T	T	C	T	T	T	T	T	-	T	C	T	C	C
NIAS_Os_ab03000068	3	3112891	3133553	AGGAAGAGGAGATGGCGGCGATCGAGCTGTTGCCACCGAGACGTTGTCTATGAGCTTCCG[A/C]TGCCTGAGGTCGATCCAAAGCTGGCCAACCGCCTCCCTCGGTCCGTAACGGCCAAGGTTG	Forward	G	G	G	G	G	G	G	G	G	G	T	G	G	G	G	G	G	G	G	G	G	T	T	G	G	G	T	G	G	G	G	G	G	G	G	G	G	T	T	G	G	G	G	G
NIAS_Os_aa03000477	3	3164998	3185660	CCACCTAAGGTGTATGGAGGGAAAGGGAGGGATCATAAGTGAACTTACTGTCGCTTTTCT[A/G]GTGACGTGTGGCCCATACTTATTGGGAAGAACGTATTGTACGGACTATAAATTTTGGGCC	Forward	C	C	C	C	C	C	C	C	C	C	C	C	T	C	C	C	C	C	C	C	C	C	C	C	T	C	C	C	C	C	C	C	T	C	C	C	C	C	C	C	C	C	C	C
NIAS_Os_aa03000481	3	3223584	3244246	CGACCATTGATGCCTGGTCGGTCACGATGGCTTTGACACGCTCCTTCATCACCAGTGGCG[A/G]ACGCGGCTTTAGAATATAGATGGGTGGAGAATGGAGATGTTCACTCCATAAGAACAATCG	Reverse	G	G	G	G	A	G	G	A	A	G	G	A	A	A	G	A	G	G	A	G	G	G	G	G	A	G	G	G	G	G	G	G	A	G	G	G	G	G	G	G	A	G	A	A
NIAS_Os_aa03000486	3	3469643	3490305	AAAGATGAACTCAACATTTTGCGGATACCTGGTGTTGCAGTCTGGCTATGACTTCCAAAT[A/C]TACTTAATTCCATGAGCTCTTTGAGTATGTCATCACATCCACCAATACAACCTATAACAG	Forward	C	C	C	C	C	A	A	C	C	C	C	C	C	C	C	C	C	C	C	C	C	C	C	C	C	A	C	C	A	A	A	A	-	A	A	A	A	C	C	A	C	A	C	C
NIAS_Os_aa03000488	3	3584465	3605127	TTTGGGGGCCCTCGGACATTCCGAAGACTCGCCACAAAGACCTGGTAGCCAAGCTTACCT[A/G]GTGGGGATGTGGATAGCCTTCCCCCCTGCCTGGGGTGGCGCGACACTCCTGAGGATGCTG	Forward	C	C	C	C	C	T	T	C	C	C	C	C	C	C	C	C	C	C	C	C	C	C	C	C	C	T	C	C	T	T	T	T	-	T	T	T	T	C	C	T	C	T	C	C
NIAS_Os_aa03000491	3	3749985	3770647	AAAGAAGGCAAGCGTGTGATGTGTAGATGGGGCTAAAACTTTTTAAGCCCATGTCATATC[A/G]GATGTTTGGACGCTAATTTAGAGTATTAAATATGGACTAATAAAAAAACTAATTTCATAA	Forward	A	G	G	G	A	G	G	A	A	A	G	A	A	A	G	A	A	G	A	G	G	G	G	A	A	G	G	A	G	G	G	G	G	G	G	G	G	G	G	G	A	G	A	A
NIAS_Os_aa03000493	3	3884127	3904789	TTCTTTAAACATGACATAAGTATTTTCATATTTGCACAGAAATTTTGAATAAAACGAATG[A/G]TCAAACGTTGATCAAAAAGTTAATGGCATCATACATTAAAATATGGAGGGAGTACTTGAT	Forward	C	C	C	C	T	C	C	T	T	T	C	T	T	T	C	T	T	C	T	C	C	C	C	T	T	C	C	C	C	C	C	C	-	C	C	C	C	C	C	C	T	C	C	T
NIAS_Os_aa03000513	3	4446439	4467101	GACAAGGAGAAGGGGCAACGATGGAATTTCACGGTCGCACGGAGGAAGAATTGGACTACG[A/G]CGTCAAATAAAAAACCGATTCAGGATTGAACTACAACGTCAAACAAAAAAATAATATGGA	Forward	G	G	G	G	G	A	A	G	G	G	G	G	G	G	G	G	G	G	G	G	A	G	G	G	G	A	G	G	A	A	A	A	A	A	A	A	A	G	G	A	G	A	A	G
NIAS_Os_ab03000074	3	4611159	4631821	TTTCCACATCAGATTAGTAAGCAGCTCACTTTCACCGCGGAGAAGCGAGGCCAGGAAACA[A/G]TTTGATTCACCTGGAAATTAAACTTTCCAGCTATTTTCACATCACAGTAATACAGTGTAC	Forward	G	G	G	G	A	A	A	A	A	G	A	A	A	A	G	A	A	G	A	G	G	G	G	G	A	G	A	G	G	A	A	A	A	A	-	G	A	G	G	A	A	A	G	G
NIAS_Os_ac03000059	3	4745839	4766501	ACTTTGGATGCAAAGGCAATGCTTACAATGTAAAGTGTTGACAACAGAAATTTTTTTTTT[A/T]AAAAAAAAAAACAGATAAAGAGAGTGAATAAAAAGAAGAACGACTCCACTGGGGATCGAA	Reverse	-	-	T	T	T	T	T	T	T	A	T	T	T	T	T	T	T	T	T	A	T	T	T	T	T	A	T	T	A	T	T	T	T	T	-	A	T	T	T	T	T	T	A	A
NIAS_Os_ac03000061	3	5036044	5056706	GATGGAGAAGCAGAACATCGATTCGGCAAGGTGTTGCTGGAGATTCAGGAGTCCCTGGTG[A/G]CGTTGAATCAAGCTCAAGGTGAGACTCAAGCAGCCGTCGTCAAGATGGAACAAGGGGTGA	Reverse	G	G	G	G	A	A	A	A	A	G	A	A	A	A	G	A	A	G	A	G	G	A	A	A	A	G	A	A	G	A	A	A	A	A	-	G	A	A	A	A	A	A	G	G
NIAS_Os_ab03000076	3	5625905	5646567	AAGGCTCTGTCTACCAAGACCGACCCGGAGCTGTGGCGACACGCCATTGACAAGCTGAGG[A/G]ACGCGCACCTGCACGAGATCACCGGCATGGAGGAGGAGAACGCCGGCATGCTGCGCGTGC	Reverse	C	C	C	C	T	T	C	T	T	C	T	T	T	T	T	C	T	C	T	C	C	C	C	T	T	C	T	-	C	C	T	T	T	T	-	C	T	C	C	T	T	C	C	C
NIAS_Os_ab03000077	3	5691786	5712448	CTGACTATAATCTAACGTACTAATGGCCTAACAGTGGATGATGTCTAATTGTCTAACCCT[A/G]TAATATACTACTAGCAGCCACCGGGGGGAGGGTGCTGGCCCCCTCCGGCACCCCCGGTAG	Reverse	C	C	C	C	C	C	C	C	C	C	C	C	C	C	C	C	C	C	C	C	C	T	T	C	C	C	C	C	C	C	C	C	C	C	C	C	C	T	T	C	C	C	C	C
NIAS_Os_ac03000068	3	5726676	5747338	CTCTGAGGCTCTGGGCGCTATCCTAGGCGCTAGCTACGAATTCACAGTACTTCCTCCGTC[A/C]TAGAGATTTTAAGTTTTTGCTTGCAACATTTTACCATTCATCATATTTAAAATTTTTTGA	Forward	C	C	C	C	A	A	C	A	A	C	A	A	A	A	A	A	A	C	A	-	C	A	A	A	A	C	A	A	C	C	A	A	A	A	-	C	A	A	A	A	A	C	C	C
NIAS_Os_ab03000079	3	5966048	5986710	CAAATTCACTTGTAATACTTTCATCTGCATTTATCTGAACAAGTTCATGGCCCCTTGCCC[A/G]TTGGAGAGAACAGAGCATCTGAGCTAACTGAGCTAGCTTCTTTAAAACAGAGTCTTGCAC	Forward	G	G	G	G	G	G	G	G	G	G	G	G	G	G	G	G	G	G	G	G	A	A	A	G	G	G	G	G	G	G	G	G	G	G	G	G	G	A	A	G	G	G	G	G
NIAS_Os_ab03000081	3	6140255	6160917	ATCGCCCGAGCTCTCGCTCTCGGTCGGGCCGGGACGCGGCCATGCTTTTGCATGGTCCAC[A/G]GAATTTTGCACCCAACGAACGGACCGGACCGGCCGCGGCGCGCTCAGACGGATGCCGCGC	Reverse	G	G	G	G	G	G	A	G	G	A	G	G	G	G	A	G	G	A	G	G	A	A	A	G	G	A	G	G	A	A	G	G	G	G	G	A	G	A	A	G	G	A	A	A
NIAS_Os_ac03000074	3	6176568	6197230	TCCGGGAATTCTTTTTTAATTATTCCTGTATATTACTTTTTTATCCTTTTAATTGATAAT[A/C]TTATTTTATTGGAAATCGTGTAAAGATTATTTGGATTTAATACAGCTACTTGTGCAAGGA	Forward	G	G	G	G	T	T	G	T	T	G	T	T	T	T	G	G	T	G	T	G	G	G	G	G	T	G	T	-	G	G	T	T	T	T	-	G	T	G	G	T	T	G	G	G
NIAS_Os_ac03000079	3	6738586	6759248	CGGGTGTACTTGCTTCTATCTTTTTCGTGAACGCGTAAAAAATGTGCATGTCAATATATC[A/G]TCGCGAGGATGGCCCGTGACGAGTATGTGGCTGTGCGGTTGTGCCGTGAGCCTGACTCGC	Forward	T	T	T	T	C	C	T	C	C	T	C	C	C	C	T	T	C	T	C	T	T	T	T	C	C	T	C	C	T	C	C	C	C	C	-	T	C	T	T	C	C	T	T	C
NIAS_Os_ab03000088	3	6769713	6790375	CCTCACCCTGTAGAAACTTCCAAGGCGAAAGAACCTCAGCTGGCTAGCTTACAAGGCAGA[A/G]CAGATCGACTCTATCGATCAATGCACACATGCGTGCGCCTTCTTAGCTCGATCGATCCAA	Reverse	G	G	G	G	A	A	G	A	A	G	A	A	A	A	G	G	A	G	A	G	G	G	G	A	A	G	A	A	G	A	A	A	A	A	-	G	A	G	G	A	A	G	G	A
NIAS_Os_ac03000084	3	7337426	7336099	AATGTGCAGACAGATACTTACATACGTAGACATTTGATTTTTGTCCAGTTCCTTTTTTTT[A/T]AAAAAAAGAAGGTATTTTGTTCAGTGCTTTCTCATTGGCTTGATGATAATTCCATGAACT	Reverse	T	T	T	T	T	T	A	T	T	T	T	T	T	T	T	T	T	T	T	T	T	T	T	T	T	A	T	T	A	T	T	T	T	T	T	A	T	T	T	T	A	A	A	T
NIAS_Os_ac03000086	3	7846649	7845322	ACGTGAAGGGCCGATTTATTAGGGCTAGGGTATGATACCGCCGCCTGCAATGTATAGAGC[A/G]TGTGCTACAGTGAAAAGATTCTCTTAGTACCCTTGTTAATTCACACATTGCAGGTGCTCT	Forward	A	A	A	A	G	G	A	G	G	G	G	G	G	G	A	A	G	A	G	A	G	A	A	G	G	A	G	G	A	G	G	G	G	G	-	A	G	A	A	G	A	A	A	G
NIAS_Os_ab03000111	3	8251245	8248580	TACGTGCACCTCAGGATCGGGCCGTACGTCTGCGCCGAGTGGAACTACGGGTTCGCATTC[A/G]CATCTCTCTCATGCTCTCGCACTGGCTATCGCTGGGCGAATTGATCGATAGATTGGTAAG	Reverse	G	A	A	G	A	A	A	A	A	A	A	A	A	A	G	A	G	G	A	G	G	G	G	A	A	A	A	A	G	A	A	A	A	A	-	A	A	G	G	A	A	A	G	A
NIAS_Os_ac03000129	3	8310419	8307754	AGTTATTTCTTTCTTTTCACATGCTTAGTCAGATGAAAACAAAGAGTGGATTTCTTCTGT[A/G]TGCAACTATGGCGAGAGTTTCATATCATCCATCTCAATGGGCAACATTCAGGCAGTTCAG	Reverse	T	C	T	T	C	C	C	C	C	C	C	C	C	C	T	C	T	T	C	T	T	T	T	C	C	C	C	C	T	C	C	C	C	C	-	C	C	T	T	C	C	C	T	C
NIAS_Os_ab03000171	3	8400647	8397982	ACAAAATTGGTACTTTGTGACATCTTGTCTCATAGGCTCGTTTGCTATTGCATATGTTTA[A/G]GGTGCCCATTAATTAGCTAGTGTGAGATGGGTGGTGGTCCTGTCCTTTGATGATATTACA	Forward	A	A	G	G	A	A	A	A	A	A	A	A	A	A	G	A	G	G	A	G	G	G	G	A	A	A	A	A	G	A	A	A	A	A	-	A	A	G	G	A	A	A	G	A
NIAS_Os_ac03000214	3	8551488	8548823	CATTGTGAAACGGAGGAAGTAGTATAATAAGTCAATTATGCACATAATAAACAACATATT[A/G]ATCCTTTTTATTATTTGTCTATTGTTAACGACCAAATTTGGTAAGATGTGAACCAGGTTC	Reverse	A	A	G	G	A	A	A	A	A	A	A	A	A	A	G	A	G	G	A	G	G	G	G	A	A	A	A	A	A	A	A	A	A	A	A	A	A	G	G	A	A	A	A	A
NIAS_Os_ab03000240	3	8581800	8579135	ACACGGGGACGGATGGAGATAAACGAAAGCAAATCTAGCTCCCTCCCTCTCACTCACGGA[A/C]GGAGACACAGACAAGAGGGCTAAGCCAATCACGTGGCGATCACCTTGCTACTAACACAAA	Forward	C	A	C	C	A	A	A	A	A	A	A	A	A	A	C	A	C	C	A	C	C	C	C	A	A	A	A	A	A	A	A	A	A	A	-	A	A	C	C	A	A	A	A	A
NIAS_Os_ab03000245	3	8590376	8587711	CCCCCATGGCCCCATGCAGAGTAGTACGCCTCTGCTCTTTCCATCTCGCTGCCCAAAACG[A/G]TACGGCAAAAAGCGCTGCTGACAGGGACAGTCGCCGATTGCGCCCACTCCCCACTCCCCG	Forward	C	C	T	T	C	C	C	C	C	C	C	C	C	C	T	C	T	T	C	T	T	T	T	C	C	C	C	C	C	C	C	C	C	C	C	C	C	T	T	C	C	C	C	C
NIAS_Os_ac03000229	3	9345120	9342455	CATGTATCTTATCTCCGATATAAGGTTGCTATATTTTAGAACTGATGGAGTAATATTTTA[A/C]GTTTTTCTGGATCTGGAATTCGGGATGGGATATCATAGATAAAGCTCTGCAAGGCAAGCT	Forward	G	G	G	G	G	G	G	G	G	G	G	G	G	G	G	G	T	G	G	G	T	T	T	G	G	G	G	G	T	G	G	G	G	G	-	G	G	T	T	G	T	G	T	G
NIAS_Os_aa03000528	3	10014890	10012225	TACTTTTTTTAATTTAAATATACATTTGGAAAAACGTGCCTTGCACGTGCATTATTACTA[A/G]TCCTGATATAAGTATACACAGAATGACAATGCCAAATCCAGCCCATATATCAAGGAGAAA	Forward	G	G	G	G	A	G	A	A	A	A	A	A	G	A	G	G	G	G	A	G	A	A	A	A	A	A	A	G	A	A	A	A	A	A	G	A	A	A	A	A	G	A	A	G
NIAS_Os_aa03000534	3	10108607	10105942	CAAGAACTTGCCATGAAGCTCAAGAACACCCTCTCAACCTCTTCAGAGGCATCTATGCTA[A/G]TCAAGCACATGACGTACTCCATCACCAACGCATCGCACGTCAATGTGATCCTGCCATCGT	Reverse	T	T	T	T	C	T	C	C	C	C	C	C	T	C	T	T	T	T	C	T	T	C	C	C	T	C	C	T	C	C	C	C	C	C	T	C	C	C	C	C	T	C	C	C
NIAS_Os_ac03000236	3	10150072	10147407	TGATGTTGGGGATGTACTACCTCCATTCTACAATAGTTGTCATTTTAGTATTCAAATTTT[A/G]TCTTAAAATAGTTGTCGCTACAAACTTTAATACGGAGTACATGTTAAATCAATCATCTTT	Reverse	C	C	C	C	T	C	T	T	T	T	T	T	C	T	C	T	C	C	T	C	T	T	C	T	C	T	T	-	T	T	T	T	T	T	T	T	T	C	C	T	T	T	T	T
NIAS_Os_aa03000542	3	10208990	10206325	GTAGCTATATTAACACATTTCTTAAAAAATCTATGGGTAAATTGGAATGGTCTATACATG[A/G]TGCATTACATTTTTCTAAGTTTTAGGTACTGAGCATTTCAATAAACGATGTCGGTGATAT	Forward	G	G	G	G	A	G	A	A	A	A	A	A	G	A	G	A	A	G	A	G	A	A	G	A	G	A	A	G	A	A	A	A	A	A	A	A	A	G	G	A	A	A	A	A
NIAS_Os_aa03000545	3	10243395	10240730	TTAACAAAATAGTGGCATTTACATTCTGTAGGTAGATAACGCAAGCTCTATAGAGAAAAA[A/G]GTATATGCAATGGCTCTTTCTGTAATTTTGACTGCAAATATACCTGGAGTTATCGAGAAA	Reverse	C	C	C	C	T	C	T	T	T	T	T	T	C	T	C	T	T	C	T	C	T	T	C	T	C	T	T	C	T	T	T	T	T	T	T	T	T	C	C	T	T	T	T	T
NIAS_Os_ab03000251	3	10280370	10277705	CGCGATGTTGCGCCGCTTGTCTACAAGGCCTCCAAGAAAAAGAACAGAACACTTCAACAC[A/G]CTTTGCACACTGACCAATGGCTGCTTGACCTTGATCTCCAGTCGATCTTGAACTGGACGA	Forward	C	C	C	C	C	C	C	C	C	C	C	C	C	C	T	C	C	C	C	C	C	C	T	C	C	C	C	C	C	C	C	C	C	C	C	C	C	T	T	C	C	C	C	C
NIAS_Os_aa03000564	3	10368465	10365800	AATCTCGCACAACGTCGGAAAACTGAACAAATGGTTAAATATCTCAAAACTGAAAGGGCC[A/G]CAAGAATCAGCTGTTATAAACTGGCGATTCGACGGCCAGAGCCTTAGAGTGGGCCTCCTC	Forward	-	C	-	-	C	T	C	C	C	C	C	C	T	C	C	C	C	T	C	C	C	C	C	C	T	C	C	T	C	C	C	C	C	C	C	C	C	C	C	C	C	C	C	C
NIAS_Os_aa03000573	3	10477489	10474824	CCTATAAATATATTTTAAAGAGATAAAGAAAGAGAGAAAATAACAGCGGACGACAGATCT[A/G]TAGTCATCTGTAGCACGGACTTCAAAACGTAATATATGTATGACAAGTAGGAATAAATAG	Forward	-	G	-	-	A	G	A	A	A	A	A	A	G	A	A	A	A	G	A	A	A	A	A	A	G	A	A	G	A	A	A	A	A	A	A	A	A	A	A	A	A	A	A	A
NIAS_Os_aa03000589	3	10585522	10582857	ATAACATGGCTGTGCAACAACTCGAAAGATGGATGGGCGGGTGGCTATTGCTACTCCATC[A/C]ATTTCACAATGTAAGTCATTCTAACATTTCTCATATTTATATTGATGTTAATGAATCCAG	Forward	-	A	-	-	A	C	A	A	A	A	A	A	C	A	C	A	A	C	A	C	A	A	A	A	C	A	A	C	A	A	A	A	A	A	A	A	A	A	A	A	A	A	A	A
NIAS_Os_ac03000247	3	10654743	10652078	CCATATCTAGAAGCTTCATTGGTCACACCCTTCCATCACTCTCGACAACATGCCTAGAAG[A/G]AGGAGGTTGAGAAGCCCACGCCAATCAACGTCCTTCCTAATGGCTTCACTTCTTCTGATT	Forward	-	C	-	-	C	C	C	C	C	C	C	C	C	C	C	C	C	C	C	-	C	C	C	C	C	C	C	C	C	C	C	C	C	C	T	C	C	C	C	C	T	C	C	C
NIAS_Os_aa03000595	3	10734126	10731461	TTCTTCAAATTTTTAATCTATTATATTATTAAAGGAATAGAAAAAAGAGGCATCACGTTC[A/G]CTTTCATGGGCTAGAAATTCCCATGTTAATCGGAGAAAAAAGAAAAAGCAGAGTCCATAT	Reverse	-	C	C	-	C	T	C	C	C	C	C	C	T	C	T	C	C	T	C	T	C	C	C	C	C	C	C	T	C	C	C	C	C	C	C	C	C	C	C	C	C	C	C	C
NIAS_Os_ab03000258	3	10746273	10743608	TACGTGTTTGTTCATGCTAATCGAGAATATAATCGGGGATTTCAGGGCCCATATGTATAT[A/G]ATCTCTGCCGGTGGGCGCGAATTGGATTGCTCACCGGCCGGGACTGTGCGGCGGCATGAT	Reverse	C	C	C	C	C	T	C	C	C	C	C	C	T	C	T	C	C	T	C	C	C	C	C	C	T	C	C	T	C	C	C	C	C	C	C	C	C	C	C	C	C	C	C	C
NIAS_Os_aa03000619	3	10950263	10947598	GAAGTCTGAACATCGATCGGTACGAGAAAACGGGCACTGCCTAATCTCACTTGGAAACGG[A/G]TCAGGCCAGCAATGACATGGAGCCTCTTGTCATGTGTTGTCTTGAGCTTGGGCCTGGAGA	Forward	-	T	-	-	T	C	T	T	T	T	T	T	C	T	C	T	T	T	T	C	T	T	T	T	C	T	T	C	T	T	T	T	T	T	T	T	T	T	T	T	T	T	T	T
NIAS_Os_aa03000626	3	11055471	11052806	ATCATTCTATTTGCCAGAAAAAAGAATTGTTTACATATCTCTGCATTCAGGAGTTCCATT[A/G]CAATCTTGGATTGAGTAAATCAGTGCCAAAGTCAGAGATTTATTCTGTATTGAAAGAAGG	Reverse	A	G	A	A	G	A	G	G	G	G	G	G	A	G	A	G	G	G	G	A	G	G	G	G	A	G	G	A	G	G	G	G	G	G	G	G	G	G	G	G	G	G	G	G
NIAS_Os_ac03000255	3	11101046	11098381	AAGCTGGCTGAGAGGCTTGGTGTGCCAATGGATACAACTTTCCACAATGCTGTTCTCATG[A/G]CATGTGTAAAAGCTGAGGATTTGATGGAGATGGAGAGGGTCTTCATGCGCATGAAGCAAA	Forward	G	G	G	G	G	A	G	G	G	G	G	G	A	G	A	G	G	G	G	G	G	G	G	G	A	G	G	A	G	G	G	G	G	G	G	G	G	G	G	G	G	G	G	G
NIAS_Os_aa03000648	3	11166457	11163792	CCTGTACAACGATTTCTGCAAACAAGCCATCCCCTGTTTTTTTTTTCCACTGGCATAGTT[A/G]TTCATACATTTTTCATGGTAGTTATGGTGTCAATGCCTAGTCAATCACACTTATTCATTA	Forward	G	G	G	G	A	G	A	A	A	A	A	A	G	A	G	A	A	G	A	G	A	A	A	A	G	A	A	G	A	A	A	A	A	A	A	A	A	A	A	A	A	A	A	A
NIAS_Os_ab03000261	3	11234328	11231663	GACACTAGATGCTGTCAAATCTGATCCTGCTCTGCAGGGTGAGTCTCCTCCTCAAGTGAA[A/G]CCATAAAGACGTGAACTCTCCAAGATCTACCATTTGCACCATTTTGCTGCGTGGAGTAGA	Forward	G	G	G	G	G	A	G	G	G	G	G	G	A	G	G	G	G	G	G	G	G	G	G	G	A	G	G	A	G	G	G	G	G	G	G	G	G	G	G	G	G	G	G	G
NIAS_Os_aa03000667	3	11264731	11262066	AGGAGTTGTATTGGTTTGTCCTAGAAATTTGTGCGCCTCTTCAGATGCTTTCAAATTGTC[A/G]AAAGTGTCTTTTGGATGCTTGTTTTGTGATTTTGCATTGCCCTTAATGCTTTGTTAGGTA	Forward	C	C	C	C	T	C	T	T	T	T	T	T	C	T	C	T	T	C	T	C	T	T	T	T	C	T	T	C	T	T	T	T	T	T	T	T	T	T	T	T	T	T	T	T
NIAS_Os_aa03000680	3	11362225	11359560	GAATGATAAGATATGATAAGATCTAACACTCCTCCTCAGTCCTAACTCTTTCTAGGTTAA[A/G]ATTGTTCTTGAACATCTCCATTTGTCTTACTGGTATAGCTTTTGTAAAACCATCTGCAAC	Forward	-	C	-	-	C	T	C	C	C	C	C	C	T	C	-	C	C	C	C	-	C	C	C	C	T	C	C	T	C	C	C	C	C	C	C	C	C	C	C	C	C	C	C	C
NIAS_Os_aa03000700	3	11504863	11502198	AATTGTAGAATTAAAAGCCAGAAGCTGGAAAACCCAGCTTCTCCAGATTCTCATAAACTA[A/C]TGCTTCTTAGAATCTTAAACTCCCCCAAACATACCCACTTTTATATAAAATCTAAATATA	Forward	G	G	G	-	T	G	T	T	T	T	T	T	G	T	-	T	T	G	T	G	T	T	T	T	T	T	T	G	T	T	T	T	T	T	G	T	G	T	T	T	G	T	T	T
NIAS_Os_ac03000266	3	11611635	11608970	TCACCAATTTTAACTCCTGGGACCTCTCCAACCCTCTTGTCCTTGTTAACATGATATCCA[A/G]CTTTTCTCATGAGGTTCAATGCTTGGAAGACAAGCTGTTTTGAAGCCATTTTCACATCTA	Reverse	C	C	C	C	T	T	T	C	C	C	T	C	T	T	C	C	C	T	T	C	C	T	T	T	T	C	T	-	T	T	T	T	T	T	C	C	T	T	T	C	C	C	C	T
NIAS_Os_aa03000703	3	11634683	11632018	CCCCTGGGACCTTGGCCTCCCATGCAGGTGAGAACATCGATTTTTTTTTTCTTTTTTTTT[A/T]AAAAAAAACAGAAGACGACGACGTGCAGGTGAGGTGTACTCGTACGTGTATAGTAGAAGA	Forward	-	-	-	-	A	T	A	A	A	A	T	A	T	A	-	A	A	A	-	-	A	T	T	A	A	A	T	T	-	A	A	A	A	T	T	A	-	T	T	A	-	A	A	A
NIAS_Os_aa03000704	3	11654988	11652323	ACTCGTTCATGAACAAAGTGGAGATCGATCTCGACATGCTTCGTTCGTTGATGCTGAACT[A/G]GATTTGTTGAAAGATATACAGCACTGACGTTGTCACAGTAAACTAAGGTTGCCTTGGAGG	Forward	G	G	G	G	A	G	A	G	G	G	A	G	G	A	G	G	G	G	A	-	G	A	A	A	G	G	A	G	A	A	A	A	A	A	G	G	G	A	A	G	G	G	G	G
NIAS_Os_aa03000709	3	11793611	11790946	TTAGCTATTTTTTGACTGCTACCGCGTGTGAATTGCTGCGGCATTGGCGAATTGTTTCAT[A/G]ATGATGCGTATTATCTCGTGGTTAGTGATAGAGTGGTGGTATAGTAGGTTGCTCGGTCGC	Forward	G	G	G	G	G	A	G	G	G	G	G	G	A	G	G	G	G	G	G	G	G	G	G	G	G	G	G	A	G	G	G	G	G	G	G	G	A	G	G	G	G	G	G	G
NIAS_Os_aa03000713	3	11934525	11931860	AAAATGTACAGTTTACTCCTGTATGATTTCTTTTTTGGTATAAATCAACAAAATTTGGCA[A/G]GCGGATACACAGCATGGGTACAAAGAAACCTATCCTTTGGATAGCTGACAAAGGCAGCAA	Forward	C	C	C	C	T	C	T	C	C	C	T	C	C	T	C	C	C	C	T	C	C	T	T	T	T	C	T	C	T	T	T	T	T	T	C	C	C	T	T	C	C	C	C	C
NIAS_Os_ac03000272	3	12084969	12082304	AGGCACGGGCCAAAATATGTGGTACCGCAAGGACCAGCACGAGAGGAGAGGAGGCAGCAC[A/C]AGATCACGGTGCAATAGAATATCCCCTACCTTCACGGCTCAGGCGCCGAGCAATCCTCTC	Reverse	A	C	C	A	A	A	A	A	A	A	C	A	A	A	C	A	A	A	A	C	A	C	C	A	A	A	C	A	A	A	A	A	A	A	C	A	A	C	C	A	C	A	A	A
NIAS_Os_aa03000719	3	12153838	12151173	CTCTGACAACCCCCACCACGATCACGATGGATTATAAGTGTTGGAAGACTAGAGGTCGGC[A/G]TAGGGGTGTCACTCACGCGACGAATGCTTGGGCAATGGTCATCGCCGCCGCCGTGATCGT	Forward	-	C	C	C	T	C	T	T	T	C	C	C	C	T	C	C	C	C	T	C	T	C	C	T	T	C	C	C	T	T	T	T	T	T	T	C	C	-	C	C	T	C	C	T
NIAS_Os_aa03000726	3	12222498	12219833	CTAACTATTAAAACATGTTCAAATAGACTCCTGGACTGTTTTTAGGGTGCTTTTTTTTTT[A/T]AAAAAAAAAGGAATTCCCTTGCCACTTTTATGTGGGCTCTATGTTTGTTCTTAATTCCTC	Reverse	-	T	-	T	A	T	A	T	T	-	T	T	T	-	T	-	-	T	-	T	-	T	T	-	-	-	T	T	A	A	A	A	A	-	T	-	T	T	T	-	T	-	-	-
NIAS_Os_aa03000782	3	12312588	12309923	TTAGTGAGCTTATTATCATCAAAGTTTTGATACATGATACATCTATGATGTGATTGTGAT[A/C]TACTCCGTACTATCTAAGTTTTGATACAACCGACCTCTCTGTAAGGTATAGTGTCCTCGC	Reverse	C	C	A	A	C	A	C	C	C	C	A	C	A	C	C	C	C	A	C	A	A	A	A	C	C	C	A	A	C	C	C	C	C	C	A	C	A	A	A	C	A	C	C	C
NIAS_Os_aa03000834	3	12469828	12467163	CTGGACATACATCTGTCCAGATTCATCATACTAGAATATGTCACATCCGGTCCTAAATTC[A/G]TTTTTTATGGGATGGAGTAGTAGGTACTACTCCCTCCGTCCCAAAACTTTTGTTAGAGTG	Forward	G	G	G	G	A	G	A	A	A	A	G	A	G	A	G	A	A	G	A	G	G	G	G	A	A	A	G	G	A	A	A	A	A	A	G	A	G	G	G	A	G	A	A	G
NIAS_Os_aa03000842	3	12540690	12536689	CATTTCATAAAAGTTTTTGAATAAAACGAATGGTTAAACATGTTTAAAAAAGTCAACGGC[A/G]TTAAACATTTAGGGAAAGAGGGAGGGAGTATTAGCCATTAGGTTTGTCCAGCCGTCCAGG	Reverse	-	C	C	C	T	C	T	T	T	T	C	T	C	T	C	T	T	C	T	C	C	C	C	T	T	T	C	C	T	T	T	T	T	T	C	T	C	-	C	T	C	T	T	C
NIAS_Os_ac03000286	3	12686486	12682485	AAAGCAAAAGGAAACATTTGGATAAATTCTTCCAGAGTCCCACATAGTATGATTCTCTTC[A/G]TCTGGTGCTAGCCAGATTCTACAAAAGTCACTATGTCTACATTCTACAAAAAAAAAATCA	Forward	C	C	C	C	C	C	C	C	C	C	T	C	C	C	C	C	C	C	C	C	C	T	T	C	C	C	T	C	C	C	C	C	C	C	T	C	C	-	T	C	T	C	C	C
NIAS_Os_ab03000267	3	12713024	12709023	TTGAAGACAGTGCCGCCGGTGTGCCTTGATCAAGCTGAAGCTGCTGTTCATCGTTCGGCA[A/G]CGAGCGACATCTTCAGAACCTGCAAAGCTGCTGCCTATGACACAGACGACCTCCAACAGG	Reverse	A	A	A	A	A	A	A	A	A	A	G	A	A	A	A	A	A	A	A	A	A	G	G	A	A	A	G	A	A	A	A	A	A	A	A	A	A	G	A	A	A	A	A	A
NIAS_Os_aa03000853	3	12745647	12741646	ACTTACTATAAGATCCGGGTGGCCATCTCCACCGAAAGTGTTCCTCAGCTAGTGAAAAAG[A/G]CCCTGGGGTTCGGCACGTATATCTGGCGGAAAGAGCTCGAATCCGATAGATCTTTTTTTT	Reverse	T	T	T	T	T	C	C	C	C	C	T	T	C	C	T	C	C	T	T	T	C	T	T	C	C	C	T	C	T	C	T	T	T	C	T	C	C	T	T	C	T	C	C	C
NIAS_Os_aa03000855	3	12864832	12860831	AGGGGCGCTTTACTACTAATGGAAAAACTCAATTACAAGTTTACAATTGCACATACGCAT[A/C]ATGAAATCGAATTAATTAAGCCAACACAAACACGTACGTACACGTGCAGCAAAAGTTTCA	Reverse	C	C	C	C	A	C	C	C	C	C	C	A	C	C	C	C	C	C	A	C	C	C	C	C	C	C	C	C	A	C	A	A	A	C	C	C	C	C	C	C	C	C	C	C
NIAS_Os_aa03000857	3	12927676	12923675	CAAAAGGAGTATCTATTGAAACTTCAAACGCTAAACCATGCATTGTAAATTAAAAAAAAA[A/T]ATATAATTCAGAACCTGCAAACAACATGACATTTAGCCAAAATCATCAGTCATGCATCTG	Reverse	T	T	T	T	T	A	T	T	T	T	A	T	A	T	A	T	T	T	T	T	A	A	A	T	T	T	A	A	T	T	T	T	T	T	T	T	T	A	A	T	T	T	T	A
NIAS_Os_aa03000861	3	13100478	13096477	TTTTAGTCCCAGTTTAAAAGAAGGGAAGCTGTGTCAGACCCCTCCACTATCTTTAGTCCC[A/G]GTTGTAACAATTGGGAAAAAAATCAGCGACCCGCCTCATCCTCCCCTCCCCCAACCTTAT	Reverse	G	G	G	G	G	A	G	G	G	G	A	G	A	G	G	G	G	G	G	G	G	A	A	G	G	G	A	A	G	G	G	G	G	G	G	G	G	A	A	G	G	G	G	G
NIAS_Os_ac03000294	3	13178684	13174683	TGCAGAGGAAACCATTCAAGAGGATGGTGACCAAGAGGGTCAGAAGAAAAAGAAGAAAAA[A/G]AAGTCCAAAGATAGCGAGGATTCTCCTGTGGCCGATGCTGATGGCGGCAAGAAAAAGAAA	Reverse	C	C	C	C	T	T	C	C	C	C	T	C	T	C	C	C	C	C	C	C	C	T	T	C	T	C	T	-	C	C	T	C	C	C	C	C	C	T	T	C	C	C	C	C
NIAS_Os_aa03000863	3	13357586	13353585	AAGCTGCACAAGCAAGGTTAATGGAAAAGGAAAAGAACAAAAGCCCTTCATTTGCTATGC[A/G]AGTTTCACTGAAGATAAACAAGGTTGTCTGGAGCATGTTAGCCGATGGAAAATCATTTGC	Forward	G	G	G	G	A	G	G	G	G	G	G	G	G	G	G	G	G	G	G	G	G	G	G	G	A	G	G	G	G	G	A	G	G	G	G	G	G	G	G	G	G	G	G	G
NIAS_Os_aa03000864	3	13376189	13372188	ACAGACAGACGATACTAGTAGATACAGAAAATGACGACTCAGTTTCTGCTGTTATCCAGC[A/G]GGCAATTGAAAAGACAAATTATTGGCCAAAGGATGTGTATTACACATACTCCATGGGCAT	Forward	G	G	G	G	G	A	G	G	G	G	A	G	A	G	G	G	G	G	G	G	G	A	G	G	G	G	A	A	G	G	G	G	G	G	G	G	G	A	A	G	G	G	G	G
NIAS_Os_aa03000866	3	13506869	13502868	AGCCGGATCGATTTGTGTCGCGACTTCGCCCAAATCGTTGTTTATTAGAACCTTTCGGAA[A/G]ATCGGGAAACCTAGTACACATCAAGTGGTATCAGAGCTCTAGGTTCACAGTCAGGTTCGC	Reverse	C	C	C	C	T	C	C	C	C	C	C	C	C	C	C	C	C	C	C	C	C	C	C	C	T	C	C	C	C	C	T	C	C	C	C	C	C	C	C	C	C	C	C	C
NIAS_Os_ac03000301	3	14259151	14255150	AAAATAAAATCATATTAATTAGTATCTGATTTGACAAGTTGTATTAATTTGTATAACATG[A/C]GGAGAAGCATATTTAACATTTGTGCAAAATCACTGTAGAAACTGCGATTATCTCTATATT	Reverse	G	G	G	G	G	G	G	G	G	G	G	G	G	G	G	G	G	G	G	G	G	G	G	G	G	G	G	G	G	G	G	G	G	G	T	G	G	G	G	G	G	G	G	G
NIAS_Os_ac03000305	3	14731621	14727620	AACATGTCAGAGCATACACAGTTTGCAATAGAAGAAACGCACAAAAGTTTTTTTTTTTTT[A/T]AAAAAAGAAAATCAAGCAAGCAACCTTGGAGCGAGATCTTTATCAGCTTTTCCCATCAAC	Reverse	T	T	T	A	T	T	T	-	-	-	-	-	T	-	A	A	-	T	-	T	T	T	T	-	T	-	-	T	-	-	T	-	-	-	A	-	-	T	T	-	-	T	-	-
NIAS_Os_aa03000871	3	14834309	14830308	TTTGCCGATACCTAGATACCTCCCCTCCCCCCCAAATCTTTTGAAGGCTACCCCTTGTGC[A/C]TGAGACCTTGAAAGCCTGTGGATAATTATTTTTCAGAACACAAATAGAACATATACTAGA	Forward	C	C	C	C	A	C	A	A	A	A	A	A	C	A	C	C	A	C	A	C	C	C	C	A	A	A	A	C	A	A	A	A	A	A	C	A	A	C	C	A	A	A	A	C
NIAS_Os_aa03000877	3	14968678	14964677	ATAATTACTTAATTTTTTGAATAAGATGAAAGATCAAACATATTTAAAAAAGTCAATGGC[A/G]ACAAATATCTAAGAATGGAGGGAGTACAATACCTGTGTAGTTTTGTCTACTCATACTCCT	Reverse	-	-	-	-	A	G	A	G	G	G	G	G	G	G	-	-	G	-	G	-	G	G	G	G	A	G	G	G	G	G	A	G	G	G	G	G	G	G	G	G	G	A	G	G
NIAS_Os_aa03000884	3	15084352	15080351	CTGTTTAGAAGAATTTAAGATTCTAAAAGTAATTGGTTGGTAACCAGTTTTTAAGAATTT[A/T]AAAAAGCTGAGTTTCCCAGCTTCTGACTACTAGTTTATTTTATGGATTCTACAACTACAC	Forward	-	T	T	T	A	T	A	T	T	T	T	T	T	T	T	T	T	T	T	T	T	T	T	T	A	T	T	T	T	T	A	T	T	T	T	T	T	T	T	T	T	A	T	T
NIAS_Os_ab03000275	3	15153281	15149280	ATCCCCTCCACCACCTCCCAAACCGGGAACCCTAGGTCCTCAGCCACATTTCTTCCACCA[A/G]AGGTTGCCACCGCCATCGTAAAAAAATGGCCACCATCGATGAGTTACTCCTCCCTTCTTC	Reverse	C	C	C	C	C	T	C	C	C	C	C	C	T	C	C	C	C	C	C	C	C	C	C	C	C	C	C	-	C	C	C	C	C	C	C	C	C	C	C	C	C	C	C	C
NIAS_Os_aa03000894	3	15162166	15158165	TTTTAGAGTCCTAAAGAATTGGTGGCAGCCCCCATTTGATCTTTAGGAGCTCTAAAGTAT[A/G]GGCTACTGCCGGAGATGCTTTAGGCTATAGTAGAGCTGCACGTCGTATATACGTAGACTG	Forward	-	C	C	C	T	C	T	T	T	T	T	T	C	T	C	C	T	C	T	C	C	T	T	T	T	T	T	C	T	T	T	T	T	T	T	T	T	T	T	T	T	T	T	T
NIAS_Os_aa03000904	3	15221110	15217109	TGGCCTTATGCTATAGCAGCCCGCGAAACAAAAATAGTTGTCATTTGTACTTTTTTTTTT[A/T]AAAAAAGCGATCACTTAGTTCCAACATGCTATGTCATATCGGGACTACCTATACATTTGT	Forward	-	T	T	T	A	T	A	T	T	T	T	T	T	T	T	A	T	T	T	T	T	A	A	T	A	T	T	T	T	T	A	T	T	T	A	T	T	A	A	T	T	A	T	T
NIAS_Os_ac03000309	3	15247371	15243370	GGGATCATCATATCATCTCGTTAGAGCATCTTCAGGATATAAAGATTACCAGCGCTTACA[A/G]ACGACAGTACGAAGCTAGGCTCCTGAAATTCTTACATGCAAGCGCACCGGCCTTGAAGAA	Forward	-	T	T	T	C	T	C	C	C	C	C	C	T	C	C	C	C	T	C	T	C	C	C	C	C	C	C	-	C	C	C	C	C	C	C	C	C	C	C	C	C	C	C	C
NIAS_Os_aa03000919	3	15325185	15321184	GAATGGAAAGATGCTGCTTGATTGATTCTTCTAAACCATCCTGTTCATGCTTGCGCAAAT[A/C]AGAAAATGTCACTTCAGAGCTTCATCCAACCCTGTATACAGGGGTGAAGACAGCTATAGA	Forward	A	A	A	A	A	A	A	A	A	A	A	A	C	A	A	A	A	A	A	A	A	A	A	A	A	A	A	C	A	A	A	A	A	A	A	A	A	A	A	A	A	A	A	A
NIAS_Os_aa03000943	3	15444294	15440333	AAAGGCATGCATTCGTGCTGTCGGAGGAACAAGGACGGGTCCCCGGGCCTCTGCGGTCTT[C/G]GGGACAACAAATGTGACGTACTTCCTTCGTTTTATAACGTAAGTCTTTATAGGATTATCC	Forward	C	G	C	C	C	G	G	G	G	G	G	G	G	G	C	G	G	C	G	C	C	C	-	G	C	G	G	G	G	G	C	G	G	G	C	G	G	C	C	G	G	G	G	G
NIAS_Os_ab03000283	3	15473895	15469934	TACATCAGCAAGAAGCAGCCTTCGCTGACGCCGTGCAGTCCTACCTCTTCCCTCAGCACC[A/T]CGGCCCTATTTCATAGTGAGGACAATAATTAACCATATCTGAACCTAGTATTCCTATTAT	Reverse	T	T	T	T	T	T	T	T	T	T	T	T	A	T	T	T	T	T	T	T	T	T	T	T	T	T	T	-	T	T	T	T	T	T	T	T	T	T	T	T	T	T	T	T
NIAS_Os_aa03000956	3	15484485	15480524	GGAGTGGTGGATCCGCCATGCATGGGAGGATCGACTAACGACTACGGTAGCCTTAGGAGT[A/G]CGGATCGAATGCTGCCTGCCTCAGGAGCGGTGAGTGGTGACTAAAGATTGTGGTGACCTT	Reverse	C	C	C	C	T	T	T	T	T	T	T	T	C	T	C	T	T	C	T	C	C	T	T	T	T	T	T	C	T	T	T	T	T	T	T	T	T	T	T	T	T	T	T	T
NIAS_Os_aa03001017	3	15523496	15519535	AGAGATGAAATTTGCACCCTTGATGAATGATCTGAAGGTTAAAAGTAACTGAAGTGATGT[A/G]GCTTCATGAGAGTAGAGAAAATTAGCATTAACTATACTTAGTGGGGATGATATTTATAGA	Forward	-	C	T	T	T	T	T	T	T	T	T	T	C	T	T	T	T	-	T	T	T	T	T	T	T	T	T	C	T	T	T	T	T	T	T	T	T	T	T	T	T	T	T	T
NIAS_Os_aa03001053	3	15539780	15535819	ACAATGATCAATCATGGTGATGTCTTGTCTCTAGATATAGCAGGGGCAGGCAGTGTCGAG[A/T]CCAAAAGCACAAAGGGACAAGTGAAGCCAAGCACAGCATATTAGCATAGCATGCCTAAGG	Forward	T	T	T	A	A	A	A	A	A	A	A	A	T	A	A	A	A	T	A	A	A	A	A	A	A	A	A	T	A	A	A	A	A	A	A	A	A	A	A	A	A	A	A	A
NIAS_Os_aa03001122	3	15557132	15553171	TGTGAAATCAGGCAAGACCCTTAATCTGCCCGTGGACTACCAAAACAGATTCAAATGACG[A/G]GATCTCGGACTCCAGATTCAAATGCGGAACCAAGTAATTAAGTATCAAAACTTATCAAAA	Reverse	T	T	T	C	C	C	C	C	C	C	C	C	T	C	C	C	C	T	C	C	C	C	C	C	C	C	C	T	C	C	C	C	C	C	C	C	C	C	C	C	C	C	C	C
NIAS_Os_aa03001243	3	15565928	15561967	TATCTAAACTCAGGTTAGACTAAACTGGAAAACTAGAGCAAACACATGGCAAAATAAAAA[A/G]ATATTAATGGGCAAACTAGAAAGTAATTCGAGCAATTTTGTTTTTTCCCCTACTTTGATG	Forward	A	A	G	G	G	G	G	G	G	G	G	G	A	G	G	G	G	A	G	G	G	G	G	G	G	G	G	A	G	G	G	G	G	G	G	G	G	G	G	G	G	G	G	G
NIAS_Os_aa03001313	3	15579106	15575145	ACAGGCGGGTGGATCTACTGCCTGCGAAAATAGATGCCGCCTGTAAAAATGATTTTCGCA[A/G]GCGGGCTATTTTCGTAGTCGTTTGTCTACAGGCAGTCCTTCCCCCTGCCTGGAAAAACTA	Reverse	C	T	C	C	C	C	C	C	C	C	C	C	T	C	C	C	C	C	C	C	C	C	C	C	C	C	C	T	C	C	C	C	C	C	C	C	C	C	C	C	C	C	C	C
NIAS_Os_aa03001363	3	15590962	15587001	GCATGCTGTAAAAGGAAATCTACTCCACCTTCACATCGTAGAATACACAAACATCAAAAT[C/G]CTCTGTCGGCCCGTGCTAGCTTGGGCCTTGGAGCACCACTGTTATCCGATAACCATAACG	Reverse	G	C	G	G	G	G	G	G	G	G	G	G	C	G	G	G	G	G	G	G	G	G	G	G	G	G	G	C	G	G	G	G	G	G	G	G	G	G	G	G	G	G	G	G
NIAS_Os_aa03001458	3	15619714	15615753	TGTAGCAAAACCATCAGGAAAGCAAACTGATTCTATGAATTTAAGGAACTCATGCTTCTC[A/G]TCTCGGGATAGTGTGTAACATGCATGAGGCTTAACTATACTACTACCCCTATGTTGCAAG	Reverse	T	C	T	T	T	T	T	T	T	T	T	T	C	T	T	T	T	T	T	T	T	T	T	T	T	T	T	C	T	T	T	T	T	T	T	T	T	T	T	T	T	T	T	T
NIAS_Os_aa03001493	3	15624648	15620687	ATATCAACAGCAACCAATATTCAACATCTTGTCACCAAGAACCTTGGTAACTAAAGGGCT[C/G]GTTTCTTGTAGTGTATATACCAAAATGCTGCAAAGCATCTAAGCCATGTAATCTCCAATA	Forward	G	C	G	G	G	G	G	G	G	G	G	G	C	G	G	G	G	G	G	G	G	G	G	G	G	G	G	C	G	G	G	G	G	G	G	G	G	G	G	G	G	G	G	G
NIAS_Os_ac03000416	3	15654165	15650204	CGAAATTTTTAGAAGTTTAAAGGGAACTAAACACACAGCCTAAGGCTATGTTCTTAGGTT[A/G]GAACCCTCACCTCCCACATGGAAAACGGGTGATGGATTAATGCACGATTAATTAAGTATT	Forward	C	C	C	C	T	C	C	C	C	C	C	C	C	C	C	C	C	-	C	C	C	T	T	C	T	C	C	C	C	C	T	C	C	C	T	C	C	T	T	C	C	C	C	C
NIAS_Os_aa03001551	3	15727961	15724000	TGTTGAACCCCAAATTCAAGTGTTTAATCATTCATATGCAACGGTGTTGCTATCTATCTT[A/G]TTCTTGCTTTTGTTCTTCGATTCGCATGCAGGGATTAGCCTTCTCGACGAGGTCGATCGG	Forward	C	C	C	C	T	C	C	C	C	C	C	C	C	C	C	C	C	C	C	C	C	T	T	C	T	C	C	C	C	C	T	C	C	C	T	C	C	T	T	C	C	C	C	C
NIAS_Os_ab03000364	3	15843988	15840027	CTGGGTGGCTAGGTCGCAACAGATCGGCCCAGGCGGCTCGGCGAGCGAGCGAGCAAGGCA[A/G]ATTTTGTGGCAGCGAGGCCGGCCCACGCCGAAGGCCGACTCGGTTCCGATGGCCCACGCA	Reverse	-	-	G	G	A	G	G	G	G	G	G	G	G	G	G	G	G	-	G	G	G	A	A	G	A	G	G	G	G	G	A	G	G	G	A	G	G	A	A	G	G	G	G	G
NIAS_Os_aa03001567	3	15873349	15869388	AAGTAGCAGAGCCAAGAGAAACAATACATATCTGTCTTAGGTCAACTAGACCAACATCAC[A/G]CAGCTTAAATAGAGCTTCCAGATCACCTTGAATGCTTCGACTCCTCTCAACTCAGGTTCG	Forward	C	C	C	C	C	C	C	C	C	C	C	C	T	C	C	C	C	C	C	C	C	C	C	C	C	C	C	T	C	C	C	C	C	C	C	C	C	C	C	C	C	C	C	C
NIAS_Os_aa03001569	3	15901518	15897557	AAGTTTTCCTTTGTCTCAATAATTAGATCGGCTACATTTTACCCAACTTTTACTCTTTTC[A/G]AAATTGTCTCTGCAGGTTTTAGCCGATCTTTTCTCTTTTGACATTAGAGATTATCTTGAT	Forward	C	C	C	C	C	C	C	C	C	C	C	C	T	C	C	C	C	C	C	C	C	C	C	C	C	C	C	T	C	C	C	C	C	C	C	C	C	C	C	C	C	C	C	C
NIAS_Os_ac03000426	3	16121132	16117171	ACCGTACGTGTAGCCCGTGGGTAGGCCTGGCCTGGCCCGAGATGTAGGTCGAGCTGTGCT[A/G]GCCCAATTGACCTCTCTCCGTGCCTGGGTCGTGCCGGGCCGGACGACCCATTTGGCCATC	Reverse	C	T	C	C	C	C	C	C	C	C	T	C	C	C	C	C	C	C	C	C	T	T	T	C	C	C	T	C	C	C	C	T	C	C	T	C	C	T	T	C	C	C	C	C
NIAS_Os_ab03000374	3	16261096	16257135	TGACTTGCGGCGCACCGCCGGCTTGACCTTCTCCTGAGTCGTGCGTGGCCTAAGCCCATC[A/G]CGCATGGGCACGTTGTCGTCGCCACTCTGCCAAATCACCACTGCCGTCGGCTCCCTCGCT	Forward	C	C	C	C	C	C	C	C	C	C	T	C	C	C	C	C	C	C	C	C	T	T	T	C	C	C	T	C	C	C	C	T	C	C	T	C	C	T	T	C	C	C	C	C
NIAS_Os_ab03000375	3	16509147	16505186	ATTAACAGCTGTAATACTATCGAAACCTCCATCCTCAATTAAAGGCTTCGCAGGGGTTCC[A/G]GTGAGACGCTTCTCCCTGCCAAAATTTGCAGGTGGCTCATTATTTAAAGGCCCTTTATTA	Reverse	G	G	G	G	G	A	A	G	G	A	A	A	A	A	G	A	G	G	A	G	A	A	G	A	G	A	A	A	A	A	A	A	A	A	A	A	A	G	A	A	A	A	A	A
NIAS_Os_ac03000435	3	16582643	16578682	TAAGAGCATGTTTAATAAAGCTCCGATTGCTGGCGATAGCAGTTACACGTAGGATCAGAT[C/G]ATGACTCAGCAAAGAAAAAGCATGAGAGAGAGGGCAAGCCAGCGACTATTTAGTAGCCGG	Reverse	C	C	C	C	C	C	C	C	C	C	C	C	C	C	C	C	C	C	C	C	C	C	C	C	C	C	C	C	C	C	C	C	C	C	C	C	C	-	C	C	C	C	C	C
NIAS_Os_aa03001572	3	16736141	16732180	GATGAAACTGCTTCTGAACTTCTAAGAAGTTTTGTTTCTACAGAGGACAATATCCTCTAT[A/T]TGTCAGGAGGCAAGAATCCATCCCCTTCAGATCCACTCGCATACAGAAAAGCAAGTCACA	Reverse	T	T	T	A	T	A	T	T	T	T	T	T	A	T	A	T	T	T	T	A	T	T	T	T	T	T	T	A	T	T	T	T	A	T	T	T	T	T	T	T	T	T	T	T
NIAS_Os_aa03001587	3	16767116	16763155	TATCGATGTAGCTATTCTACAACATGTTATCAACATGATTCTAGTTCTACTACTGGTACT[A/G]TGAAAGTCCTACTGAAATTGCCGGAGTATCTCGGCAGGATGGTGAGGGTTGCATTCATTG	Reverse	-	T	C	T	C	T	C	C	C	C	C	C	T	C	T	C	C	T	C	T	C	C	C	C	C	C	C	T	C	C	C	C	T	C	C	C	C	C	C	C	C	C	C	C
NIAS_Os_aa03001622	3	16894653	16890692	GTGATTAATTAGTTTAAATGCCAGATCTCCTAAGCTCGATCAGACGGTTAGGCAGGCCCA[A/G]GGGTGGGCAGAAAGTAAATTTAATTTACTGAACTCTCTGCTGCCATATTCGATCGAACTG	Reverse	G	G	G	G	A	G	A	A	A	A	A	A	G	A	G	G	A	G	A	G	A	A	G	A	A	A	A	G	A	A	A	A	G	A	A	A	A	G	A	A	A	A	A	A
NIAS_Os_aa03001638	3	17043482	17039521	ATTTGGACATGCTGAGTAGTACTAGTGTACCATGATTTGCAAGCCTTTGCTTGGCCTCAG[A/T]GGTTAGAAGACAGACAGCTCAGAGAGAGAGAGAGAGAGAGAGAGAGAGAGAATTGTGGCT	Reverse	T	T	T	A	T	A	T	T	T	T	T	T	A	T	A	-	T	A	T	A	T	T	T	T	T	T	T	A	T	T	T	T	A	T	T	T	T	T	T	T	T	T	T	T
NIAS_Os_ab03000385	3	17048665	17044704	CCACCTTCTTTGGCTTCGGTGCTTCAAGCTCGCCATCCAAATCTCCACTTCGATCTCCCA[A/G]TCCTCATTGGTGCTTCAAGCTAGCCATCCTCATCACTGTGAACTCGCCATCACCACTTCC	Forward	C	C	C	C	T	C	T	T	T	T	T	T	C	T	C	C	T	C	T	C	T	T	T	T	T	T	T	-	T	T	T	T	C	T	T	T	T	-	T	T	T	T	T	T
NIAS_Os_aa03001672	3	17058790	17054829	GCACTTCCTTTAGCTTTCAAACGTTAGCTGTGGCATGGAATACTAGTCAAAACGAAAGCA[A/G]CACGATGAGCTAGAGAAAATTGTGTCAATATATTTAGTTACCTTCTCGGTTCCCTTAACA	Reverse	C	C	C	T	C	T	C	C	C	C	C	C	T	C	T	T	C	T	C	T	C	C	C	C	C	C	C	T	C	C	C	C	T	C	C	C	C	C	C	C	C	C	C	C
NIAS_Os_ac03000455	3	17095593	17091632	GACATGAGAGCATATCTTACTATGGACAAAAATCCATCTCCCTATCCCATAAAAGCTACT[C/G]CCTCCGTCCCTAATATAAGGGATTTTAACATTTTGCTTATACTGTTTGATTATTCGTCTT	Reverse	G	G	G	G	C	G	C	C	C	C	C	C	G	C	G	G	C	G	C	G	C	C	C	C	C	C	C	-	C	C	C	C	G	C	C	C	C	C	C	C	C	C	C	C
NIAS_Os_aa03001772	3	17095865	17091904	GGTGCCCGAATTGAATAAATCGGTGTTCGATTTTCTGGGAGGTCTACTTATTCCTACAAA[C/G]TACGTCCTTATTTTTGCATGCCATCCAAAAATATCATTAAATTTGTAAAACAAATTTAAC	Reverse	C	C	C	C	G	C	G	G	G	G	G	G	C	G	C	C	G	C	G	C	G	G	G	G	G	G	G	C	G	G	G	G	C	G	G	G	G	G	G	G	G	G	G	G
NIAS_Os_aa03001942	3	17185290	17181329	ACGTTTAACAAATTGCCAATTATAGTCTAACATGCGGACTCTCATGTGTCTATGATACAT[A/G]ATTTAGTGGTAAATTGTTAAACGCCACATTTAAAAATGGCAGTCACGACAAACAATTAAG	Forward	G	G	G	A	G	A	G	G	G	G	G	G	A	G	A	A	G	A	G	A	G	G	G	G	G	G	G	A	G	G	G	G	A	G	G	G	G	G	G	G	G	G	G	G
NIAS_Os_aa03001985	3	17187933	17183972	CAAGACAAGAAAAAAAATCTTTCCTTTTAAATTAAACCTCATCGATCAAAACGTTATGTT[A/G]GCATGTATGTGGATATGCAACGATATCATTTTTACTCCTGCAGTGATAAACGAACTGACA	Forward	T	C	C	T	C	T	C	C	C	C	C	C	T	C	T	T	C	T	C	T	C	C	C	C	C	C	C	T	C	C	C	C	T	C	C	C	C	C	C	C	C	C	C	C
NIAS_Os_aa03002020	3	17197180	17193219	ATCTAAGACCTCATACATGGAGCAAGTTCTATTGCTATTGAAGATGTAAAATTTATTTGA[A/C]ATGGATGATAACCAATGGTCGATGGCAATGATGTCTACACATATAAGTTTGATGTATTTT	Forward	T	T	T	G	T	G	T	T	T	T	T	T	G	T	G	G	T	G	T	G	T	T	T	T	T	T	T	G	T	T	T	T	G	T	T	T	T	T	T	T	T	T	T	T
NIAS_Os_aa03002073	3	17233362	17229401	GACGACTGGCATGATCTCCTCACAAGTGGATTTGGAGCACTCCAAGCCATCGGCGTTAAG[A/G]GCAAACCCGAAGGCCTAAGAGAGTTGTTCTTTCACTGGTTATTATATTATCTTCTGACGG	Forward	G	G	G	A	A	G	A	A	A	A	A	A	G	A	A	G	A	G	A	A	A	A	A	A	A	A	A	G	A	A	A	A	G	A	A	A	A	A	A	A	A	A	A	A
NIAS_Os_ab03000442	3	17287924	17283963	GAAAGTAGGCCATCATAGAAGGCTAGTTACCTTGTAGTGTTAGCTAGGATAGCAGAGGGA[A/G]GTTATGGAGGCAGGATATTGGAAAGCCCACATAAGGTTTGATGTAGTGGCGTCAAGGGGT	Reverse	-	G	G	G	A	A	A	A	A	A	A	A	A	A	G	A	A	A	A	A	A	A	G	A	A	A	A	A	A	A	A	A	A	A	A	A	A	G	A	A	A	A	A	A
NIAS_Os_ac03000488	3	17582461	17578500	CAGTTTTTTCCACCGTCCGATCAGTTATTTTTTTTGTTTTTTCATTTTTTTTGCTGGCCT[A/G]ATTTTTTTCCCTTCTCCACCTGCTTTTTTTGTCCGATTTTTTAGTGGATCGCATTTTTTT	Reverse	G	G	G	G	G	G	G	G	G	G	G	G	G	G	G	G	G	G	G	G	G	G	A	G	G	G	G	G	G	G	G	G	G	G	G	G	G	-	G	G	G	G	G	G
NIAS_Os_ac03000493	3	17995961	17991999	GATGGAGGAAGGATCCTCCTCCTCTTCCTCCATCTCCTGACCTCGCCCGCTTCTGATCCC[A/G]ACGATCTCACCTGCTTCGGGATCCAGTGGGCTGGAAAATCGCTGAAAACCTCTTCCCGGC	Forward	G	G	G	G	G	A	A	G	G	G	A	G	A	A	G	G	G	G	A	G	G	G	G	A	G	G	A	-	G	A	A	A	G	A	G	G	A	G	G	A	G	G	A	A
NIAS_Os_aa03002079	3	18197206	18193244	CTGTTGGAGGAGTATTTTTAGTTCATTTGCCAAATTTTTAACTTGGAGAGCTGAGGGGGT[A/G]TTTAGATGGGGCTAAAACTTTTTAGTCCATGTCATATCGGATGTTTGGACGCTAATTTGG	Forward	G	G	G	G	G	G	A	G	G	G	A	G	G	G	G	G	G	G	G	G	G	G	G	G	G	G	A	G	G	A	A	A	G	G	G	G	G	G	G	G	G	G	G	G
NIAS_Os_aa03002083	3	18373459	18369497	AACTTTTCCGTTACATCAAATGTTTGGACACATGCATAGAGCATTAAATGTGGACGAGAA[A/G]AAAACCAATTACACAATTTGTATGTAAATTATAAGATGAATCTTTTGAGCCTAATTACAC	Forward	A	A	A	A	A	G	A	A	A	A	A	A	G	G	A	A	A	A	G	A	A	A	A	G	A	A	A	G	A	A	A	A	A	G	A	A	G	A	A	G	A	A	G	A
NIAS_Os_aa03002086	3	18544414	18540452	TTGTCACCCTGTACATATGCACCATAACGAGCTGCTTTAGCAATTAAGGGATTAACTCTT[A/T]CCCAAGTACCACTCAATTGTGATAACTTTTAACAGCTTGGACACGCATCTTGGAACATCT	Reverse	A	A	A	A	A	A	T	A	A	A	T	A	A	A	A	A	A	A	A	T	A	A	A	A	A	A	T	A	A	T	T	T	A	A	A	A	A	-	A	A	A	A	A	A
NIAS_Os_ac03000495	3	18584908	18580946	AATAAAAATACAAATCACTAAAATAATTCAAATGTTATGGAAGGTAAAACGTTGAACACG[A/G]AAATCCATAAATAAACTTATTTTTATCAGTGGGGGTAAGTGAAGTAACTCGATCGTGACA	Reverse	G	G	G	G	G	G	G	G	G	G	G	G	G	G	G	G	G	G	G	G	G	G	A	G	G	G	G	G	G	G	G	G	G	G	G	G	G	-	G	G	G	G	G	G
NIAS_Os_aa03002093	3	18701229	18697267	TTCCTTCCTCTGTCTACTGTTGTTTCTTTTCAGTTTCTTTCCGATCTTTGTACTTCTGCT[A/G]TAACACCTTGGCTACCATTAATAAAATGGTTATAAGGTAGAGCCTCTCTACCTTTTTCAG	Reverse	G	G	G	G	G	A	G	G	G	G	G	G	A	A	G	G	G	G	A	G	G	G	G	A	G	G	G	A	G	G	G	G	G	A	G	G	A	G	G	A	G	G	A	G
NIAS_Os_ab03000446	3	18720599	18716637	CAGTGAAAACGTCAATCATGTCTTCTTTTTTTTTTTACTTAGCTGACACTATAAAATAAG[A/T]GGGCGAGAGACGCGATGCCCCTCACACAAGAGCTGCGCAAAAGAGAGGAGACACTCATGC	Reverse	T	T	T	T	T	A	T	T	T	T	T	T	A	A	T	T	T	T	A	T	T	T	T	A	T	T	T	-	T	T	T	T	T	A	T	T	A	T	T	A	T	T	A	T
NIAS_Os_ac03000497	3	18843207	18839245	GATTGGTTGAGAAATGGAGGTAGGTGGAAAAATAGAATGGTGAATGGTTGTGATTGGTTG[A/G]GAAAAGGATATTGGTGAAGAAGTTGTTATATTTTGGGATGGAGGGAGTACTATATACTAT	Reverse	G	G	G	G	G	G	G	G	G	G	G	G	G	G	G	G	G	G	G	G	G	G	A	G	G	G	G	G	G	G	G	G	G	G	G	G	G	A	G	G	G	G	G	G
NIAS_Os_aa03002101	3	18912400	18908438	GGACACCGTCCATCTATTACTCTGAATTCCTTTCAAGTGGTTGAGGTACGACTACAACTG[A/G]TCCTCGACCAGCAACGTAGCGATCCTCGTACCACGACTTCCAATGGTCGAGGTACGACTA	Forward	C	C	C	C	C	T	C	C	C	C	C	C	T	T	C	C	C	C	-	C	C	C	C	T	C	C	C	T	C	C	C	C	C	T	C	C	-	C	C	-	C	C	T	C
NIAS_Os_aa03002110	3	19098357	19094395	TATTTTCGCTGTGTGGTGGTGGCCGATGGATTTTTGACTGTGATTATATTTTCACTGGCG[A/G]TGCTTTCGCTGGCGGCCTTTTTAAGTAGCCCACCAGCGAAAAAGTGCAAATTTTTGTTGG	Forward	C	C	C	C	T	C	T	T	T	C	T	C	C	C	T	C	T	C	C	T	C	C	C	C	T	C	T	C	C	T	T	T	T	C	C	C	C	-	C	C	T	C	C	C
NIAS_Os_aa03002121	3	19512441	19508479	GGGCTTATATTTATACCCATAAGTGCCCTCTTGTCCAAGTTGAACTAGGGAGACCAATAT[A/G]GATACAAATCAAGTAGTCCTTGTTGTTTCCATATAGAACTCTACTCGTCCTTCCTTATCT	Forward	G	G	G	G	G	G	A	G	G	G	A	G	G	G	G	G	G	G	G	G	G	G	G	G	G	G	A	G	G	A	A	A	G	G	G	G	G	G	G	G	G	G	G	G
NIAS_Os_aa03002125	3	19600338	19596376	CTTTCGACAAGGATTTTTCTGGCCAACTGCCCTCAAAGACACTTGCGACATGGTACAACA[A/G]TGTGAAACTTGTCAATTTCATAGCAAACACACAAAGCTACCAGCGCAAGCGCTGCAAACC	Reverse	G	G	G	G	A	G	A	A	A	G	A	G	G	G	G	G	A	G	G	A	G	G	G	G	A	G	A	G	G	A	A	A	A	G	G	G	G	-	G	G	A	G	G	G
NIAS_Os_ab03000451	3	19681222	19677260	GTCCATTTGACTTGTGGCTATTGTTTTGTGTGATTGATTGTGTGCTAGTCACAAGTTCAA[A/G]TGGACCCTCTAGAGCTCGACCATCCCTCCTTTCCTAATCCTATCAAAAATCTTTGTGAAA	Forward	T	T	T	T	T	C	T	T	T	T	T	T	C	C	T	T	T	T	C	T	T	T	T	C	T	T	T	C	T	T	T	T	T	C	T	T	C	T	T	C	T	T	C	T
NIAS_Os_aa03002130	3	19735751	19731789	GGATATCTCTGAGGCAAATGAAGGCTACGTGAGCTGCGGCTCGGTAATCGAGATGTCTAG[A/G]CAAATGAAGGCTGCACGGGCCGGTGTCCGTTAGTCGAGATGTCATGGCACTGGACTAGTA	Forward	T	T	T	C	T	C	T	T	T	C	T	C	C	C	C	C	T	C	C	T	C	C	C	C	T	C	T	C	C	T	T	T	T	C	C	C	C	C	C	C	T	C	C	C
NIAS_Os_ab03000452	3	19748635	19744673	TGCCAGCCAAAGGGGGGGAAATGGAGGGGCTCACCGGCGTGCGAGGAAGGATGATTTCCG[A/G]TGGGATTTCGACGATGGGAGGCGGCGGCCGAGGTAGCTCTCACGACAGCGATGTAGGATC	Forward	C	C	C	C	C	T	C	C	C	C	C	C	T	T	C	C	C	C	T	C	C	C	C	T	C	C	C	-	C	C	C	C	C	T	C	C	T	C	C	T	C	C	T	C
NIAS_Os_aa03002136	3	19822479	19818517	CAGCGCAAGTTTCTAACCACAAAAACCATTTCCTTTGACCTAGAAATCTCCAATGCAGCC[A/G]CATAGTAGTGATCAGACGACTACTTTTTGGTCATCAAACCATGGATACAAATGGTTACAC	Forward	A	A	A	A	G	A	G	G	G	A	G	A	A	A	G	A	G	A	A	G	A	A	A	A	G	A	G	A	A	G	G	G	G	A	A	A	A	A	A	A	G	A	A	A
NIAS_Os_aa03002146	3	19923410	19919448	AAGAAAAAAAGGATCTAGCTGATGAGAACTTACCTCCGCGTACTCGGCTCATGATGCAGC[A/G]GATGGGCTGATGGAGGACAACATCGCTGTAGGAGGAAATCTGGTCGGAGAGGGGATCGCC	Reverse	C	C	C	C	C	T	C	C	C	C	C	C	T	T	C	C	C	C	T	C	C	C	C	T	C	C	C	T	C	C	C	C	C	T	C	C	T	C	C	T	C	C	T	C
NIAS_Os_aa03002150	3	20064922	20060960	TTACCCCTGATTCACACGAGACACTGCTTCTCCTTGTCTTGGGCGGTTGGAAGACAGAAC[A/T]GCAATTTAGAGAACCAATCACCCAATATTTATTCAACTCTTATTCCGGAAGTTTTCAAAT	Forward	A	A	A	A	A	T	A	A	A	A	A	A	T	T	A	A	A	A	T	A	A	A	A	T	A	A	A	T	A	A	A	A	A	T	A	A	T	A	A	T	A	A	T	A
NIAS_Os_aa03002153	3	20179140	20175178	AAAACTCACATCGTGGCACACGCGGCGAACTTTTGTCAATTAATGCCGATATTGGCATAC[A/G]TGTGTGCCATGTTATATACATAAACCAAAATGTTCAAAAAGCACCAAAACTTGAGTTTTG	Forward	C	C	C	C	C	C	T	C	C	C	T	C	C	C	C	C	C	C	C	C	C	C	C	C	C	C	T	C	C	T	T	T	C	C	C	C	C	-	C	C	C	C	C	C
NIAS_Os_aa03002154	3	20366456	20417281	TCAACTTAGATTAGCAAATGTATATGATAAATAATGCTTATATCTACTGGATTAGAGTTT[C/G]AGATCCATCCGATGGAAGCACTAGCCCCGACGATACAAACAAAATTGACGGAACTTACCT	Reverse	G	G	G	G	G	C	G	G	G	G	G	G	C	C	G	G	G	G	C	G	G	G	G	C	G	G	G	C	G	G	G	G	G	C	G	G	C	G	G	C	G	G	C	G
NIAS_Os_aa03002155	3	20375799	20426624	TTTAATAAACAAAATAGTATTTCATGAATTATATTAAGGGTTAATTGGATCCATGCCACC[A/G]CAACTTTGCCGAATTAAAAAAATACTACTACTATTCATGAAATCGGGCAGATACCACTGC	Reverse	G	G	G	G	G	A	G	G	G	G	G	G	A	A	G	G	G	G	A	G	G	G	G	A	G	G	G	A	G	G	G	G	G	A	G	G	A	G	G	A	G	G	A	G
NIAS_Os_ac03000501	3	20460021	20510846	ATGTTACAAATCGAAAACATTTCTAAATTAAGTAAAAAAACTATTCTAAATCATCATCAA[A/C]TACAACGTACAGACGATTATTCGGGTGATTAAATGGAAAATGACCAACTAATCGCTAAAA	Forward	T	T	T	T	T	T	T	T	T	T	T	T	T	T	T	T	T	T	T	T	T	T	G	T	T	T	T	T	T	T	T	T	T	T	T	T	T	G	T	T	T	T	T	T
NIAS_Os_ac03000508	3	20852862	20903687	GACTAGTTCGGGGCGTGACAGTAGACCACGGATTCACAAGTATCGTGTGGTGCCTTCGAC[A/G]CTACACCAATGCTTAAAGTTCCTAGATGGTAGTGGGACGCAACAGAGGATCGTCGGCAAC	Reverse	G	A	A	A	G	G	G	G	G	A	G	G	G	G	A	G	G	A	G	A	G	G	A	G	G	G	G	G	G	G	G	G	G	G	G	G	G	A	A	G	G	G	G	G
NIAS_Os_aa03002169	3	20898954	20949779	ATCCCAAAATAAGCATATTGCGGATGGAAGAAAGTGTTGGGATCATACCCATGAGGATGA[C/G]GAGGTGCCACACTTAAGCTTGCGCCTTCATAAAAGATAGGTTGGCGCATTTGGGGAGCTC	Reverse	C	C	C	C	C	C	G	C	C	C	G	C	C	C	C	C	C	C	C	C	C	C	C	C	C	C	G	C	C	G	G	G	C	C	C	C	C	-	C	C	C	C	C	C
NIAS_Os_aa03002172	3	21031887	21082712	TTTGGAAATAGCCCTTCCTCGGGCAGAGAAGGCTGGCCGAAAGTTCCGGTCCTTGGACCC[A/G]GAAGTTCTGGACCTTTGAGAGGTGAAATTTTTCCTAAGTGTTGTCCGGAACTTCCAGTGG	Forward	G	G	G	G	G	A	G	G	G	G	G	G	A	A	G	G	G	G	A	G	G	G	G	A	G	G	G	A	G	G	G	G	G	A	G	G	A	G	G	A	G	G	A	G
NIAS_Os_ac03000520	3	21154481	21205306	GCCGAGTGATGAAAGATGTTAGGGTCCAAAGCAATTGTGATCACGAAACTGATAATGTTC[A/G]AAGCAATATTGTTCTCAGAAAAGAATCATTTGAAGTACTTGCTGTTGATACTGTCCAGCC	Forward	G	G	G	G	G	G	G	G	G	G	G	G	G	G	G	G	G	G	G	G	G	G	A	G	G	G	G	G	G	G	G	G	G	G	G	G	G	-	G	G	G	G	G	G
NIAS_Os_aa03002178	3	21210151	21260976	CGCAACGAGATGCATGCACCCGCTGGCGTGCCTCCTCCACGGCATCTGATGAGAGAGAGA[A/G]AGGTGTGAGAGGGGAAATAGATAGTGAGAAGAGAAGTATGACAGGTGGCCGGTCCCATTG	Forward	G	G	G	G	G	A	G	G	G	G	G	G	A	-	G	G	G	G	A	G	G	G	G	A	G	G	G	A	G	G	G	G	G	A	G	G	A	G	G	-	G	G	A	G
NIAS_Os_aa03002183	3	21453820	21504645	GCCGCAAGCCCGCGAGAGTTTTTTGTTTTTTTTTAGTTTTTTCCCTTTTTTTTCGTTTCT[A/G]TTCAGTTGTTTTTTCTTTCTCCGATTTTTTTTCTCCGGTTTTTTCGTTTCTGTCCGGTTT	Reverse	-	C	C	C	C	T	C	C	C	C	C	C	T	T	C	C	C	C	T	C	C	C	C	T	C	C	C	T	C	C	C	C	C	T	C	C	T	C	C	T	C	C	T	C
NIAS_Os_aa03002189	3	21575223	21626048	AGTCTCATTGTTTGTATCCACCACCAACACCAGCCCATCGTCCACTACCAACACCGCGGT[A/G]TACGTCCAGCGTCCACAGATATCCCTCTAAGCCCTAGGTACCTCAACCCCAACCGTAAAC	Reverse	-	G	G	G	A	G	A	A	A	G	A	G	G	G	A	G	A	G	G	A	G	G	G	G	A	G	A	G	G	A	A	A	A	G	G	G	G	-	G	G	A	G	G	G
NIAS_Os_ac03000524	3	21582055	21632880	GGTTGGGTCTTATATGGCTGGAATAAGTCTATTTTGCCTCCCTAATCGTTTGACTAGGCC[A/G]TGCCGGGCTAGCACATTGTGCCAATGAAGAGGCCCAAGCACAGCCCCAACGGTCGGGCTA	Forward	C	C	C	C	C	T	C	C	C	C	C	C	T	T	C	C	C	C	T	C	C	C	C	T	C	C	C	-	C	C	C	C	C	T	C	C	T	C	C	T	C	C	T	C
NIAS_Os_aa03002195	3	21752452	21803277	AGAGATGAAGATTGCATGGTAGTCTACATAAAAGAAAATCACCAAGGAGAGTACCTAGCC[A/G]ATTAGGCCCTCTGTAGTACAATGCAATTGAATGTGACTATTTTAAAAATGATATTTCAGT	Reverse	G	G	G	G	G	A	G	G	G	G	G	G	A	A	G	G	G	G	A	G	G	G	G	A	G	G	G	A	G	G	G	G	G	A	G	G	A	G	G	A	G	G	A	G
NIAS_Os_aa03002201	3	22005578	22056403	ATGCTATCCGTGAAGAAAGAGCAAGCCGTGGAAACGCTCCGAGGCCGCGAGGTGTGGTTT[A/G]GGTCATACTTGAAGAATTGTTGCACCTCGATGGCTAGGGTATGCAGGGAGCTTCGAGTAG	Forward	G	G	G	A	-	-	A	A	-	-	A	-	-	G	A	G	G	G	G	A	G	G	-	-	-	-	A	-	G	A	A	A	G	-	-	-	G	-	-	G	A	-	G	G
NIAS_Os_aa03002208	3	22106542	22157367	AAGATGTATATCCTGTTCACGTGCTTGTCCATTCAAGCTTTCATTGTTGCTTTAGAATCA[A/G]CTTTTAGTGCAGGGGGACGTGTTATTGATCTATTTCGTACTAAACTTGAACTCGAAAATG	Forward	C	C	C	T	T	C	T	T	T	T	T	T	C	C	T	C	T	C	C	T	T	T	T	C	T	T	T	C	T	T	T	T	T	C	T	T	C	T	T	C	T	C	C	T
NIAS_Os_ac03000526	3	22129259	22180084	AAACTGCCCTGTCCCTATTCCTTATAATTCACATCAGAAGTCACTTGAAATTTGGCATTC[A/C]ACCTCATAATTCATTTTGTTGCAAATATTCACCTTCCTACTTGGTTTTGTGGTAAAAACC	Forward	C	C	C	A	A	C	A	A	A	A	A	A	C	C	A	C	A	C	C	C	A	A	A	C	A	A	A	-	A	A	A	A	A	C	A	A	C	A	A	C	A	C	C	A
NIAS_Os_aa03002219	3	22199907	22250732	CCCAGGCTGGCTCCAATCTAAGAGCGGGTATTGCAACTGTTGTTGCTGCTACTTCGCGAC[A/G]GCATTCCTAGACATGTTTCGAGTTGTCCTGCCAGAAACATTGCTCCTTCAAGCCCCCTCT	Forward	G	G	G	A	A	G	A	A	A	A	A	A	G	G	A	G	A	G	G	A	A	A	A	G	A	A	A	G	A	A	A	A	A	G	A	A	G	A	A	G	A	G	G	A
NIAS_Os_aa03002234	3	22337368	22388193	ACCCTCGGTCAGACCGGCCTCGGAGAAATTTTTCTGAAAATTCTCAAACTGTAATTGCAC[A/G]TGGATATATGCCTATTGGATCTTCTGGTCGTGTGTCTCAGTACTGGATTCCTAAATTTTT	Forward	C	C	C	C	C	T	C	C	C	C	C	C	T	T	C	T	C	C	T	C	C	C	C	T	C	C	C	T	C	C	C	C	C	T	C	C	T	C	C	T	C	T	T	C
NIAS_Os_aa03002251	3	22441748	22492573	GGGCCACCATTGGTTGGCATATGCTGTTGCATATCAGCACAACCAGGCTGATGCTTATCA[A/G]CATAAGCTTTTCTATCATCTCATGCTACAGTCCAAGGAGCCAACCGATGAGGTCAGTCGT	Forward	-	G	G	A	G	G	A	A	G	G	A	G	G	G	A	G	G	G	G	A	G	A	A	G	A	G	A	G	G	A	A	A	G	G	G	G	G	A	A	G	A	G	G	G
NIAS_Os_ac03000537	3	22664880	22715705	TAATATATCAAATTATCCGAATGCAAACAATTCAAAAAATGGATCTGAAATAATATGTTA[A/T]TTTCAGGTGATGGAAATCATCCAATAGGAACACTCTAAAATCCTTTTGCCTGGTTAGGCT	Reverse	T	T	T	T	A	A	A	T	A	A	A	A	A	A	T	A	A	T	A	T	A	T	T	A	A	A	A	A	A	A	A	A	A	A	A	A	A	T	T	A	T	A	A	A
NIAS_Os_aa03002256	3	22880436	22931250	ACTCCTTGCCTCCGAGCTCATTTAATTGGGATTGGAAATTTGGAATTGATTAGGGTTAAA[A/C]ACTGGAATCGAGAAAAGGAAATCGTGAACGCTAGGCAGTGGATGGAGAATTGGTGATGGA	Reverse	G	G	G	G	T	T	G	G	T	T	G	T	G	G	G	T	T	G	G	G	T	G	G	G	T	T	G	T	T	G	G	G	T	G	T	T	G	G	G	G	G	G	G	T
NIAS_Os_aa03002270	3	22964889	23015703	TTGGTTTGACAACCTGCCATGCCTTAACTTCTAGCTGCTCTGTATGATCTGGGAAGTGTA[A/G]GCGATGCTGCAAAGCTTGATTGCTCCCTTTCCCCCGGATCTGCCTCTGCTGTCTTGGAAC	Reverse	C	C	C	C	C	C	T	C	C	C	T	C	T	T	C	C	C	C	T	C	C	C	C	T	C	C	T	C	C	T	T	T	C	T	C	C	T	C	C	T	C	T	T	C
NIAS_Os_aa03002278	3	23048320	23099134	TGGCAAAGTGGTGAAAAAAGATCTACAAAATTCAAAGAAAGAGTCTAATGCAGAATCGCA[A/G]GTCAAGGATGACAATCTTCCTTTTGTGATAGAAGCACCAAGTAACTTGAAAGATCTATGC	Reverse	A	A	A	A	A	A	G	A	A	A	G	A	G	A	A	A	A	A	G	A	A	A	A	A	A	A	G	A	A	G	G	G	A	A	A	A	G	A	A	G	A	G	A	A
NIAS_Os_aa03002282	3	23094911	23145725	TCTACTTCACTTTTAACTTCACCTCAGAAGTGAAGCGTTTAGCTTGACTCCATCGACATT[A/T]ATGATACCTTTCTCACTACAGGTAATGCTGTTCCATGAGGATTCATGATCATAATGCTGC	Forward	-	T	-	T	T	A	T	T	T	T	T	T	T	T	T	T	T	-	T	T	A	T	T	T	T	T	T	A	A	T	T	T	T	T	T	T	T	T	T	T	T	T	T	A
NIAS_Os_ac03000547	3	23193357	23244171	TTTGACCGACTATGATGAACCCTGAGCTCCACTCAATGCACCCACGACTATTATTGGCCT[A/G]CTTTTTCGGTGAGTTGAAGATAACTACGATTTGGGAGAAACGTTGCCGACCCGACTACAA	Reverse	G	G	G	G	G	G	G	G	G	G	G	G	G	G	G	G	G	G	G	G	G	G	G	G	G	G	G	G	G	G	G	G	G	G	G	G	G	G	G	G	G	G	G	G
NIAS_Os_aa03002290	3	23208308	23259122	GAATGATAAGTCGTAGCAGTGATACACCCGCAGCGCTCGAAATAGTAAGTCAAGCGCCAC[A/G]CGCCGATCTCCCTTTTTTTTCCCTTTTTTCTCAACCTCCCTCCCTTCGATTTTTCCTCCC	Forward	T	T	T	T	T	T	C	T	T	T	C	T	C	T	T	T	T	T	C	T	T	T	T	T	T	T	C	T	T	C	C	C	T	T	T	T	C	T	T	C	T	C	T	T
NIAS_Os_ac03000554	3	23628685	23679477	CATATGAATTTAGACGCATATATATGAAGCACACACATAGGTTAATGAATGAATCTCTTC[A/G]AAACCCAAAACATTTTATGATGCAAAACAGAAAAAGCAAGGGCATGTTTGGTTCGCTCGC	Forward	T	T	T	T	C	C	C	T	C	T	C	C	C	C	T	T	C	T	C	T	C	T	T	C	C	C	C	C	T	C	C	C	C	C	-	C	C	-	T	C	T	C	C	C
NIAS_Os_ac03000561	3	24033532	24084311	GAGAAGAGAAAGGGCTTTGGCTATGTTGAATTACCCCAATGTTCAACATTTCAGTCACCT[A/G]TTTTTCAATTTCATTCTTGTCAGGCCTACCTTGATGGCCCAATTGAGTTCCTTCTCACCT	Reverse	G	G	-	A	A	A	A	A	A	A	G	A	A	A	A	G	A	G	A	G	A	G	A	A	A	A	G	A	A	A	A	A	A	A	A	A	A	A	G	A	A	A	A	A
NIAS_Os_ac03000587	3	24512928	24563707	ATCTCACGACGTAAGCCCGTAATTAATATCGTATGACATGTACGAATAAACGCTATTTAA[A/G]TTTTAAAACGAAGCCTCTTTTGCAACGTGGATCGATATATGTTGCATTTGTCAATTAACA	Reverse	T	T	T	T	T	C	C	T	T	T	T	T	C	T	T	T	T	T	C	T	C	T	T	T	T	C	T	C	T	C	C	T	T	C	-	C	C	T	T	T	T	T	T	C
NIAS_Os_aa03002304	3	24637444	24688223	ATACACTGCAGTTGATAGTACGATGATAAAAAATGTATGGTTTCAACCGTAAAATTTCGC[A/G]TTCAATTTTAACACGCTCACAATTTCTTCATCCCTTTAAATCATTTTTTTAGAAAACAAT	Reverse	G	G	G	G	G	G	A	G	G	G	G	G	G	G	G	G	G	G	A	G	G	G	G	G	G	G	G	G	A	A	A	G	G	A	G	G	A	G	G	G	G	G	G	G
NIAS_Os_aa03002311	3	24708817	24759596	TCCTGATCGAAGATCTATTTTAGAAAATATACTTGCTCCTTTTAATTGATCAAATAGATC[A/G]TCAATTCTTGGTAGAGGATATTTGTTTTTAATAGTTACTTCATTTAGAACTCGGTAGTCT	Reverse	-	G	G	G	A	G	A	A	A	G	G	A	G	G	G	G	G	G	A	G	G	G	G	G	A	G	G	G	A	A	A	G	A	A	G	G	A	G	G	G	A	G	G	G
NIAS_Os_aa03002324	3	24782962	24833635	ACTTTATGTACATTGCCAGGGAGATTTTGTCATGATGTACGAGTTCAACATACTTTTAAC[A/G]TGCTTATATTGCTTTCTGATCTTTCTTTATATTTTTTCAATGGTTTTATTTATGACCCAT	Reverse	C	T	T	T	C	T	C	C	C	T	T	T	T	T	T	C	T	T	C	T	T	T	T	T	C	T	T	T	C	C	C	T	C	C	T	T	C	T	T	T	C	T	T	C
NIAS_Os_ac03000610	3	24961004	25011677	AATGATAAACGAAGCATCTGTAGCTACGCCTCGTAAAAAAAATATAGAAAAAGAAAAGCT[A/G]ACACCTTTTCTCCATTTTGTACAATGCTTTATTTTAATTTGCAAGCTTTGTGTAAATTAG	Forward	C	C	C	C	C	C	C	C	C	C	C	C	C	C	C	C	C	C	C	C	C	C	C	C	C	C	C	C	C	C	C	C	C	C	C	C	C	C	C	C	C	C	C	C
NIAS_Os_aa03002345	3	24972528	25023201	GCCGGATAAAGTTAATTTTTTAAAAAAAGAAAAAGAAAACAGTGTAAATAGCCGATAACC[A/C]GTTAACATTGGCATGTGGCCACGCGGCGGGGGGAATAGAATATGAACCCGGAAAAGCGCG	Forward	G	G	G	G	G	T	G	G	G	G	G	G	T	G	G	G	G	G	G	G	T	G	G	G	G	T	G	T	G	G	G	G	G	T	T	T	T	G	G	G	G	G	G	T
NIAS_Os_ab03000471	3	25023570	25074243	GGGGCAGGCTAGGGCAACAGTGGCGGACGGAGCACGGGCTCCCCCTTTAGCCTGACCAGC[A/G]GCGTGATTGCGTGGCAGCGGCAGTGAGGAGGAGGCCCGCGCAGAGGCTGAGGTGGTGGCC	Reverse	G	G	G	G	G	A	G	G	G	G	G	G	A	G	G	G	G	G	G	G	A	G	G	G	G	A	G	A	G	G	G	G	G	A	A	A	A	G	G	-	G	G	G	G
NIAS_Os_aa03002351	3	25055055	25105728	AACGTGGGGGCACGGCCGCCTGTTCGATCGGACATGACCGGCGACAGGCCGGTCACAGTC[A/T]GGTCACACCTAATTGACGTGAGTCAAACGCGCTGTGCCGCACGTCCGCCCTTACCGCATT	Reverse	-	T	G	T	T	A	T	T	T	T	T	T	A	T	T	T	T	T	T	T	A	T	T	T	T	A	T	A	T	T	T	T	T	A	A	A	A	T	T	T	T	T	T	A
NIAS_Os_aa03002356	3	25173117	25223790	TTAAACATTTTTATAGGGACGAGCCCTGCTACTACAGGCTACCAAATATCCTAAGTGCAT[A/G]CCTAGCTAGGTTGTGGCTTGTGGAGGGTATCAAACACATAGATAGGTAATAACTTGGAGG	Reverse	C	C	C	T	T	C	T	T	T	C	C	C	C	C	C	C	C	C	T	C	C	C	C	C	T	C	C	C	C	T	T	C	T	C	C	C	C	C	C	C	T	C	C	C
NIAS_Os_aa03002362	3	25384861	25435534	TGTGACATAATAACTCATCTAGTATTGTGTAAAGCTTACCCTGTAAAACTTTCCAACTGC[A/G]GTTTTGATTGAGGTTCTTTCTTGGAGAGTGCAATACTTTCTCAATTAGTCAGTCCTCTAA	Reverse	A	A	A	A	G	A	G	G	G	A	A	A	A	A	A	A	A	A	G	A	A	A	A	A	G	A	A	A	A	G	G	G	G	A	A	A	A	A	A	A	G	A	A	A
NIAS_Os_ab03000476	3	25569893	25620566	TTAACCCTTTCTCAAACCGCGTCGGTGTGCCTCCAGTTGGCCATCATCGTCGACGACACC[A/G]CACACCGGCGTCGCGTCGTTCACCGGCCGGGCGTTCGCCTGGCCACGACCACGAATCCAC	Reverse	C	C	C	C	T	T	T	T	T	C	C	C	T	C	C	C	C	C	T	C	T	C	C	C	T	T	C	T	C	T	T	T	T	T	-	T	T	C	C	C	T	C	C	T
NIAS_Os_aa03002364	3	25715462	25766135	AAAAACACACAAGGTGTTGAAGATGAAGCCCAGTTACAAACCCAAACGGGACCTCCGTAG[A/G]ATGGAGGATAAAGAAACCTAGGCAAGCATTCAGCCACTCCTTTTTAAACCATCGTCTGAA	Forward	-	G	G	G	G	A	G	G	G	G	G	G	A	G	G	G	G	G	G	G	G	G	G	G	G	G	G	A	G	G	G	G	G	A	A	A	A	G	G	G	G	G	G	G
NIAS_Os_ac03000616	3	25745194	25795867	TATATCCATAGTCGGACATGATACAAATTTTCTAAAGATAAATGAAAAAACATAAGTTCT[A/G]ATTGGACATGACACAAACTTTTCTAAATACAAAACTTGCTTAATTAATAGATAAACTCAA	Forward	C	C	C	C	T	T	T	T	T	C	C	T	T	C	C	C	C	C	T	C	T	C	C	C	T	C	C	T	C	C	T	T	T	T	C	T	T	C	C	C	T	C	C	C
NIAS_Os_aa03002365	3	25827616	25878289	TATCTTTTTTAACATTTACAGATATATTATATCAGCAGAAAGAGTACAAAAATAGACCCT[A/G]CCGCCCTCCATTTGGGCGGCAAGCTGACGTGGCACACAACATCGTGACAGCGCCGTGTGC	Reverse	C	C	C	C	T	C	T	T	T	C	C	C	C	C	C	C	C	C	T	C	C	C	C	C	T	C	C	C	C	C	T	T	T	T	C	C	T	C	C	C	T	C	C	C
NIAS_Os_ac03000619	3	26104995	26155668	GCATGGTATTGCTGTTTCCAATCGAGTTCTCTATTAGCTGGGCTCAGTATGGCAGTAGTA[A/G]TACTAATTTCTAAGATGGTACCCTTCTTCGACTGTGTTTAACTTGCTTATACCGTTGCTT	Forward	G	A	G	G	A	A	A	A	A	G	G	A	A	G	G	G	G	G	A	A	A	G	G	A	A	G	G	A	G	G	A	G	A	A	-	A	A	G	G	G	A	G	A	G
NIAS_Os_ab03000485	3	26300274	26350947	CGAGGGTGAACGCCGTCTCGGCGAAGTACCGGCCGGGCTCGCCGATCACCTCGACGCAGG[A/G]GAGGTCTCCGAAGTAGCGCTCGAGCGCGTGGTCATTCCTCGATTGGCTTTTGCGCCGGTG	Forward	C	T	C	C	C	C	C	C	C	C	C	C	C	C	C	C	C	C	C	C	C	T	T	C	C	C	T	C	T	C	C	T	C	C	C	C	C	-	T	C	C	C	C	C
NIAS_Os_ac03000633	3	26482739	26533412	TTGTTCCACTCTTTGAAAAATATATACATTTTAAAAAATTGTATTCTATTGTATTTGCCT[A/C]AACCACTTATTTTAAGCTATTTGCAAAGTTTATTTTTAAATGATTAATTTATCCCTGTAA	Reverse	T	T	T	T	G	G	G	G	G	T	T	G	G	T	T	T	T	T	G	-	G	G	T	T	G	T	G	G	G	T	G	T	G	G	-	G	G	T	T	T	G	T	T	T
NIAS_Os_ab03000501	3	26802767	26853360	CCACTCCTTCTCCGCTTGGGCCTCGCGTGCGTGCGTCGTCGGTGTCATCGACACAACGGA[A/G]CTCAGCAAGCCGCCTCCTCCCCCCCCCCGGCCCCCCCTCTGCCGTCAGTGGCCTCCTGAG	Forward	C	C	C	C	T	T	C	C	C	C	C	C	T	C	C	C	C	C	T	C	C	C	C	C	T	C	C	T	C	C	T	C	T	T	T	T	T	C	C	C	C	C	C	C
NIAS_Os_ac03000652	3	27004901	27055494	ATGCTCCTAATTTCATTTTTTGTCTTGAGGAAATGACCCTTCTACCCCCACATTGACACC[A/G]TTGCTTTGCCCACAGATGTACAATGATTAGCAGCAAGTTCAGTTCAGGCTGTCCTCAACC	Reverse	C	T	C	C	T	T	C	T	T	C	T	T	T	C	C	C	C	C	T	C	T	C	T	T	T	C	C	T	T	C	T	C	T	T	-	T	T	T	C	C	T	C	T	C
NIAS_Os_aa03002367	3	27619018	27669565	TCAAAAGTAACAAATTTACTTGCATGAATGCCCCCCATTGTACAACACCATTCCTAGACG[A/G]CAGTAAAAGAATTACTACCAGCTTACAATACTAGTAATTCTTTTACCAGTATTATAAATA	Reverse	G	G	G	G	G	A	A	G	G	A	G	G	A	A	G	G	G	G	A	G	G	G	G	G	G	A	G	A	G	A	G	G	A	A	A	G	A	G	G	A	G	G	G	G
NIAS_Os_ac03000657	3	27747944	27798491	GTTGGGTCTAGAGTGGAGTTGTAGAGCTGTCTAAACCCAGCTCTAACTTTATAGTTCATT[A/C]TGTGAGAGAGCTGCACTAAGGCCTTGTTTAGTTTCCAAAACTTTTTCCCCAAAAACGTCA	Forward	-	-	-	-	T	T	T	T	T	T	T	T	T	T	-	-	T	-	T	G	T	T	T	T	T	T	T	T	T	T	T	T	T	T	T	T	T	T	G	T	T	T	T	T
NIAS_Os_aa03002369	3	27810647	27861194	TAGAGCACTAATACAGTACTAAGTATCACCTTTTGGATCGCATAGTAGTAGCATACTACC[A/G]TGATGCCTGCGTAGTGCCCCCTTAGGCCTATCATGTTGGGGAAAAAATTGTCGCCTTAAG	Forward	T	T	T	T	T	C	C	C	C	C	T	C	C	C	T	T	C	T	C	T	C	T	C	C	T	C	T	C	T	T	T	C	C	C	C	T	C	T	T	C	C	C	T	C
NIAS_Os_aa03002372	3	27942624	27993171	CCAAGAAAATTCAGAGCCAAAAAATGGAATTCTCCCCTCTCTCACAATCTGTTGGGCACC[A/G]CAAGACTCGGAAAAAAACTAGGGTTCTAAGCTACTAAGACAATAATTTGGTTCTTGTTGC	Reverse	G	G	G	G	A	G	G	G	G	G	A	G	G	G	G	G	G	G	G	G	G	A	G	G	A	G	A	G	G	A	A	G	G	G	G	A	G	G	A	G	G	G	-	G
NIAS_Os_aa03002376	3	28004382	28054929	TCAAAATTGAAGTACATGTACAAAATAACGGATTGAGACTGAAGGTTTCACATACATACA[A/G]GCATGATTATGTAAGCGATTTTACATCCATCTCAATTGCGAAAAGTGTAGGAGGCAAAGT	Reverse	C	C	C	C	C	T	T	T	T	T	C	T	T	T	C	C	T	C	T	C	T	C	T	T	C	T	C	T	T	C	C	T	T	T	T	C	T	T	C	T	T	T	C	C
NIAS_Os_aa03002379	3	28179515	28230062	GCTTTTTTTGTTGAGACAAAATGTCTTAAGGGCACGTTTGCGAAGGGTGAAAACGGAGCG[A/G]ATTCGAACGGATAGTGGTCATACTATATCCTAACCCATATTTTTTTTGAGTGGATTCGGA	Forward	G	G	G	G	G	A	A	A	A	A	G	A	A	A	G	G	A	G	A	G	A	G	A	A	G	A	G	A	A	G	G	A	A	A	A	G	A	G	G	A	A	A	G	A
NIAS_Os_ab03000519	3	28210168	28260715	CTTCTGTTTGATCATTTCAGAAGCGTGTGGCCGGCCTAGAATGAGTTTGGCTAATGCCCA[A/G]ATCCTCGTGCCTTGCTCTGATCTAGAATGAGTTTGGCAAATGTCCCAAATCCTCATGAAC	Forward	T	T	T	T	C	C	C	C	C	C	C	C	C	C	T	T	C	T	C	T	T	C	C	C	C	C	C	C	T	C	C	C	C	C	C	C	C	T	C	C	C	C	C	C
NIAS_Os_aa03002381	3	28333668	28384215	AGGGTAAATTGGACAAATTATATAGATTTTACATAGGAGGGTGACATGACTTGTCCATGG[A/G]GCGATTTTGGTGGGACCAAGGACAATATTAGCCCATGTGACAAATTTAAAGAATTTGTTT	Reverse	C	C	C	C	C	T	T	T	T	T	C	T	T	T	C	C	T	C	T	C	C	C	T	T	C	T	C	T	C	C	C	T	T	T	T	C	T	C	C	T	T	T	C	T
NIAS_Os_aa03002382	3	28384777	28435324	ATCGTTGGATCTAACAATGTCCATCCCATCCAATTAGATCCAATGAACAGAAATAATTTG[A/G]TACCGTGAGGTACCGGTACCTCGAGGTATTTTTTGTTGGACCGGAGTAAATCTCCTTTGT	Reverse	C	C	C	C	C	T	T	T	T	T	C	T	T	T	C	-	T	C	T	C	C	C	T	T	T	T	C	T	C	C	C	T	T	T	T	C	T	C	C	T	T	T	C	T
NIAS_Os_aa03002391	3	28715718	28766265	CTAATAAAACCGTTCACTTTAGATCCTCCGGTGGTTTTGACCCTAGTTTTATTCCACATG[A/G]CGGCTGAGTTAGCGTGAGACCCATGTGGGCTACACATGTCAGCATTGCCACATCAGCCTT	Reverse	C	C	C	C	T	C	C	C	C	C	T	C	C	C	C	C	C	C	C	C	C	T	C	C	T	C	T	C	C	T	T	C	C	C	C	T	C	-	C	C	C	C	T	C
NIAS_Os_aa03002395	3	28836648	28887195	TTTGGAGAAGAAAGAGTTCGCTAGTACTGTTTTAGATGGCCCCACTTCTTTTTTTTATTT[A/G]CCCTTTTTTTTATGTGTGCTTGTCTAGGAGTTTGCTAGTGCCTGCCAGGCTGCCAGGCTG	Reverse	A	A	A	A	G	A	A	A	A	A	G	A	A	A	A	A	A	A	A	A	A	G	A	A	G	A	G	A	A	G	G	A	A	A	A	G	A	-	A	A	A	A	G	A
NIAS_Os_aa03002398	3	28927950	28978497	ACGCTAATAACTTACCTCGTTTTACGTATCTTCCTAATCTTTTCTATTTCCTTCTCCTTA[A/G]ACACAGCTTGGCGCCACGTGAACGTGACCGAATCCCGTTATTAATTAGTACTACTACTCC	Reverse	-	T	T	T	T	C	C	T	T	C	T	T	C	C	T	T	T	T	C	T	T	T	C	T	T	C	T	C	T	T	T	T	C	T	C	T	C	T	T	C	T	C	T	T
NIAS_Os_aa03002399	3	29050989	29101536	GTCACTGAGTTTGTCATAAATCTATAATTTATCACTGACTTTGTCATATTTTACAATATG[A/G]GGGTTGCTAGTTGGCGCACGTGCCAGCTGCTCCCGGCCCAGAAGCCCATCAGCTCTCTTT	Forward	-	C	C	C	C	T	T	T	T	T	C	T	T	T	C	C	T	C	T	C	C	C	T	T	T	T	C	T	T	C	C	T	T	T	T	C	T	C	C	T	T	T	C	T
NIAS_Os_aa03002402	3	29148346	29198893	ACTTCTGTAAGGATCAATGACGTACTATTAGATGTTCTTTGTCCCATGGAAAGCAAAGAC[A/G]GTGATTGGTTAATCATCGCCTTGTCTTCCAGTGGAAAGTAAATTTGCATGAGGGCTCTTA	Reverse	A	A	A	A	G	A	A	G	G	A	G	A	A	A	A	A	A	A	A	A	A	G	A	A	G	A	G	A	A	G	G	A	A	A	A	G	A	-	G	A	G	A	G	A
NIAS_Os_ab03000538	3	29188783	29239330	ATTCAGCCAATAATAAATGCCCTAGGTCACTTGTAGCCAATAGCGATTCAACATACACAC[A/G]TGTACTACCACAGCTTTTGCCCCAACAGTAGTGTCCTTTGCCTTGTATTCTCCTCTCCTC	Forward	T	T	T	T	C	T	T	C	C	T	T	T	T	T	T	T	T	T	T	T	T	T	T	T	C	T	T	T	T	C	C	T	T	T	T	C	T	C	C	T	C	T	C	C
NIAS_Os_ab03000539	3	29249499	29300046	AAAAAACACACCGTTTAGCAGTTTGAAAAGCTTGTGCGCGGAAAACGAGGGAGTGGGGTT[A/G]GGAACCTTGAGAAAAGAACTCAGCCTTAGTAGGGCTTAATACTCCAACTCCCAACTCCCA	Reverse	G	G	G	G	G	G	G	G	G	G	G	G	G	G	G	G	G	G	G	G	G	G	G	G	G	G	G	G	G	G	G	G	G	G	G	G	G	A	G	G	G	G	G	G
NIAS_Os_aa03002413	3	29270494	29321041	GGTCCGTGAACTTGAAAATTGCACGTTTAGGTCCGTGAATTTGGTTTAATGTACCACCCC[A/G]GTCTAAACGTCCTTTGACTGCGTTTGACCGCCAACGTGGCATGCCACGTAGGCAACACTT	Forward	T	-	C	C	T	C	C	T	T	C	C	C	C	C	C	C	C	C	C	C	C	C	C	C	T	C	C	C	C	T	T	C	-	C	C	T	C	C	C	C	-	C	-	C
NIAS_Os_aa03002423	3	29436893	29487440	TTTCTTGAAGATCCCAATCATTCAGAAGTGAAGTCCTCCTATCAGTTGAACTATAGCCCT[A/G]CAATAAAGCTAATATATATTAGTTGCATGTCCTTCAGAAGATGAAACTAAAATAATAAAT	Reverse	G	G	G	G	A	G	G	G	G	G	G	G	G	G	G	G	G	G	G	G	G	G	G	G	A	G	G	G	G	A	A	G	G	G	G	A	G	G	G	G	G	G	A	A
NIAS_Os_ac03000662	3	29500333	29550881	AGCAAGAAGCACTCACTGATGACTAATCCCTGAGAGAACTTATCAGCTAAACACAATCAA[A/G]TAGTGTAATCAACAGCTGGAACAGATTTTGCCCAGCACTCCATCCATCCGTTCCGAAATA	Forward	C	C	C	C	C	C	C	C	C	C	C	C	C	C	C	C	C	C	C	C	T	C	C	C	C	C	C	C	C	C	C	C	C	C	C	C	C	-	T	C	C	C	C	C
NIAS_Os_aa03002441	3	29643324	29693872	TAAATAGGATAAAAATGGATATATGATGTGTCCCATCTGGTACAAGGTTGCTATATTTTG[A/G]GACTGAAGGAGTAATTTTACTCTCTCCCCCGGCAGTTCAATCTGGGCGGCAAGGAGGCTC	Reverse	-	C	C	C	T	C	C	C	C	C	C	C	C	C	C	C	C	C	C	C	C	C	C	C	T	T	C	C	C	T	T	C	C	C	C	T	C	C	C	C	C	C	T	C
NIAS_Os_aa03002452	3	29741854	29792402	TCAACATTATATCAGCCGTTCGATCAATATGTACATCAGATATACACCATTGGATCCCTC[A/G]TCCTCTTGCCCAGCATGCATAGTAATCACCTTGCTCCTTCCCATTCCCCTCCCTTAATCA	Reverse	C	C	C	C	C	T	T	T	T	T	T	T	T	T	C	C	T	C	T	C	C	T	T	T	C	C	T	T	C	C	C	C	T	T	T	C	T	C	C	T	T	T	C	T
NIAS_Os_aa03002463	3	29847603	29896750	ATATCACTTTTCAATAAATATTTTTATAGTAAAAAGAAGTTAAAGTGTGTTTTAAAGAAC[A/G]TGTCGCTGCCCAAAACGACGTACGTTCTTACATCGGACCACGTGAAGCTACTAACTTTAA	Forward	C	C	C	C	T	C	T	C	C	C	C	C	C	C	C	-	C	C	T	C	C	C	C	T	T	T	C	C	T	T	T	T	C	T	C	T	C	-	C	T	C	T	T	C
NIAS_Os_aa03002465	3	29949080	29998227	CATTTAAGAATTGGGAAAGAGTACAGCAGGCCATCTTAAGTTTGAGAAGCTGCATCACAT[A/G]CTCACTAATCTGAGAGCGTATATATATATACCACATTCACAAACCATTTCTACATTCATA	Forward	G	G	T	G	G	G	G	G	G	G	G	G	G	G	G	G	G	G	G	G	G	G	G	G	G	G	G	G	G	G	G	G	G	G	G	G	A	G	G	G	G	G	G	G
NIAS_Os_ac03000670	3	30144804	30193951	AATTATGTTTCCCTGCGATCCCAGTCTGTGCAACAATTGAAATATATTAAATCTAAAAAC[A/G]ACATAAGCTCCAATTATGCCTAACAGAGAACTTCAATCAGCAAAACTAAAAAAAAACTAA	Reverse	T	T	T	T	T	T	T	T	T	T	T	T	T	T	T	T	T	T	T	T	C	T	T	T	T	T	T	T	T	T	T	T	T	T	T	T	T	T	T	T	T	T	T	T
NIAS_Os_aa03002478	3	30362290	30411437	TATCTTAATGGTTAATATCTTATATAAGTAGTCTGTTCATTTGAAATTTTGTGGAGTCTG[A/C]TTCTATGGTATCAATTTTGCTGTGAAAATTCACAACTTTTTAATTGTTTTTGTAGCTTGG	Forward	C	C	C	C	C	A	C	A	A	C	C	C	A	A	C	C	C	C	C	C	C	C	C	C	A	C	C	A	C	C	C	C	A	C	A	C	A	C	C	C	A	C	C	C
NIAS_Os_ab03000552	3	30399178	30448325	CCAGCCGTCGTCGCCTCGTCGGATCGGATCATCGGGGCAGGACTGGTCACGTACTCACGT[C/G]TGCCTCAGAGCTCTGTCTGGCTCTGATTTGCCTCGATCGCCATTAGCTGTTTCTCTGCTC	Reverse	-	C	C	C	G	G	G	G	G	G	G	G	G	G	C	C	G	C	G	-	G	G	G	G	G	G	G	G	G	G	G	G	G	G	G	G	G	C	G	G	G	G	G	G
NIAS_Os_aa03002484	3	30531192	30579008	TTAGTTGTCAAAATGTTCTTGAAATTTTCAACACCATAGCAAATTTCACACTGTTGCAGC[A/G]GCACATGTCAATGTCAGCATTATGTGATCATACAAAATAAACTCCATACTCACTTAAAAT	Reverse	G	G	G	G	-	G	A	G	G	A	G	G	A	A	G	G	A	G	A	G	G	G	G	A	G	A	G	G	A	A	A	A	G	A	G	A	G	G	G	A	G	A	A	G
NIAS_Os_ac03000675	3	30545662	30593478	CAGTATTAAGATGCGGATCTAATTTCCATGCAGTTTCTAGTGTGATTGTACTAACTTATT[A/G]AGAGATCACATTAGGCCTCGTTTGGTTTAGAGGGGATTGAAGAGAATTGGAGGGGATTAA	Reverse	T	T	T	T	C	C	T	C	C	T	T	T	T	T	T	T	T	T	T	T	T	T	C	T	C	T	T	C	T	T	T	T	C	T	-	T	C	T	T	T	C	T	T	T
NIAS_Os_aa03002490	3	30630805	30678621	ATGAATAAAGAGCAACACCAGTTTCGGCTAACAGGAGTATGGCTATTAGGGTCCAAACCT[A/G]TATAAAAATCATTGTCTCCATCTCTTTTATCTCAATCTCGCATATACCCTGGTATCATCT	Forward	G	G	G	G	-	G	A	G	G	G	G	G	A	A	G	G	A	G	A	G	G	G	G	A	G	A	G	G	A	A	A	A	G	A	G	A	G	G	G	A	G	A	A	G
NIAS_Os_aa03002491	3	30762075	30809891	TATGGAGATGTCATTTTGGTTTGAAAGCTATAGTAGCTCAAGATAAGATGTTTTTTTTTT[A/T]AAAAAAAGGACCCTGTATCAAAATGGTATGAATCGAAATACTTCTCACCATTTCCATATA	Forward	-	A	A	A	-	A	T	A	A	A	A	A	T	T	A	A	T	A	T	A	A	A	A	T	A	T	A	A	T	A	T	T	A	T	A	T	A	-	A	T	A	T	T	A
NIAS_Os_aa03002506	3	30891968	30939784	TCCAATTTTTAAATTTTTTATACATAATACTTAATTAATCACGTGCTAATTTACCATTCT[A/G]TTTTTCGTGCGGAAGCCCAGCCCCTCCCAAAGAACTCAGCCTAAAACTACTCTAGGAAAA	Reverse	-	C	C	C	-	C	T	C	C	C	T	C	C	T	C	C	T	C	-	C	C	T	C	T	C	T	T	C	-	T	T	T	C	T	C	T	C	T	C	T	C	C	T	C
NIAS_Os_aa03002517	3	30998480	31046296	TAAAGCCCAGTCCCCCCTCTCTAAAATTTCATTATATTCACTAAAAATCAAAAAAAAAAC[A/G]AGGAGAGAGGGGAGGGCAGCAGAAGGGGAGCGGCGAAGCCCTGCTGGTTCGCTCACTTCA	Reverse	-	C	C	C	-	C	T	C	C	C	T	C	C	T	C	C	T	C	T	C	C	T	C	T	C	T	T	C	T	T	T	T	C	T	C	T	C	-	C	T	C	C	T	C
NIAS_Os_ac03000680	3	31006579	31054395	CACTGAAAGAATAATTAGCCGTAAATGTGAGCACTCGTGTCAAATCTAGAATTTGAATCC[A/G]GATGGGCTAGTTCCACTACAAGGAATCTAACCGGTTGAGCTATGCTCACTTCACGGTGTG	Reverse	-	C	C	C	C	C	C	C	C	C	C	C	C	C	C	C	C	C	C	C	C	C	C	C	C	C	C	C	C	C	C	C	C	C	C	C	C	C	C	C	C	C	C	C
NIAS_Os_aa03002520	3	31105521	31153337	CAACGGTAGTTTTCAAGTTACCACTACATATGTGGTTTGTACTACATATTTTCCCGCGAG[A/G]CGGGGTTGGGAGCAGTAGGACAACGCATCGCGAATGTGGGCCCCCTGTAAAACTAACGAG	Reverse	T	C	C	C	-	T	C	T	T	T	C	T	T	C	C	C	C	C	C	C	T	C	T	C	T	C	C	T	C	C	C	C	T	C	T	C	T	T	C	C	T	T	C	T
NIAS_Os_aa03002540	3	31219308	31267124	TGGATGGTGAAACATATATGGACATTTGAGCTATAGAAAAGAATCAAGGTAACAGCTGTG[A/G]CATGAATTTGGTCAGTCTGTGCAAAAATTCCTACTGAAAAATGTTACTAGCACAACCTAT	Forward	C	C	C	C	C	C	T	C	C	C	T	C	C	T	C	C	C	C	T	C	C	T	C	T	C	T	T	C	T	T	T	T	C	T	C	T	C	C	C	T	C	T	T	C
NIAS_Os_aa03002544	3	31330193	31378009	CTTTTAACTGGATGTAAATATGTAATGGCAATACTCTTAACCAAACCTATTCAAGCTGCA[A/T]GTAATCTGTAAAATAATGATTTCAGGTTGGTGATGTTGTTTTGCCGCCTTGGGCTAAAGG	Reverse	T	T	T	T	T	T	A	T	T	T	A	T	T	A	T	T	T	T	A	T	T	A	T	A	T	A	A	T	A	A	A	T	T	A	T	A	T	-	T	A	T	A	A	T
NIAS_Os_aa03002546	3	31350776	31398592	CCGCGATTAATTCCTTGTAGTAATTGGCACGTTTGGAGAGAACCTGTCAAAAAAAAAAAA[C/G]AGAGAGAAAAGAGGAAGAGTATGCACACAACCCATGTGGGCAGAGAGAGCGGAATGCAGG	Forward	C	C	C	G	C	C	G	C	C	C	G	C	C	G	G	C	C	G	G	G	C	G	C	G	C	G	G	C	G	G	G	G	C	G	C	G	C	C	G	G	C	G	G	G
NIAS_Os_ab03000555	3	31354610	31402426	TGGGTTGGGATTACCCTGACAGAAGCGCTATGAGGCTACACCCTGGTCTTTTTTCTCAAC[A/C]TTTTAATTATTAGATTATAGCTTATAAAATTTTTAAAAATACATTGAAAATAAAATAAAA	Forward	-	C	C	C	A	A	A	A	A	C	A	C	A	A	C	C	A	C	A	C	C	A	A	A	A	A	A	A	A	A	A	A	A	A	A	A	A	-	C	A	A	A	A	A
NIAS_Os_ab03000559	3	31489820	31537636	TTGATGAAATCTGCGGTGGCTGAGTAATCTGATGAAATAGTAGATCAGCTGGTGACATCA[C/G]GTCTCGCTCGAAGCAGCAGCCTGCAGCCTGAGGATTGATTTGTTGGTTGCGGCTATTAAT	Reverse	C	C	C	C	C	C	C	C	C	G	C	G	C	C	C	C	C	C	C	C	G	C	C	C	C	C	C	C	C	C	C	C	C	C	C	C	C	-	C	C	C	C	C	C
NIAS_Os_ac03000684	3	31521564	31569380	GAACTGATTCCACCATAAGAAACCTAATCGACTGAGCTACGCTCACTTCGCTATTCGTTG[A/C]CAGCTTGATTATATTGTTACTTGTAACAGTAGGTCAAAGGTTTAAAAAATAATCGAAGCC	Reverse	C	A	A	A	A	A	A	A	A	A	A	A	A	A	C	A	A	A	A	A	A	A	A	A	A	A	A	A	A	A	A	A	A	A	A	A	A	A	A	A	A	A	A	A
NIAS_Os_ac03000689	3	31834097	31881913	GGGTCCCTTTTATACCGTAGGTTGGGCACTATCCGAGTAGGACTCGAATATACCAGACCT[A/G]GTACGATACGTAGGCAACCCAATTCTTGTCCGAGAAGGTCTCTCCTTGTCTGTTGTCTTT	Reverse	C	C	C	C	T	T	T	T	T	T	T	T	T	T	C	C	T	C	T	C	T	T	T	T	T	T	T	T	T	T	T	T	T	T	T	T	T	T	T	T	T	T	T	T
NIAS_Os_aa03002548	3	32048002	32095818	AATTTTTTTTAAAAAATATACCGTTTAGCAGTTTGAAAAACGTACATGTGAAAAATGAGG[A/G]AGATGGGTTCGGGAAAGGGAAAAGGGGTACCAAACACAGCCCTAGTAACTGTTTCTCTCC	Reverse	-	C	G	C	T	T	C	T	T	C	C	C	T	C	C	C	T	C	C	C	C	C	T	C	T	C	C	T	C	C	C	C	T	C	T	C	T	C	C	C	T	C	C	C
NIAS_Os_aa03002554	3	32280379	32328195	AATTGGGGGGCTGAGAGCCTGATACTGTGGGAGTTGGAATAAGTTTATTTTAAATTCCTC[A/G]TCTTGACGTGCAGTCTGAATTTCGTTCTTGAACCGTAATTCCATATATAATGTGTCTCTT	Reverse	C	C	C	C	T	T	C	T	T	C	C	C	T	C	C	C	T	C	C	C	C	C	T	C	T	C	C	T	C	T	C	C	T	C	T	C	T	C	C	C	T	C	C	C
NIAS_Os_ac03000699	3	32443601	32491417	ATGTGGAACAAAATGGCTGGCCTTACTGCAATTCAATTCGCCAAGGGCAGAGTGCATGCA[A/G]GCATGCAGCTAGCAAGCTACTCCCTTCGTACCATTTTAAGTGCAACAAATTTCCGTGTCT	Reverse	-	G	G	G	A	A	A	A	A	A	A	A	A	A	G	G	A	G	A	G	A	A	A	A	A	A	A	A	A	A	A	A	A	A	A	A	A	-	A	A	A	A	A	A
NIAS_Os_ac03000703	3	33288308	33336124	TACAATTCTTATTTTCTACTACCTCTATTCCATAATGTAAGGTATGGTCAAACTCGGCAC[A/G]GTATACAAAACTATTTTTTGACTTATAATTTCTTATATACTATAAAATTTGTAGCAACAA	Forward	G	G	G	A	A	A	A	A	A	A	G	A	A	A	G	A	A	G	A	G	G	G	A	A	A	A	G	A	A	A	A	A	A	A	A	A	A	-	A	A	A	A	A	A
NIAS_Os_ac03000713	3	33770952	33818768	GCATCCACTCATCCCACGCTTGCACCCCCGCGTGTATGAGCCGGGGCTTTTAACTATTTA[A/C]CCATATGTCATAAACACATAAGGGTCCATGTGTCATTGACAGAGCATGGCAAATCGTTAA	Forward	-	-	-	C	C	A	C	A	A	A	C	A	C	C	-	C	C	-	C	-	C	C	C	C	A	C	C	C	C	A	C	A	A	C	C	C	C	-	C	C	A	A	C	C
NIAS_Os_ab03000579	3	33828281	33876097	CAACAATTGATCGGCTACGATGGCTGTCACAGCAGCAACTTGAAATTATTGCAAGCTGCA[A/G]CAGCATTCAATTACCGTAGCCGCTGTAACTAGGGGCGGAGACAGGAGTAGGGTAGCTAGC	Reverse	-	C	C	T	T	C	T	C	C	C	T	C	T	T	C	T	T	C	T	C	C	T	T	T	C	T	T	T	T	C	T	C	C	T	T	T	T	-	T	T	C	C	T	T
NIAS_Os_aa03002556	3	33853484	33901300	ATGGGCAATTATTAACTTACCTTTTTCTTTTCGACATTTTACAGGGGAACAATTAGATAC[A/G]CTAGCGTCCATGCCCACTTAGGTCGTACAGGTAGCAGGAGGGATGATTTAGAGTCACTGG	Forward	C	C	C	C	C	C	C	C	C	C	C	C	C	T	C	C	C	C	T	C	C	C	C	T	C	C	C	C	T	C	T	C	C	C	C	C	T	C	T	C	C	C	T	C
NIAS_Os_aa03002564	3	33986401	34034217	TGACTTTTTTTATTTTTTTCATAAATTTTTCAAATGAGACGGACGATCAAAGTTAACAAG[A/G]AAACCAACAACTGCACTTAAAATGAGACGGGGAGTACTAAAGTGTTTGGCAGAAGTAAAA	Forward	G	G	G	G	A	A	A	A	A	A	A	A	A	G	G	A	A	A	G	G	G	A	G	G	A	-	A	A	G	A	G	A	A	A	A	A	G	A	G	A	A	A	G	G
NIAS_Os_aa03002584	3	34117517	34165333	CTATAGTTTTTGCCGAAAGTCGTCGGTATCGTCTGACACCGGCTCTTCTCCTGTAGATCC[A/G]CCCCTGGGCTGAACTCTCGTTCAGAAATTTGGGCCTGAATTCCCTCAATAGTGGCAAAAT	Reverse	-	T	C	C	T	C	T	C	C	T	T	T	T	C	C	T	T	T	C	C	T	T	T	C	C	T	T	T	C	C	C	T	C	T	T	T	C	T	C	T	C	T	C	T
NIAS_Os_aa03002594	3	34222459	34270275	AAGATGAGCATAGTAGGCCGGTGGGACTGCACAGGAAAGAAAAAGAGCAATACATCAGTG[A/G]ACAAATGCAACAGATTTGAAAAGGAGCACCACGTAGAAAAGAATCTCTGTAGTTCAATTG	Forward	C	T	T	C	T	C	T	C	C	T	T	T	T	C	T	T	T	T	C	C	C	T	T	C	C	T	T	T	C	C	C	T	C	T	T	T	C	T	C	T	C	T	C	T
NIAS_Os_aa03002604	3	34335401	34383217	CACGTCTGGAAGATGTCTGGGACATCCCCCCACCCAAGCACGCCGTCCCTCCACGAATCT[C/G]GCGCATGTACCATCCTACTAGCTGCAATATGGAATATTTGAAAACGGCGCAACAATAAGG	Forward	G	G	G	C	G	C	G	C	C	G	G	G	G	C	G	G	G	G	C	C	C	G	G	C	C	G	G	G	C	C	C	G	C	G	G	G	C	-	C	G	C	G	C	G
NIAS_Os_aa03002610	3	34400376	34448192	ACACTATCAATATTGCACTTATCTCTGATGAATGTGGAACATCCACTTACAGTGCGGTAC[A/G]GAAATGATGTGACGTGTCGTCCATCAACGTTCACGTGGTAACCCTCCAACCCGGCGGTAA	Forward	C	C	C	T	C	T	C	T	T	C	C	C	C	T	C	C	C	C	T	T	T	C	C	T	T	-	C	C	T	T	T	C	T	C	C	C	T	C	T	C	T	C	T	T
NIAS_Os_aa03002626	3	34540511	34588327	TCATGTCATGACATCATACCCAATTTCCTCACTTACAACAGATGAAATGAAGGTGACTCT[A/G]CAGTACTTTGATGGCCGACCTATGTCTGCATCAGTGCCTCCACGCGTGACTTGCACGGTT	Reverse	T	T	T	T	C	T	C	T	T	C	C	C	C	T	T	C	C	C	C	T	T	C	C	T	T	C	C	C	T	T	T	C	T	C	C	C	T	-	T	C	T	C	T	C
NIAS_Os_aa03002640	3	34804958	34852774	TAAGGATTTTGGAGAGAAGCCCAAATAGAAGGGTTCGGACTTCGAGATTAATTCGGAACG[A/G]AAATCATTTTGGGGAGAACTCAGGGCGAAAGGGATTGAATCTTGGGATTTTGAGTTCAAG	Forward	C	C	C	C	C	T	C	-	C	C	C	C	C	T	C	C	C	C	C	C	C	C	C	T	-	C	C	C	T	C	T	C	C	C	C	C	T	C	T	C	T	C	T	C
NIAS_Os_aa03002659	3	34948061	34995877	CGATGGTTCCTATCAATCTCCTGGTCGATCAGTTGCATGTCATATTGTTCAGCCATACCT[A/G]CAGATTGAAAACCATATTAGTCAATGCACATATGGTTACGGTAAAGTAAATGCATGACAC	Reverse	G	G	G	A	G	A	G	-	G	-	G	G	G	A	G	G	G	G	G	A	A	A	G	A	G	G	A	G	A	G	A	G	A	G	G	G	A	G	A	G	A	G	A	G
NIAS_Os_ac03000720	3	35019007	35066823	TCTTCTGGACCTGAGAAGCGAAGAGCAGCGAAATGTGTAAGCTTGTGAGGTCAGGTGATG[A/C]ATTCAGTATACAGGGAGTATACAATGAAATGTAGCACAATGCCACAACCCTATCACGGCT	Forward	C	C	C	A	C	A	C	C	C	C	C	C	C	A	C	C	C	C	C	C	A	A	C	A	C	C	A	C	A	C	A	C	A	C	C	C	A	-	A	C	A	C	A	A
NIAS_Os_aa03002680	3	35088369	35136185	ATTTCAAAGATTAGTATTACAAGTCTTCCTCAATAAATTACTCCAACAAAATCCTCACCT[A/T]GGTCAAAGCAGCTTTTCCTATGGTTATTTTCTTCAGAGTTTCTTGTACTTGCATTTGTAT	Forward	T	T	T	T	T	T	T	T	T	T	T	T	T	A	T	T	T	T	T	T	T	T	T	A	T	T	T	T	A	T	A	T	T	T	T	T	A	T	T	T	T	T	A	T
NIAS_Os_aa03002687	3	35241289	35289105	CGCGAAGGTAAGGTATTAAATGCCGGTGAGTGAGTCAGGAGATCTCTCTATACGGCACAT[A/C]ATCTTCCGTGCAAGCCGAACAACAACTAGTTCTGCCCATCTGAATGGCTGGATGCAGCGG	Forward	T	T	T	G	G	G	G	G	G	G	G	G	G	T	T	G	G	T	G	G	G	G	T	T	T	G	G	G	T	G	T	G	G	G	G	G	T	G	G	G	G	G	T	T
NIAS_Os_ac03000729	3	35304814	35352630	GAAGGAGAATTCTACACCACAACCTGCTGCACCACTGGCCAAAGAGTCCAAGAGGACTAA[A/G]ACTAGCAAGACCAGCTTTACTGATTTATCTCTTTCATCAAAATGGACATAAAGTTGAACA	Forward	G	G	G	A	A	A	A	A	A	A	A	A	A	G	G	A	A	G	A	G	A	A	A	G	G	A	A	A	G	A	G	A	A	A	A	A	G	-	A	A	A	A	G	G
NIAS_Os_aa03002705	3	35462478	35510294	TTTAGATCAAAGTATTCAAGTTTTGGCCTTGTGCCTATCAATGCTACCTGAATGATGCTG[A/G]TCAAAACTCTAAATGATTTAAGCAGGATAAATAACAGGAAGAGAGAACAAAGGAAAAAAG	Forward	G	G	G	G	G	G	G	G	G	G	G	G	G	A	G	-	G	G	G	G	G	G	G	A	G	G	G	G	A	G	A	G	G	G	G	G	A	-	G	G	G	G	A	G
NIAS_Os_aa03002722	3	35603388	35651204	GGAATGGCATTAGGGAGCAAAGGAATAGCATGATCCAAAGCTCTATGGGGAGGTAAATCA[A/G]AAACATTCTGAAAAACAGACTCAAATTCAGATAGCAAAGACTGAATCTCAGGAAATTCAG	Forward	G	G	G	G	G	G	G	G	G	G	G	G	G	A	G	G	G	G	G	G	G	G	G	A	A	G	G	G	A	G	A	G	G	G	G	G	A	G	G	G	G	G	A	G
NIAS_Os_aa03002730	3	35702724	35750540	CGGCGACGACGAGGTCGCCAAGACGCTCGTGCTTCGCGCCATCAACGACGTCACCATGTG[A/C]ACGTACAGCTGCAGGGAGCTCAACGGCGACATGGCGGTCATCCTGGAGCACAGCCTCGTC	Reverse	G	G	G	G	T	G	T	-	T	T	T	T	T	G	G	T	T	G	T	G	G	T	T	G	G	T	T	T	G	T	G	T	G	T	T	T	G	G	T	T	G	T	G	T
NIAS_Os_aa03002736	3	35915752	35963568	CGTCCAAACAAGTCCTTCAAATTAATTATTTGGGTTAACATAGTCCTTCGACCCAAAAAA[A/T]ATGCCACATGAGCATCCAAGTCATTCTTGCATGCAACAATACAAATGAAATGACCATTCT	Forward	T	T	T	A	T	T	T	T	T	T	T	T	T	A	T	T	T	T	T	A	T	T	T	A	A	T	T	T	A	T	A	T	T	T	T	T	A	A	T	T	T	T	A	T
NIAS_Os_aa03002737	3	35978761	36026577	GCCTGACAGGACAGCTTATTTTCTCTTTAGTTTCTTGAGTATAAAGGGACCATTAATACC[A/G]TTTAAGTGTTATATGCTTTCATCTTCAAACCTGTTATTAGTCATTTTGTAATGAAAATAC	Reverse	A	A	A	A	A	A	A	A	A	A	A	A	A	G	A	A	A	A	A	A	A	A	A	G	A	A	A	A	G	A	G	A	A	A	A	A	G	A	A	A	A	A	G	A
NIAS_Os_aa03002741	3	36298333	36346149	TCTCATGTGCCAATCATCCCTCCTATCCATGGGAACAACAGCTGTCATGTACAGTTGCAA[A/T]TGTAAGCGTAGGAGTGTGCAAAACATGGTATGGACAATCATGTTTACTTAATTGTGTCAA	Reverse	T	T	T	T	T	T	T	T	T	T	T	T	T	A	T	T	T	T	T	T	T	T	T	A	A	T	T	T	A	T	A	T	T	T	T	T	A	T	T	T	T	T	A	T
NIAS_Os_aa03002744	3	36496582	36544398	CAAGTACGAGGACAACAGTGCTTGGTCATGCGTTACACTTCGATTCGATGCCGAGTACTT[A/G]TACCAAGCAAGGCCATACATGTGAGTGGTGCTGCGTGTTGACTGCGGTCATCAATAAGTT	Forward	A	A	A	A	A	A	A	A	A	A	A	A	A	G	A	A	A	A	A	A	A	A	A	G	G	A	A	A	G	A	G	A	A	A	A	A	G	A	A	A	A	A	G	A
NIAS_Os_aa03002747	3	36589091	36636907	TCTATGCAACCATCTCAATGTCACTGGCTAAGATGACAATACTATTTCAGTCTTAAGCCA[A/C]AAAGTTCATGATGAAGGATGAAAAGCAGTAGGTTCAGATGACTGAAATAACACACTTGGA	Forward	-	G	G	G	T	T	T	T	T	T	T	T	T	G	G	T	T	G	T	G	G	T	T	G	G	T	T	T	G	T	G	T	T	T	T	T	G	G	T	T	T	T	G	T
NIAS_Os_aa03002748	3	36727899	36775715	CCATGGTCCATGGGGGAAGAAAAATCAGAACGTAAAATGAAAATGTCTTTAATGAAATTG[A/G]TCGTCTCATCGGCCGACCAGGCAAAAAATATATATGAAAATGTCCTGTTACGTTCGTCAG	Forward	C	C	C	C	T	T	T	T	T	T	T	T	T	C	C	T	T	C	T	C	C	T	T	C	C	T	T	T	C	T	C	C	T	T	T	T	C	C	T	T	T	T	C	T
NIAS_Os_aa03002751	3	36894211	36942027	CTGATGATCATAGCTGCTTACCCCTGGCCTGCTGGTGGTGGAGTACACCTGCATGTTTGC[A/G]TTGATCATAGTAGGATTATCAGGCTCCAACTCCTCCAGCTCTGCAAAGACCTCATCAGCT	Reverse	A	A	A	A	A	A	A	A	A	A	A	A	A	G	A	A	A	A	A	A	A	A	A	G	G	A	A	A	G	A	G	G	A	G	A	A	G	A	A	A	A	A	G	A
NIAS_Os_aa03002755	3	37012205	37059964	AATGTATGGCCGACCGTGTGCGAAAACCTGTTTTGTTCGCATACGAAAACCTTTTCTCTC[A/G]TAGTGATTTCTACAGCCGGCTAAAATGGCATGTGTCCATGCGTATAACATTTTTTTCCTA	Forward	C	C	C	C	T	T	T	T	T	-	T	T	T	C	C	-	T	C	T	C	C	T	T	C	C	T	T	T	C	T	C	C	T	C	T	T	C	C	T	T	T	T	C	T
NIAS_Os_ab03000590	3	37038803	37086562	GCCTGTGCTGCCTGCTCTTGTTGCTCCCGATCCCCATCGATGGAGCGATGTGCCCATGTC[A/G]GCCAAAGAGGAAAAAACGAGAAAATTTGGGCCAGATTTAGATGAGTGAAGGAAGGGCAAT	Reverse	G	G	G	G	A	A	A	A	A	A	A	A	A	G	G	A	A	G	A	G	G	A	A	G	G	A	A	A	G	A	G	G	A	G	A	A	G	G	A	A	A	A	G	A
NIAS_Os_ac03000734	3	37065133	37112892	TCTATTGCTGGAAATTTTAAAGAACTTTCAGGTAGAAAATACAATCCACAATTTGCTACC[A/G]TTGCATAATATTCTGTTTGCTTATGTTTTTTTTACATGATTCACTTGCAGGCCTCAGGAT	Reverse	G	G	G	G	A	A	A	A	A	A	A	A	A	G	G	A	A	G	A	G	G	A	A	G	G	A	A	A	G	A	G	G	A	G	A	A	G	G	A	A	A	A	G	A
NIAS_Os_aa03002769	3	37113082	37160841	GGAATACTAGTCCGTCCTCACCGTCGAGGAGCTACACGAGGAACAAATTGAAGAAAAAAA[A/T]TCACTCGTTTTCTCTTCAGTTCATGGCCGCAAATTCCTTTTCTTGGTTAACACATTACAC	Forward	T	T	T	T	A	A	A	A	A	A	A	A	A	A	T	A	A	T	A	T	T	A	-	T	T	A	A	A	T	A	T	T	A	T	A	A	T	T	A	A	A	A	T	A
NIAS_Os_aa03002773	3	37204639	37252398	GTAGATGGCCATTGTAGTTATCTTTTGTGCTATAAAGTGTATGTTTAGCATGCTACAGTG[A/G]GGCTTGGCGAATGATGAGCCATGATCCTCTCGTGCTTTTTGTTCACGGTGTAGCGTGACC	Reverse	T	T	T	T	T	T	T	T	T	T	T	T	T	T	T	T	T	T	T	T	T	T	T	C	C	T	T	T	C	T	C	C	T	C	T	T	C	T	T	T	T	T	C	T
NIAS_Os_aa04000002	4	100565	109027	ACAACCACTTTTTTAATTTTATTAGATAATAGAAATGGATTACATCTCCGACCTTTGTCC[A/G]TGGGCACATAACCAAAAAGTCTCATAAGTAAACATAAAAGAAATTAAAAAAAGACGTGAT	Forward	-	C	C	-	T	T	C	C	T	T	C	C	T	C	C	C	C	C	C	C	C	C	C	C	C	C	C	T	C	T	C	C	T	C	T	T	T	C	C	C	T	C	C	T
NIAS_Os_ab04000003	4	207322	215746	CGTGGAGGAGGCGGAGGGTGTGGGCCATCCTGGTGAGGTAGTAGGCCTGGGAGGGGCGGG[A/C]GCGCGTGGGGGTGACGACGATGAGCAGCTTGTGGTTGCTGTGGGGGGTGGATGGCGGGTG	Reverse	G	G	G	G	G	G	G	T	G	G	T	T	G	G	G	G	G	T	G	G	T	T	G	G	G	G	T	G	G	G	G	G	G	G	G	G	G	T	T	T	G	G	G	G
NIAS_Os_aa04000006	4	306447	314871	ACAAAAAAAAATCAGTGGAGTCCAGTTGTCAGTACATCTTCCTTTCCTCTCCTTCCTAGC[A/G]GCTCGACCCTAGTAAGCAACGACGTTGAGGTGCGCTCTTCACCAGGTTCAGCAGGCAATG	Reverse	C	C	C	C	C	C	T	C	C	C	C	C	C	T	C	T	T	C	T	C	C	C	C	T	T	T	C	C	T	C	T	T	C	T	C	C	C	-	C	T	C	T	T	C
NIAS_Os_ac04000002	4	448473	456897	CTTATATGACTCCTCTTGTATTTCCAAAGGTGAATGAATTTAAAACCCAATTTAAATACA[A/G]ATCTGTATTTCCGAAAACGAATGAACTTAAAAACCGACTTATACACGGATGACGTACTAA	Forward	C	C	C	C	-	T	C	C	T	T	C	C	-	C	C	C	-	C	C	C	C	C	C	C	C	C	C	T	C	-	C	C	-	C	-	-	-	C	C	-	-	T	C	-
NIAS_Os_ab04000042	4	449453	457877	TCCTCTCCCTCTCCTCTCTCTCACTGGAGCCCAAAGTAGAGCTCTCCTCACCATCCTCTT[A/G]TAGTCCTCCTCATGTGGCTCTACGACGAGGATGAGGAGCGGCGATGGCTACTCGACGATG	Forward	C	C	C	C	T	T	T	C	T	T	C	T	T	T	C	T	T	C	T	C	C	C	T	T	T	T	C	T	T	T	T	T	T	T	T	T	T	-	C	T	T	T	C	T
NIAS_Os_aa04000016	4	541511	549935	CATGATCATTGTAAAGATCATTGTAAAGGATCTCTCGATCAATACAACTTTCGGTGCATC[A/G]CCTCCCTACTATACTTCCGGCGAGTTCATTGTTTCGAGTATGGGCTGCATCAGTTATGTC	Forward	C	C	C	C	C	T	C	C	C	C	C	C	C	C	C	C	C	C	C	C	C	C	C	C	C	C	C	T	C	C	C	C	T	C	C	C	T	C	C	C	C	C	C	C
NIAS_Os_ac04000003	4	595573	603997	AACAGGATGCTCTGTAATCCATTATTCATGTTAGTAAAAAACAGCTAAAGATGATAAGAA[C/G]CTACACAGGTTCACAGAAGTTATTCTACTGCAGCTCTATAGACCTATTCTACAAAAGATA	Reverse	C	C	C	C	G	G	C	C	G	G	C	C	G	C	C	C	G	C	C	C	C	C	C	C	C	G	C	G	C	G	C	C	G	C	G	G	G	C	C	G	G	G	C	G
NIAS_Os_aa04000027	4	610416	618840	GCCACAAATCCCAAACCATCCTGGCCAGGATTTGGGCCTTGCCAAAAAAGCCCTTTTAGC[A/C]ATTAAAGGATGTCTCTTACCCTTTTCCAATAAGACCAGGCATTGCTGAGACCTGCCCAGA	Forward	-	-	-	-	C	C	A	C	C	C	C	-	C	A	-	A	C	-	A	-	C	C	C	A	A	C	C	C	A	C	A	A	C	A	C	C	C	C	C	C	C	C	C	C
NIAS_Os_aa04000030	4	763728	772152	ATGCCAGTTGACTTGATCCTGCAATCAACAAGAAATAAAACAAGAAAATAGCAGTTAAAT[C/G]CATAAACGATAGCTGATCGGCCAGCCGCCGATGACATATCATTTATCTTTGAGCCGATGT	Forward	G	G	G	G	C	C	G	G	C	C	G	G	C	G	G	G	C	G	G	G	G	G	G	G	G	C	G	C	G	C	G	G	C	G	C	C	C	G	G	C	C	C	G	C
NIAS_Os_ac04000012	4	934984	943408	ATCGCCATGGGAGATAGCCCAAGCTCTTTATAATAACTTGATCTTGGAGTTTTTGACCAT[A/G]GACAATTACGACAGCAACCCAATTTTTGCGGAAGAAATACTGAGAGACCTACGACTGCCT	Reverse	C	-	-	-	-	-	T	C	-	-	C	C	-	T	-	T	-	C	T	-	-	C	-	T	T	-	C	-	T	-	T	T	-	T	-	-	-	-	C	C	-	-	C	-
NIAS_Os_ab04000138	4	983321	991745	GCCTCGATTACAGCACTTGGAACAAGCTAGTTTCCTCCCGAGGAACAGCCACACCGCCGT[A/G]CATGCACGTAGCATTCGTGCACTCAGGCCATCCCCAACCCTCCATGTCATGTAGTATCCA	Forward	G	G	G	G	G	G	G	G	G	G	A	-	G	G	G	G	G	-	G	G	G	A	G	G	G	G	A	G	G	G	G	G	G	G	G	G	G	-	A	G	G	G	G	G
NIAS_Os_aa04000040	4	1062786	1071210	GCAAACCATGCAGAGTGGGTCAACACTGTAAAACCTAACCTAGGCCCTGGATTACGGGAG[A/C]GAATACTGGAGGCCATTGCATCTGGGGATAATGAATCCCTGGAGGATTTCCAAGCTATAA	Forward	C	C	C	C	A	A	C	C	A	A	C	C	A	C	C	C	A	C	C	C	C	C	C	C	C	A	C	A	C	A	C	C	A	C	A	A	A	C	C	A	A	A	C	A
NIAS_Os_aa04000051	4	1376192	1384616	AAATCGGCTATCAAAAATGTTGCGGATTTGACCAAGTCTCTGAAAGTCATCCCCGGAACC[A/G]ATACTCAAGATTCCCAAGCTATTGAGGAAGTAGAACAAATTAGGCAAAGGGCGATTTTGG	Reverse	-	-	-	-	A	A	G	-	A	A	G	G	A	G	-	G	A	-	G	-	G	G	G	G	G	A	G	A	G	A	G	G	A	G	A	A	A	G	G	A	A	A	-	G
NIAS_Os_ab04000143	4	1747828	1756203	CCTGCATACCTGTTGTAGAACTCATATGCTATATCTTCATTATCAAATTCCATGCCAATT[A/G]CTGGCTCTAACCTTTTGACACAATAATCATTAGTGGTGTTTCTATTTGTGTCTTCGACAT	Reverse	C	C	C	C	T	T	T	T	T	T	T	T	T	T	C	T	T	C	T	C	T	T	C	T	T	T	T	T	T	T	T	T	T	T	T	T	T	C	T	T	T	T	T	T
NIAS_Os_aa04000067	4	2075402	2083783	AGGAGTAGGGTATTACGCTTCTCAGCGGCTCGAACCTGTATAAACCTTTTTTGTCTCATC[A/G]TCTTGGGGGGGGGGCTAACCCCCTCAAGATCACACAGCTCTGCTCACCAAGCCCTCGAAT	Forward	C	C	C	C	C	C	T	C	C	C	T	C	C	C	C	T	C	C	C	C	C	T	C	T	C	C	T	C	C	C	T	C	C	C	C	C	C	C	T	C	C	C	C	T
NIAS_Os_ab04000149	4	2458444	2466825	CAAAAGAAAGGCTCTGACAATCCAATGCATAAGGCCAGCAACTTGTACTTACCTTATGGA[C/G]GAGTATAAGTACTCTTTGCAGAGCCTGCCCGACCTTAACTAACTTTTGATTGAATCTTTT	Reverse	G	G	G	G	C	G	G	G	G	G	C	G	G	G	G	C	G	G	G	G	G	C	C	C	C	G	C	G	G	G	C	G	G	G	G	G	C	-	C	G	G	G	G	G
NIAS_Os_aa04000102	4	2460401	2468782	CGACTACTGTCATTATGTTATTTCTTTGTGGAAAAAGTACGAATTACCCCCTGAAATATT[A/G]TGGTCGTCCGATTTACCCCCTCCCCCCTAAACTATAAAACCGAACATTTAACACCCTTAA	Forward	T	C	C	T	T	T	T	T	T	T	C	T	T	T	T	C	T	T	T	T	T	C	C	C	C	T	C	T	T	T	C	T	T	T	T	T	C	T	C	T	T	T	T	T
NIAS_Os_aa04000145	4	2476113	2484494	TGCAGTTCAGTCTAACCAGTTTCTGAATTTTGGTCACATTACCAATCGATAGCTTCAGGT[A/C]CATGGATTTGCATATATATATATTCTCTAAACTTTGCAGCATCTCTTTTGACTACTCCAT	Reverse	-	C	C	C	C	C	C	C	C	C	A	C	C	C	C	A	C	C	C	C	C	A	A	A	A	C	A	C	C	C	A	C	C	C	C	C	A	C	A	C	C	C	C	C
NIAS_Os_ab04000163	4	2489036	2497417	CATGTAATTCTTTGTCTCGCATGTCCCAATCTCTGCCCACTTCTAATCACTAAGCTAATT[A/G]TAATCGCCCCACTAATCACCCCTACTAATCAAAACCAAGCCTTAATTTATTTATGTAATG	Forward	T	T	C	C	C	T	T	T	T	T	C	T	T	T	C	C	T	C	T	C	T	C	C	C	C	T	C	T	T	T	C	T	T	T	T	T	C	C	C	T	T	T	T	T
NIAS_Os_aa04000212	4	2494521	2502902	ATTAAACTAACTGAAGCAAATTTGCACATATAGATAATTAAACGCTCTCAAAGGATATAT[A/G]AAAGGATTATACTGCAGTCTACCGTTTTTCATACGTCTTCAGTAAATATGAAACATGCTG	Reverse	T	C	C	C	-	T	T	T	T	T	C	T	T	T	C	C	T	T	T	C	T	C	C	C	C	T	C	T	T	T	C	T	T	T	T	T	C	-	C	T	T	T	T	T
NIAS_Os_aa04000231	4	2525279	2533660	CTTACAAATAGTTGAACACCGAACCCGGGATACAATAATCTTCTACCCTGTTTTCTAACA[A/C]GAGCAGAAGAGAGGGCACTAACATGTACCAAGCAGCAAGAACAAGAAAGTAATCTCCTGA	Reverse	G	G	G	G	-	T	T	T	T	T	G	T	T	T	G	G	T	G	T	G	T	G	G	G	G	T	G	T	T	T	G	T	T	T	T	T	G	G	G	T	T	T	T	T
NIAS_Os_aa04000237	4	2588165	2596546	GGCCATAAAGACGCCGAAATAGAGAGGGGTGTAGTTGTCTTCTAAGCTTTCATCGAAGTC[A/G]TCGAGATCTGGGTCGTTGTTGTGAAAGCCGAACTCATTGTAGTCCACGATCTCGGTCGGA	Reverse	-	C	C	C	-	C	C	C	C	C	T	C	C	C	C	-	C	C	C	C	C	T	T	T	T	C	T	C	C	C	T	C	C	C	C	C	T	-	T	C	C	C	C	C
NIAS_Os_ac04000042	4	2876017	2884398	CACGATCTTACAACTAAATATATCTAACTGTGCATGCATCATTATTTTGGAATGTGATGT[A/C]TTACATGCTTCTATGATTTGTTTGGTTACTATTGATTTAGTTTAGCTATATATGTTTATA	Forward	A	A	A	A	C	A	A	A	A	A	A	A	A	A	A	C	A	A	A	A	A	A	A	C	C	A	A	A	A	A	C	A	A	A	A	A	C	C	C	A	A	A	A	A
NIAS_Os_aa04000261	4	2881530	2889911	GGACTAAAACCATATGAAAGTAGAATCCATAAGCTTTCCAATAAGTCCTTATGGGCCCCA[A/T]GTTTTCTTCTAGCACGAGATCAACGGCTAGTCTCGAATCCGAATATAAAACGTGCGAAAT	Forward	A	-	A	A	-	A	A	A	A	A	A	A	A	A	A	T	A	-	A	A	A	A	A	T	T	A	A	A	A	A	T	A	A	A	A	A	T	-	T	A	A	A	A	A
NIAS_Os_aa04000271	4	3055786	3064167	CTCGTGTAAAAAGTGTATCCATTGATTTCATAACCTTGGAATGTAGTTATGGAGCCGGAG[A/G]GTCCCCTAGCCAAGAAGGCTAGTTGTCGGTCAATTGTCTCGTTACCCAGGAGGTGTTCTC	Forward	C	-	C	-	-	T	T	T	T	T	C	T	T	T	C	C	T	C	T	-	T	C	C	C	C	T	C	T	T	T	C	T	T	T	T	T	C	C	C	T	T	T	T	T
NIAS_Os_ab04000170	4	3127486	3135867	GCACCGTTCTCCTGGATATCAGATGGCTTCTCAGAGCAGTAGCGTCGACATGGACCTACT[A/G]GCTCCTGAATGATAGGCCACGCTTATGGCTTCATCATGCATTTCTGTGCTCTGGGAAATG	Reverse	G	-	G	-	G	A	A	A	A	A	G	A	A	A	-	G	A	-	A	G	A	G	G	G	G	A	G	A	A	A	G	A	A	A	A	A	G	G	G	A	A	A	A	A
NIAS_Os_aa04000283	4	3139182	3147563	GGTCTGATAGTAGTTTCGACAGTTTTTTTGAACTTTAGAAAATCATACTTCTGAAGCCTA[A/G]CAGGGAGAATGTACTGCCACATTGTGCTAAACAAATATCTTGATTTTTGTTTAAATAAAA	Reverse	T	-	T	-	T	C	T	T	C	C	T	C	T	T	-	T	T	-	C	-	C	T	T	T	T	C	T	C	C	T	T	C	C	C	T	T	T	-	T	T	C	C	T	C
NIAS_Os_aa04000286	4	3274864	3283245	TCATGAATAAAAATAATTTTTCCAGAATTTATCTTCTCTGTTTAGGTCTCCTAAAAATTC[A/G]AAATATTTTCCAAAGAACCCATATTCCTCTAATTTCTGTGAGTAATCTATCCATAATTTT	Reverse	C	C	C	C	C	C	C	C	C	C	T	C	C	C	C	T	C	C	C	C	C	T	T	T	T	C	T	C	C	C	T	C	C	C	C	C	T	C	T	C	C	C	C	C
NIAS_Os_ac04000047	4	3439009	3442975	GTATATAAGAATGTCGTCAATAAACACGACAACAAACTGGTCCAAATACTCCATAAATAT[A/C]TTGTTCATGAGATTCTGTTAACAATCAAATTTGGTAACATCAGCGTTGGAGAGAAGATTA	Reverse	G	G	-	-	G	T	T	T	T	T	G	T	T	T	-	G	T	G	T	-	T	G	G	G	G	T	G	T	T	T	G	T	T	T	T	T	G	G	G	T	T	T	T	T
NIAS_Os_aa04000314	4	3552480	3556446	CCTTTGAGGAATTGACATCAATGTGATAAACACATTATATTCAACATGTTGAATTCAATA[A/G]TGCAATGACAGTTGCATCAATACGGAAAGTTTTGTTGCTGAATAAATAAAAAAGGGAGGT	Forward	T	T	T	C	-	T	T	T	T	T	C	T	T	T	C	C	T	C	T	C	T	C	C	C	C	T	C	T	T	T	C	T	T	T	T	T	C	T	C	T	T	T	T	T
NIAS_Os_aa04000357	4	3562671	3566637	AAACACCATCCACACTATTTTATTCTTTATGGGAATATCCTCGTATTTTCACTTATGCTT[A/G]TATTTATCAGGCAACTTGAATTTTTAACTTTATATTTGGTGTTAATTTTAGGGTTTTTTT	Reverse	A	G	A	G	G	G	G	G	G	G	A	G	G	G	G	A	G	A	G	G	G	A	A	A	A	G	A	G	G	G	A	G	G	G	G	G	A	G	A	G	G	G	G	G
NIAS_Os_ab04000181	4	3571365	3575331	TAGGTGCTGCTGCATGTGAGCCCCACTGTGCTGGCGCAGCCAAGTGCCATGGTACGGGTC[A/G]ACACAACGCTCTTCTCATCACACGCGGGCCCCTCGGGAGGAGGCTCCCATTCTCTCCTTG	Reverse	-	-	A	A	G	A	A	A	-	A	G	-	A	A	A	G	A	G	-	A	-	G	G	G	G	A	G	A	-	A	G	A	A	A	-	A	G	-	G	A	A	A	A	A
NIAS_Os_aa04000501	4	3578222	3582188	AAATATGCTGGACTACGCCTCATTTTTTTGGTTTTGTTTTATGTATGTGTTCTACCATCA[A/G]CCACACGAGAGTCATAAACTCACCGCCAGAATTGAGCTTCTTAGCATGGGACTCCCTGTT	Forward	-	C	C	T	-	T	T	T	T	T	C	T	T	T	T	C	T	C	T	T	T	C	C	C	C	T	C	T	T	T	C	T	T	T	T	T	C	C	C	T	T	T	T	T
NIAS_Os_aa04000719	4	3619633	3623599	CTTTTCAGGCCAAACACAACCCATTTAATTAGGACTCGCCGCTCGGATTCACTCAGGATT[A/C]CATTTTAAAGTTAGTTTCCTGAGGAACATTATTTGATCACCATGAAGAGTAACTGTCAAA	Forward	C	C	-	A	A	A	A	A	A	A	C	A	A	A	A	C	A	C	A	A	A	C	C	C	C	A	C	A	A	A	C	A	A	A	A	A	C	C	C	A	A	A	A	A
NIAS_Os_aa04000916	4	3631796	3635762	AACCCCAGCCCAAGAGCCACGACGCAGCACATCCATCTCATCTTGCCTTTCAATTTCGAA[C/G]GTACGGGTACGGCCATGTCCCCCATGCCTCCGGCCGCTCACGCGGGCATGCACTCTCCGA	Forward	-	C	G	G	G	G	G	G	G	G	C	G	G	G	G	-	G	C	G	G	G	C	C	C	-	G	C	G	G	G	C	G	G	G	G	G	C	C	C	G	G	G	G	G
NIAS_Os_aa04000983	4	3644751	3648717	CGGCACACATCGTCGTAGTTCTTCTGTTCTCGTCGAAGCTCTCGGCGAGATCAAATTTCC[A/G]CAATATGCTATCTCCGTTCTTAAAAAAAAATGAATTTAGATCTGGTCTAAATGTGATACG	Reverse	G	-	G	G	G	G	G	G	G	G	A	G	G	G	G	A	G	-	G	G	G	A	A	A	A	G	A	G	G	G	A	G	G	G	G	G	A	-	A	A	G	G	G	G
NIAS_Os_aa04001049	4	3653822	3657788	TGATGTAGAGCAGGTCGTGGGCAACCAGCAAGGCAAGCTCGTTACCCAGCTCCCTGACAT[A/C]GCTGAAGGATCTCCTTCTTTCTAGCTTGCTCTTCTTGCTTGAGCTCCTCATGCTTCCCAG	Reverse	C	A	C	A	-	C	C	C	C	C	A	C	C	C	A	A	C	A	C	A	C	A	A	A	A	C	A	C	C	C	A	C	C	C	C	C	A	A	A	A	C	C	C	C
NIAS_Os_aa04001125	4	3672852	3676818	GCCTGTTTAGTGACACCACGTTTCTCCCCAAATTTTATAGCAAGTGACACCAGTATGTTA[C/G]ACCTTGTGAGTTGTGACACCAGTGAATTGCTTTGGGCTTTGGCTAGTAAAAAAGTTGCAT	Reverse	G	G	C	G	C	C	C	C	C	C	G	C	C	C	G	G	C	G	C	G	C	G	G	G	G	C	G	C	C	C	G	C	C	C	C	C	G	G	G	G	C	C	C	C
NIAS_Os_aa04001265	4	3695143	3699109	AAAAACTCCTATCTTTAATTCAGTTGAAAAATATTTTTTGTTTCCAACAAGA[A/G]ATCTATATTGTGTTTCAAAAACATGATCGGTTTAAAATATCACCTAAGGTTAGTGTCAAT	Reverse	A	A	G	A	G	G	G	G	G	G	A	G	G	G	A	A	G	A	G	A	G	A	A	A	A	G	A	G	G	G	A	G	G	G	G	G	A	A	A	A	G	G	G	G
NIAS_Os_aa04001365	4	3702919	3706885	TATTCCCCTGCACCGCCGGCTGTATTGCATTATCTCTCCCTCTCCGTAACACATGTGACG[A/C]CGCACGCATGTCTGCTTCCACCCCCCACCTGGACGCCTCCTCTCCCCAACTCCGCAATTC	Forward	-	G	G	G	T	T	T	T	T	T	G	T	T	T	G	G	-	G	-	G	T	G	G	G	G	T	G	T	-	T	G	T	T	T	T	T	G	G	G	G	-	T	-	-
NIAS_Os_aa04001503	4	3814763	3818729	TATCAAATGCTAAACAGTGTACTCCAATAACTTTTCTAGAACCTCTAGTGATGAAGCAAC[A/G]AACAAAGGTTGCTTGTCTTTGACTTCAGCACAACTCTCAATCAAGTCATGCGCTATAACC	Forward	C	T	-	T	-	C	C	C	C	C	T	C	C	C	T	T	C	T	C	T	C	T	T	T	T	C	T	C	C	C	T	C	C	C	C	C	T	T	T	T	C	C	C	C
NIAS_Os_aa04001667	4	3929687	3933653	CCAGCGAGAGGGCCAGGCAGTGGCGATCTAAATGACAGTGTCTGATATGACACTCACCGC[A/G]CCCCAGTTTGTCTCTGCCGACTTCACCTCCCGACCGGAGATCGGTCCCTTTGTTGAAGGG	Reverse	C	-	C	C	-	C	C	C	C	C	T	C	C	C	C	T	C	-	C	C	C	T	T	T	T	C	T	C	C	C	T	C	C	C	C	C	-	T	T	T	C	C	C	C
NIAS_Os_aa04001704	4	3953030	3956996	TTGCCTTGATATTGAGAAATGTTTGCACCTAATCCATTCCTTCACCGCTTATGCAATTAT[A/C]TAAATAAAATACACGTTATGCAATTAAACACCGAAATAGTCAAAAATCTAAAATGCTCTA	Reverse	C	-	C	C	-	C	C	C	C	C	A	C	C	C	C	-	C	A	C	C	C	-	A	-	A	C	A	C	C	C	-	C	C	C	C	C	-	A	A	-	C	C	C	C
NIAS_Os_aa04001760	4	4029610	4033576	TGCTCTTGCATCCTCCCTTCTCCGCCAGCTCAGTGATTGTCTTCAAGAAGGAGGGGGACA[A/G]CGGTTTCTTGTAGCGCTGCAAGTAAATCTTTTTGATGTTATCATCAAAGGAAGCATGATC	Forward	-	C	C	C	T	T	T	T	T	T	C	T	T	T	C	C	T	C	T	C	T	C	C	C	C	T	C	T	T	T	C	T	T	T	T	T	C	C	C	C	T	T	T	T
NIAS_Os_aa04001801	4	4040801	4044767	ACCTTGGAATACTTCCGGGTGAAGTGCTACATTGGTATATCCGTGCGCTTACGGATTTTA[A/T]TTGTAATGTTAAAAGATACCAACACTAAGCATCACCTAAACCAATCATATCATCAAATTA	Reverse	-	T	T	T	-	T	T	T	T	T	T	T	T	T	T	A	T	T	T	T	T	T	T	A	A	T	T	T	T	T	A	T	T	T	T	T	A	T	A	A	T	T	T	T
NIAS_Os_aa04001852	4	4074210	4078176	GGGTTGGCTGAGTTGCTGAAGGAAAGCTTGAAGCTGCGCCTGCAAGGCCGAAGCCCTCTC[A/C]GCTATTGCTTGTGACATTTAACCAGGTGATGGGGGCGTGCTTGGGTAGCGACCGGCTGAA	Reverse	-	C	A	A	-	A	A	A	A	A	C	A	A	A	A	C	A	C	A	A	A	C	C	C	C	A	C	A	A	A	C	A	A	A	A	A	C	C	C	C	A	A	A	A
NIAS_Os_aa04001865	4	4075631	4079597	GGCAGCGCACAAGATCCAAGGCCACAGCAAGGAACAACTGTCGAAGAACCTCGCGAAGCT[A/G]CTCAAGAACAAGCACCACCGGCCGAATAGCACCAAGACGTGCAGCGCAGAGTAATCCATG	Forward	G	-	G	G	A	A	A	A	A	A	G	A	A	A	G	G	A	G	A	G	A	G	G	G	G	A	G	A	A	A	G	A	A	A	A	A	G	G	G	G	A	A	A	A
NIAS_Os_aa04001905	4	4095679	4099645	CATTCCTTAGGGAGTGGTGGGTGTTTTGGGGGCGAAGATGTAATTTTTTTGTAAGCTAGG[A/C]TGTAAAGCCCGTTACTTTCTTTCACCTGTACCATGTTGTATGGCATGCACTCTTTGATAT	Forward	G	T	G	G	T	G	G	G	G	G	T	G	G	G	G	T	G	T	G	G	G	T	T	T	T	G	T	G	G	G	T	G	G	G	G	G	T	T	T	T	G	G	G	G
NIAS_Os_aa04001995	4	4117457	4121423	GTGAGGTGGCCCCATCCGGAAGTTCACCAAGGCTAAGGGCCCAACTAGTTGAGAGAGGTC[A/G]AATACCAAGACAGATGAACTCCTCGACCAAGTCTCGAACACTAAATTTCGAAACGAGTTC	Reverse	-	A	G	G	-	G	G	G	G	G	A	G	G	G	G	A	G	A	G	G	G	A	A	A	A	G	A	G	G	G	A	G	G	G	G	G	A	A	A	A	G	G	G	G
NIAS_Os_aa04002109	4	4142882	4146699	TTGGCGTCTGGACGCACATGCAAGGCGTGCTTGGCAACTTTCCTTGGGACACTAGGCATG[A/T]CAGAAGGCTTCCATGCGAAAATGTCTTTGTTGGCCCAAGGAAGCTGACGAGCGCACTTTC	Forward	-	T	A	A	A	A	A	A	A	A	T	A	A	A	A	T	A	T	A	A	A	T	T	T	T	A	T	A	A	A	T	A	A	A	A	A	T	T	T	T	A	A	A	A
NIAS_Os_ab04000462	4	4158689	4162506	CTGCCTCTGCACCATCCGCACTGCACCACGAGCCGCCGCACTTCGCCATTGCTTCACTCC[A/G]TGGGAAGCCCTCGCGCCCGACGCGACCCCCTAGTGACCTAGAAACCAGCGGCACCTCAAT	Forward	-	T	C	C	T	C	C	C	C	C	T	C	C	C	C	T	C	T	C	C	C	T	T	T	T	C	T	C	C	C	T	C	C	C	C	C	T	T	T	T	C	C	C	C
NIAS_Os_aa04002223	4	4167574	4171391	AGTTTTAATAGTGCTTAGATTAGGTGGAAAGGAAGGTCGAAATGGTGAAAGTTGTGGAAA[A/G]CTGGTTGCGAAGGCAAACAGGACCAAGCAAGGCTTGGGAAAGGTGGATGAACCCTCGCTG	Reverse	T	T	C	C	T	C	C	C	C	C	T	C	C	C	C	T	C	T	C	C	C	T	T	T	T	C	T	C	C	C	T	C	C	C	C	C	T	T	T	T	C	C	C	C
NIAS_Os_aa04002275	4	4193367	4197184	GAGAGGAACGATTGCAAGAAGATCAGCCCATTTGACATTATTGGAAGAATTGTTGCCAAT[A/G]AACTCTTCAAGGAAGAAGCCAAGGAAGTTAAGGAGATCGCCAAGAACGCCACTATAGCCA	Reverse	C	C	C	C	T	T	T	T	T	T	C	T	T	T	C	C	T	C	T	C	T	C	C	C	C	T	C	T	T	T	C	T	T	T	T	T	C	C	C	C	T	T	T	T
NIAS_Os_aa04002327	4	4202952	4206769	AGTCACCCTAACATGCAAAACCAGAACAATATTGAAATCGGTCGCTACAGTAACACCGAT[A/G]CTGTGCATGCGGCGTTACAGTATGCGAACAGTGCCACATTCGATCGCCAGGACAAATAAC	Reverse	T	C	C	C	T	T	T	T	T	T	C	T	T	T	C	C	T	C	T	C	T	C	C	C	C	T	C	T	T	T	C	T	T	T	T	T	C	C	C	C	T	T	T	T
NIAS_Os_aa04002445	4	4219824	4223641	TAGTCCATGGATTAGTCCATATGGCTGTCAAATCAGTTGTTAATAAGCTCATATTTTGTT[A/C]AATTGCAATGGAAGTAATATTTGAAAATCACCTTAGCCAAGAAATCAACAATTAAGACTT	Reverse	G	G	G	G	T	T	T	T	T	T	G	T	T	T	G	G	T	G	T	G	T	G	G	G	G	T	G	T	T	T	G	T	T	T	T	T	G	G	G	G	T	T	T	T
NIAS_Os_aa04002491	4	4234626	4238443	TTTGGGCCCAATTGAGATTGTTACATTGGACTTTTGGGCCTTCTCATGCATTTTTACGTC[A/G]CTTGTAGACTTTCGACTGATTTGTCGGTAAATTTCCACCTTCTTCTCTTCATTTACGAGT	Forward	A	G	A	A	-	A	A	A	A	A	G	A	A	A	A	G	A	G	A	A	A	G	G	G	G	A	G	A	A	A	G	A	A	A	A	A	G	G	G	G	A	A	A	A
NIAS_Os_aa04002598	4	4263894	4267711	GATCAACAACCCACAAAAAAGTGTATCGAAGCTAAGGCACAACACAACAACATCTCGTAC[A/G]ATTGTAGTCGGATTGACAACTTCTCTCAAAAATCGTAGTTATCTCAACTCACCGAAAAAT	Reverse	G	G	G	G	-	A	A	A	A	A	G	A	A	A	G	G	A	G	A	G	A	G	G	G	G	A	G	A	A	A	G	A	A	A	A	A	G	G	G	G	A	A	A	A
NIAS_Os_ab04000501	4	4266127	4269944	GGCCGCACGTCACGTCGACAAGAGGAGATGGCGAGGCCGCGCGGCGGCGGGTAGAGGCAC[A/G]CCTGGGCAGAGGTGGAGTGGAGATGGAGGCCGCGCGATGGCGGTTGTTGGCACAGT	Forward	-	A	G	G	A	G	G	G	G	G	A	G	G	G	G	A	G	A	G	G	G	A	A	A	A	G	A	G	G	G	A	G	G	G	G	G	A	A	A	A	G	G	G	G
NIAS_Os_aa04002635	4	4274015	4277832	TGTGAATTAGATGGAAAATTGACATGCTCAGAAGAAGATAATGAAATGTCAGAATAAGCT[A/G]TATGTTTTAAGGACACTGGAGTTAACCTCTAAGTAGCCTGGGCTCATACATATACTGATA	Reverse	T	C	T	T	T	T	T	T	T	T	C	T	T	T	T	C	T	C	T	T	T	C	C	C	C	T	C	T	T	T	C	T	T	T	T	T	C	C	C	C	T	T	T	T
NIAS_Os_aa04002664	4	4284112	4287929	CAGATTTCAGAGTAGATGCTAGTGATCCATTTGGCCGTGGAGTTCCGTAGAAGCAGGCAA[A/G]CAGCTTCCACTTGAATGGATACATACAAGACTTTGTATCCGTATGAATCTTCCCTTTTCT	Forward	A	A	A	A	G	G	G	G	G	G	A	G	G	G	A	A	G	A	G	A	G	A	A	A	A	G	A	G	G	G	A	G	G	G	G	G	A	A	A	A	G	G	G	G
NIAS_Os_ac04000274	4	4336932	4340749	AGTTGAAGGACGGGTCATACCCGGTTTTGTGGTCAAGGGACGAAAATCGGACTGAGCGAC[A/G]AATAAAGGGACCTAAACTGAACTTATTCCTATTGACCTATGAACGCTCCACTCCGCTCCT	Reverse	A	A	A	A	A	G	A	A	A	A	A	A	A	A	A	A	A	A	A	A	A	A	A	A	A	A	A	G	A	A	A	A	G	G	A	A	A	A	A	A	A	A	A	A
NIAS_Os_aa04002698	4	4433214	4437031	TTCCAGAACAAATTCAGATGCATTTGTGCTGTTCTTTTAAGAAGGAAAACCTGGGAGTCT[C/G]GTTTACTGTTCCTTACAGGAGGTGGTTTCACTTCAGTTTTTATCCCTTCACAACTGGGAT	Forward	G	G	G	G	-	C	C	C	G	G	G	G	G	C	G	G	C	G	G	G	G	G	G	G	G	G	G	C	G	C	G	G	C	C	C	C	G	G	G	G	G	G	C	G
NIAS_Os_aa04002709	4	4553353	4557170	CATATAGACTCGCCAAAACCTGTTAGTGGAATATAATCTTATTAATATATGACAAGCCAG[A/C]AATCTAAAATTCTAATGGAACAACCCGAACAATATGTCATTTAACTAATACAAAAATACT	Forward	T	T	T	T	T	G	T	T	G	G	T	G	T	T	T	T	T	T	G	T	G	T	T	T	T	G	T	G	G	T	T	G	G	G	T	T	T	T	T	T	G	G	T	T
NIAS_Os_ac04000280	4	4765053	4761266	GGTTTTTAAGTGGCGGTTTTTGCAGTCGTAATTGTAACCGTGAACTACTGTCATGATCCA[A/T]CCTAAAATATAAGGGGTTTTGGCTATGCATTTGTATAGATGATAGGGTGTGTAGGATTCA	Forward	T	T	T	T	A	T	A	T	T	T	T	T	A	T	T	A	T	T	T	T	T	T	A	A	A	T	T	T	T	T	A	T	T	T	T	T	A	-	A	A	T	T	T	T
NIAS_Os_aa04002742	4	4907263	4903476	CCTAGCACTCGTCGATGCATCACCCCTCCCCTCCCCGCACCCCAGTACAGCAGTGAGGTC[A/G]GTGGCTGTTAGTGGGATACAACGAGGTCGGTGACGTGGTACCGGCGGACGGCATGGTTAG	Forward	-	A	-	-	G	A	G	G	A	A	G	A	G	G	-	-	G	-	A	-	A	G	G	G	G	A	G	A	A	G	G	A	A	A	G	G	G	A	G	G	A	A	G	A
NIAS_Os_ab04000524	4	4952408	4948621	GCCTCCTCCCTCTAAACATGATACCCCCGGGCCCATATCACCGACATGGACCAACTATAA[A/G]CATAGGCACCGCTTTATCTGAGCTGTCCCCACCCTCCGCTCCTGACGACGATGCCGTTGC	Reverse	-	T	-	-	T	T	T	T	T	T	T	T	T	T	-	T	T	-	T	-	T	T	T	T	T	T	T	T	T	T	T	T	T	T	T	T	T	T	C	T	T	T	T	T
NIAS_Os_aa04002777	4	5049954	5046167	GCAAAGGGGGAAATCGTGACAAAACCCTTCATATAACCCACCCTAACCAAGCATACCCAC[A/C]TCAGGTTTCACCCCCTCCTTATTCCATGACGGGCAGTCCCCTCTCGTGCCTAAGTAAATC	Forward	G	T	G	G	G	T	G	G	T	T	G	T	G	G	G	G	G	G	T	G	T	G	G	G	G	T	G	T	T	G	G	T	T	T	G	G	G	T	G	G	T	T	G	T
NIAS_Os_aa04002834	4	5107189	5103402	GGATGTCCAATAGTCACTCTTGAAAATGTGGTGCCTGATTCATCTTGCACATAGACAAAA[A/G]TACAATGGAAATAACTGCATCATAATTTTCTTCTCTCTAGGGCCGTGTTCTTTTTAGCTA	Reverse	G	A	A	A	G	A	G	G	A	A	G	A	G	G	A	G	G	A	A	A	A	G	G	G	G	A	G	A	A	G	G	A	A	A	G	G	G	A	G	G	A	A	G	G
NIAS_Os_aa04002913	4	5143310	5139523	ACTTTTTCTCAATTTTCTCATCTTTTCTTCCTGTTATAATGCACAGTCATTTTTTCTACT[A/G]GGTATAGATGACGCCATGCATATACATATGTACAGAGAATAAATCGGCAGTTCGGATGCA	Forward	T	T	T	T	C	T	C	C	T	T	C	T	C	C	T	C	C	T	T	T	T	C	C	C	C	T	C	T	T	C	C	T	T	T	C	C	C	T	T	C	T	T	C	T
NIAS_Os_ab04000618	4	5261484	5257697	GGTTGTTGCTAGCGGCTTGCATGCAATGGGCATGCAGAATTGCAGGTGGTGATCACGTTC[A/T]GGTGTTTGCAATGGTACCAACGCAATTAGCTAGGAAATTAAAACCGCCTAGCCGTGATTT	Reverse	-	T	T	T	T	T	T	T	T	T	T	T	T	T	T	T	T	T	T	-	T	T	A	T	T	T	T	T	T	T	T	T	T	T	T	T	T	T	A	T	T	T	T	T
NIAS_Os_ac04000390	4	5304278	5300491	AAAAGGCTTACGATTGGTCCATTCGGGAAAAACGAGACTGGGAAGGCCGAGCTCTTCTTC[A/G]TCCTCCTTCACTTCGATCCCCCAATCCTGAGCAAGGGGAGCGATCCGGAGCATGCAATGC	Forward	G	G	G	G	G	G	G	G	G	G	G	G	G	G	G	G	G	G	G	G	G	G	A	G	G	G	G	G	G	G	G	G	G	G	G	G	G	G	A	G	G	G	G	G
NIAS_Os_aa04002941	4	5369672	5365885	CGGCGCCTCCCGTAACCATCTCTCGCATGATGGCCTCTGGTGATGATCGTGCTGTTGACC[A/G]GGTACCAAGATCAGGGAGATGGATAGAATCAATATTCCAAGCTGGTAACCAGGGCCAGTC	Forward	-	G	G	G	G	A	G	A	A	A	G	A	G	G	G	G	G	G	A	G	A	G	-	G	G	A	G	A	A	G	G	A	A	A	G	G	G	G	G	G	A	A	G	A
NIAS_Os_aa04002955	4	5516084	5512297	ATGTGTGAATCATAGTTTTTTTTAATTCTAATGCCACGTTGGATGAAAGACTAGGTCAAC[A/G]TTATCATGTCAGCGTCACATCAACAAAAACCATCCTCTAAAACTTCCTTTCACGTCCTCC	Reverse	T	T	T	T	C	T	C	T	T	T	C	T	C	C	T	C	C	T	T	T	T	C	T	C	T	T	C	T	T	C	C	T	T	T	C	C	C	T	T	C	T	T	C	T
NIAS_Os_ab04000648	4	5704922	5701135	AGAGCCAGGAGATGAGAGCACATATATGTAGCTTAGTTAGTTAGCCATGCATAATTGTGG[A/G]CAAGTGATTAGCCGAGTCTTGCATGGATTAGTTAGTTAGGCCTGCACGTGGTGGATTAGT	Forward	C	C	C	C	C	C	C	C	C	C	C	C	C	C	C	C	C	C	C	C	C	C	C	C	C	C	C	C	C	C	C	C	C	C	C	C	C	C	T	C	C	C	C	C
NIAS_Os_aa04002970	4	5818288	5814501	CTGTGTTGGCTGCATACATCCAAACGGATACCGGCCGGGTTTATCCCATTATTTTTTTTT[A/T]AAAAAAAAAGGCTGTGTGATTAATTAGTAGCTGCTCGATTAATCAGCTTTAGAGTACAAT	Reverse	-	-	-	T	T	A	T	T	A	A	T	A	T	-	-	-	-	-	A	-	T	T	T	T	T	A	T	A	A	T	T	A	A	A	T	T	-	T	A	-	A	A	-	A
NIAS_Os_aa04002984	4	5931848	5928061	CGGGACTAAAGTTACCATCTTTAGTCCCGGTTGGTGTTATCAACCGGGACTAAAGATACC[A/G]GGAGGGCCTGACATGCCCTGACAGCATTCGAACCGGGACTAAAGATCATCTTTAGTTGAT	Reverse	C	C	C	C	-	C	-	C	C	C	T	C	-	T	C	T	T	C	C	C	C	T	C	T	-	C	-	C	C	-	T	C	C	C	-	-	T	C	C	T	C	C	T	C
NIAS_Os_aa04003003	4	6186549	6182760	CCGCACGTTCTGCTGCCCGGCGCACATCTCTGGCTCGGTGTCTCCTGGTGTAGGTCTTCC[A/C]CCACATGACATCTCCCCCCTCCTCGAGACTCAGCTCGTCCTCGAGCTGAAGGGCAGGGTA	Forward	-	G	G	G	T	G	T	G	G	G	T	G	T	T	G	G	T	G	G	G	G	T	G	T	T	G	T	G	G	T	T	G	G	T	T	T	T	G	G	T	G	G	T	G
NIAS_Os_aa04003014	4	6294169	6290380	AGAGGATCACTCCTCGATAAACCTTATCAAGTTTTTGCAGTGCCAAATTTTGGTAAGGTT[A/G]CCAAAATTTTGGCAAGATTTCATATGTACTTACTAAAATTTGGCAACAAACTAAATGTAG	Forward	G	G	G	G	G	A	G	G	A	G	G	A	G	G	G	G	G	G	A	G	G	G	G	G	G	A	G	A	A	G	G	A	A	G	G	G	G	G	G	G	A	A	G	A
NIAS_Os_ac04000410	4	6308080	6304291	ATAACTAAATTCGTAACCAACAGTTAAAGATGGCAAGCTCTCATCGCTAACCAATGAACT[A/T]TGTTGGTTCAACGAATGGGGCACCCTGTATTGTAGTGACTATGAAATTAATCTTTTGCTT	Reverse	-	T	T	T	A	T	A	T	T	T	A	T	A	A	T	T	A	T	T	T	T	A	T	A	A	T	A	T	T	A	A	T	T	A	A	A	A	A	A	A	T	T	A	A
NIAS_Os_ab04000662	4	6403847	6400058	TTGATGAGACAGAGGAAGAAACCACAAGCAAGGATAAAGCCCCTCTGGATGACACTGTCA[A/T]GAAAACACTCAAAGACATATCCCTTTGGCTAGAATCTTCATTAGACAATCTGGTGGCTGA	Forward	A	T	T	A	A	T	A	T	T	T	A	T	A	A	T	A	A	T	T	A	T	A	T	A	A	T	A	T	T	A	A	T	T	A	A	A	A	A	A	A	T	T	A	A
NIAS_Os_aa04003046	4	6475663	6471874	GATCAAATTGTTGCGGGCTTTGCCGCCAGCTTTGTGCCACACGGGTTATTTTTCCTTACG[A/G]AATTTATTTTTGCAAATTTTAAAGATTAAAAATACAAGAAAAATTCTCATCGTCAGTCCT	Reverse	G	G	G	G	A	G	A	G	G	G	A	G	A	A	G	G	A	G	G	G	G	A	G	A	G	G	A	G	G	A	A	G	G	A	A	A	A	-	A	A	G	G	A	G
NIAS_Os_ac04000422	4	6855137	6851348	TTATGCAGATCAGGAAGGTTGAGTAAGTCATGCAAGTCGAAACCCCAAATCTCAGCCAAA[C/G]GAGGATAGGAGACAGAATACCAAGATCCTTGGGTCATCCAATGCATGGCACGGTGTGGAT	Reverse	C	G	G	C	C	G	C	G	G	G	C	G	C	C	G	C	C	G	G	-	G	C	G	C	C	G	C	G	G	C	C	G	G	C	C	C	C	G	C	C	G	G	C	C
NIAS_Os_aa04003107	4	6892422	6888633	ACGCGTCTCGCCAGGGAGCCTGCGCTCACTAGTCACTCCTAGCACCGTCAGCATATATCA[A/G]CGCCCAAAACTTCCTGTCGCACGTTGCCATTCGTTAAACTCTGCCCTGATCCAGAAGCCC	Reverse	C	C	C	T	T	C	T	C	C	C	T	C	T	T	C	T	T	C	C	T	C	T	C	T	T	C	T	C	C	T	T	C	C	T	T	T	T	C	T	T	T	C	T	C
NIAS_Os_aa04003146	4	6906632	6902843	AGGTATCTGTATATTGACCGGCGTGTAATTTAGATAGTGGGTGGTAGACAATCAGACATG[A/G]GATGAGGTAAACTTTCAGCAGTTGGAAAACTAACATAGTAATAATTTCTATATTGAACAA	Forward	G	G	G	A	A	G	A	G	G	G	A	G	A	A	G	A	A	G	G	A	G	A	G	A	A	G	A	G	G	A	A	G	G	A	A	A	A	G	A	A	A	G	A	G
NIAS_Os_aa04003265	4	6942693	6938904	TCTGTGATAAAAAAGAGACAATACAACATCTGTTTTTTTACTGCCCCATGACTTTACTTG[A/G]AATGTGGTGGCTTGTGCTTTCGATTTGAAACCTGTGAGAAATATTCAACATACTTTTGGT	Reverse	C	T	T	C	C	T	C	T	T	T	C	T	C	C	T	C	C	T	T	C	T	C	T	C	C	T	C	T	T	C	C	T	T	C	C	C	C	T	C	C	C	T	C	C
NIAS_Os_aa04003413	4	6958072	6954283	CTGGCAAACAGATTCTAGCTGGTTTTAAAATGATCATAAGCTGGCCAAAACAATTTTTCC[A/G]AGACACACAATTTTTCTGAGACACAGTGTTCTGAAACATATATTTTCTTCTCTCTTTCAT	Reverse	A	A	A	G	G	A	G	A	A	A	G	A	G	G	A	G	G	A	A	G	A	G	A	G	G	A	G	A	A	G	G	A	A	G	G	G	G	A	G	G	G	A	G	A
NIAS_Os_aa04003502	4	7004904	7001115	TTGCATGTTGTGGGATGAATGTTGCCAAAAAAAATTTTCTTGTTCTTTCTATTCTTCCAG[A/G]TGTGGGAGGAGGGACTGCTTGGCTCAATGCATTGGCTCGATTGAGCTAACGCATCGAGCC	Forward	-	C	C	-	T	-	T	-	-	-	T	-	T	T	C	T	T	C	C	-	C	T	-	T	T	-	T	-	C	T	T	-	C	T	T	T	T	-	T	T	T	-	T	C
NIAS_Os_ab04000720	4	7015221	7011432	AACACAGCCAAAGCAATCTTGTGCGCCACTCCTACTTATCCGTTTCAAACACACACACCA[A/G]CCAGCACACACTCCACAGACCTCTATCCCATCATGGGGAGCATGAGCACACCGCCACCAG	Reverse	C	T	T	-	C	T	C	T	T	T	C	T	C	C	T	C	C	T	T	-	T	C	T	C	C	T	C	T	T	C	C	T	T	C	C	C	C	T	C	C	C	T	C	C
NIAS_Os_aa04003522	4	7019535	7015746	GGGATGCCATCGAGCCCGCGGCCGATGAGGCCGTGGACATTAAGAAGGACAAGCAGGCAC[A/G]TAAGTGTCTCTTCGGGGCCGTCCCCGAAGACGTGTTGCAGCAGATCGCGAAGAAGAAGAC	Forward	-	C	C	-	T	C	T	C	C	C	T	C	T	T	C	T	T	C	C	-	-	T	C	T	T	C	T	C	C	T	T	C	C	T	T	T	T	-	T	T	T	C	T	C
NIAS_Os_aa04003541	4	7034704	7030915	TCATTTTCAAGGTTTGATACCCGTGGGATATTCTGAATCTGTTCCTCCATCAAAGAAACA[A/T]GATTCACTTCCGTTGACCCAAATAAACCTTTATAATAATTGGTGATGTACTCTTTGAGAT	Forward	A	A	A	A	T	A	T	A	A	A	T	A	T	T	A	T	T	A	A	A	A	T	A	T	T	A	T	A	A	T	T	A	A	T	T	T	T	A	T	T	T	A	T	A
NIAS_Os_aa04003565	4	7047592	7043803	TCAAATACTTGGATAATTGCATTAAACTGAACTAACCATCGTTGAACTATGAAGAGCCTC[A/G]ACATGGCTGTGAGAGATGGTTACACTGCCCCAGCAATCATGTTTTGAAAATTATCTTATC	Forward	T	C	C	-	T	C	T	C	C	C	T	C	T	T	C	T	T	C	C	-	C	T	C	T	T	C	T	C	C	T	T	C	C	T	T	T	T	C	T	T	T	C	T	C
NIAS_Os_aa04003587	4	7082228	7078439	TTATCCTAATAAACTAATCTATATAAACATATCAAAAAGCAATCGATCACTAGATATGAA[A/G]CTTAAGAGAGATCAATCTAGCTTGATGTATTTATATAAAGCAACCTATCTATATAAGTGG	Forward	C	C	C	-	C	T	C	T	T	T	C	T	C	C	C	C	C	C	T	-	C	C	C	C	C	T	C	T	T	C	C	T	T	C	C	C	C	C	C	C	C	T	C	C
NIAS_Os_ab04000732	4	7161798	7158009	TCCTTGATTTTGTTTTTATGGCATGGCTTTGATATAAGCTAGGTTCGATTGTTCACAAAA[A/C]TTAGTAGCATGTCCTACGTTGTAACGGGCTATAAGTAGCAATGACTATAAGAAGATTAGG	Reverse	A	C	C	A	A	C	A	C	C	C	A	C	A	A	A	A	A	A	C	A	A	A	A	A	A	C	A	C	C	A	A	C	C	A	A	A	A	A	A	A	A	C	A	A
NIAS_Os_aa04003594	4	7190890	7187101	GTCGGTATGATGAGAGCCTCCAGGCGCTCGTTCCTAGCCGGAGCCGGCGTGCTAACTCTT[A/G]GAGTAGGTACGTCAGTCCCGGCCAGATACATTCCAGGCTTCATCGCAACCATTGCAAGGA	Reverse	G	G	G	G	A	G	A	G	G	G	A	G	A	A	G	G	A	G	G	G	G	A	A	A	A	G	A	G	G	A	A	G	G	A	A	A	A	G	A	A	A	G	A	G
NIAS_Os_aa04003607	4	7291401	7287612	ACGTCAATGCCACGTGGAACGAAGACCAAGTCAACACTGCCACATGTGCACCACGTCAGC[A/G]AAACCGCCCTCTAAAACCACTAAGGGAGTCAAATTGTACCTGTTTTGACAGTTCGGGGTC	Reverse	G	A	A	G	-	A	A	-	-	-	-	-	-	A	A	A	A	A	A	G	A	-	-	A	-	-	-	-	A	A	A	-	A	A	-	A	A	-	-	A	A	A	A	A
NIAS_Os_ac04000465	4	7300067	7296278	CTATAGTTTTCACCGTCCTTTTGTTTTCTTTATCCTTTTTTGCATTCTCCACAGGTTAGG[A/G]TATGCGGGAGCACTGCATATGTTGCACAGACTGCTTGGATTCAAAATGGCACAATTCAAG	Reverse	C	T	T	C	C	T	C	T	T	T	C	T	C	C	C	C	C	C	T	C	C	C	C	C	C	T	C	T	T	C	C	T	T	C	C	C	C	C	C	C	C	T	C	C
NIAS_Os_aa04003630	4	7385116	7381327	TTTCCCGACTTCATCTCCCTCATTTTTCGCATGCATGCTTCCCAAACGGTTAAACAATGT[A/G]TTCTTTTCAAAAGTTTTATATTCGAAAGTTGCTTTAGAAAATCATATTAATCTAGTTTTT	Reverse	G	G	G	G	G	A	G	A	A	A	G	A	G	G	G	G	G	G	A	G	G	G	G	G	G	A	G	A	A	G	G	A	A	G	G	G	G	G	G	G	G	A	G	A
NIAS_Os_ab04000748	4	7613459	7609670	GTCATGCCCTGCGCATGGCCCGGCATCGCAACTTGATTAGGATACTCACCACATGTTCTA[A/G]CCTGGATTTCAGAGCTTTGGTTCTTCCCTACATGCCCAACGGAAGCTTAGAAACACAGCT	Reverse	-	C	C	T	T	C	T	C	C	C	T	C	T	T	T	T	T	T	C	-	T	T	T	T	T	C	T	C	C	T	T	C	C	T	T	T	T	T	T	T	T	C	T	T
NIAS_Os_aa04003670	4	7631699	7627910	ATTCTATGCATAATTTTGAGGATGTATTTTAGAGTCGTTTTGGGACGCGACAACCTGGAC[A/C]TATATCTATCTCTTCCAAATCATCGGCCGACATAAAACCTTGACCTTGCTTATCATCGAG	Reverse	-	C	C	-	A	C	A	C	C	C	A	C	A	A	C	C	A	C	C	-	C	A	A	A	A	C	A	C	C	A	A	C	C	A	A	A	A	C	A	A	A	C	A	C
NIAS_Os_ac04000477	4	7786585	7782796	CCTCAACAGCGTGCAACCAATCACCTGCTTCCACTGGGTTGGTAGTGCTAGAGAAGGTAG[A/G]GGGTCTCACACGAAGAAAATCAGCTAACTTGTTCTGCGGCGGCGGAGGATTGACATTGTT	Reverse	C	C	C	C	T	C	T	C	C	C	T	C	T	T	T	C	T	T	C	C	C	T	T	T	T	C	T	C	C	T	T	C	C	T	T	T	T	C	T	T	T	C	T	T
NIAS_Os_aa04003681	4	7823419	7819630	GCTCCGTAGGTCTTAGTTACGGCCGTTGCCTGTGGCCATGGCATTGCCGCTACCTATAAT[A/C]TGCTGCCTTATCTATTTCTGTTATTGTTTGTATTGTGGACCGTTTAGTCCTATGATCTAA	Forward	C	A	A	C	C	A	C	A	A	A	C	A	C	C	C	C	C	C	A	C	C	C	C	C	C	A	C	A	A	C	C	A	A	C	C	C	C	C	C	C	C	A	C	A
NIAS_Os_aa04003707	4	8106343	8102554	GATCTTCTTCTTGAGTGTGTGCTTGGAATGAAGGAAGTGAGGGGGTATTAATAGCTAGGT[A/G]GAGGAGCTTTGGTAGGGTGAAGATCTTCCATGGCATCCAAAGAGCATCTTCATCCTCTCC	Forward	-	C	C	-	T	C	T	C	C	C	T	C	T	T	T	C	T	T	C	-	C	T	T	T	T	C	T	C	C	T	T	C	C	T	T	T	T	C	T	T	T	C	T	C
NIAS_Os_aa04003719	4	8202202	8198413	AGAACGTGTGCATGCTAATGATGTAATTGTCATGATATTTTAATCGATGCATGTATCGTG[A/G]GAAATATACGCATGGTGTTTTGATTGATGTGATTTAAAGTATCATTGGCCTTGGTGCATA	Reverse	-	C	C	-	T	C	T	C	C	C	T	C	T	T	T	C	T	T	C	-	C	T	T	T	T	C	T	C	C	T	T	C	C	T	T	T	T	C	T	T	T	C	T	C
NIAS_Os_ac04000483	4	8263746	8259957	GTGGAGAGGGCAACCGGGTGGCGAGCGACAGTCAGCGATAAAATCATAGAAGGATGTAGC[A/G]GCGTGGTATAGAGATGAGCTTGGCGATGTGCATTAGCAACCATCCATCATCTAGCAAACA	Forward	C	C	C	C	T	C	T	C	C	C	T	C	T	T	T	C	T	T	C	C	C	T	T	T	T	C	T	C	C	T	T	C	C	T	T	T	T	C	T	T	T	C	T	T
NIAS_Os_ab04000759	4	8291641	8287852	TACTTATCACCGGCAGAACTTGGTACCTGACACGAGGCTACATCGGCTTCGATCTCCGGC[A/G]AAGGAGTAAGTCCTTAGTTCCATCAGCCCTAGCAATTGTATTGGCTACATTGGCATTGTT	Forward	G	G	G	G	A	G	A	G	G	G	A	G	A	A	A	G	A	A	G	G	G	A	A	A	A	G	A	G	G	A	A	G	G	A	A	A	A	G	A	A	A	G	A	A
NIAS_Os_aa04003727	4	8292356	8288567	GATCCTACAACTAACAAGATATATAAATGGATGATCAAAGAGCCGATCGGCTATTAAACC[A/G]ATGTAGTGATACTAGCTAATGTCGATAGGGTTTTTAACAATCGGCTATATGTCCGATCTA	Reverse	G	G	G	G	A	G	A	G	G	G	A	G	A	A	A	G	A	A	G	G	G	A	A	A	A	G	A	G	G	A	A	G	G	A	A	A	A	G	A	A	A	G	A	G
NIAS_Os_aa04003736	4	8649063	8645274	GGGGAAGATTGTTATGGCGGTTGGGTAACCTGCGAAAGATAGTGAAAGATGAGATGGAAT[A/G]ATAACGACAATTAATTAAATAGCCAAGCTTGTTTTTCAGTCATCGTTATCGTCTGGAAAG	Forward	A	A	A	A	A	G	A	G	G	G	A	G	A	A	A	A	A	A	G	A	A	A	A	A	A	G	A	G	G	A	A	G	G	A	A	A	A	A	A	A	A	G	A	G
NIAS_Os_ab04000764	4	8733830	8730041	GCGCTGCTAGGGAGCTCCTCTATCACCGCCGAGGGAGGAGACCGGAGATGGAGAGGGAGG[A/G]GCGGTGGTGGCTGGACATGGAGTGGGAGGGGAGTTGGTTCAAATCATGAGGAAAGGTAGA	Forward	-	C	C	C	C	T	C	T	T	T	C	T	C	C	-	C	C	-	T	C	C	C	C	C	C	T	C	T	T	C	C	T	T	C	C	C	C	C	C	C	C	T	C	C
NIAS_Os_aa04003760	4	8955754	8951965	CTGCACAAGATGCTTCCATAGTTAGTCAATTCAGCATGAAGATAAAACTATGTTCCGATC[A/G]TGGTTTGAGGGTTTCCGATGCATACCTGTGGAGGCGGATTGAATGCATTATATGGCACAA	Forward	-	T	T	-	C	T	C	T	T	T	-	T	C	C	T	T	C	T	T	T	C	-	C	C	T	T	-	T	T	C	C	T	T	C	C	C	C	T	-	C	C	T	C	T
NIAS_Os_aa04003770	4	9122432	9118643	ATACATAAATATAAACATCAGTGTTACATAATCACATGTCTTGCACAATAATTTTAAGAT[C/G]TTCAACAAAGTTCATCATTTATTTGCACGGCGATCATAGAGACGGCGGGGGGTGGCGACC	Reverse	C	G	G	C	G	C	G	C	C	C	G	C	G	G	G	G	G	G	C	C	G	G	G	G	G	C	G	C	C	G	G	C	C	G	G	G	G	G	G	G	G	C	G	C
NIAS_Os_aa04003776	4	9363445	9568685	TGAGGCATCGGCTACTGACGCCCTGAGGGTTAGATTGTTTCCTTTATCTTTATCTGGATC[A/G]GCATTCACGTGGTTCTCCTCATTGCCTTATAATTCTATTTCAAAGTTGGGCCGATCTGGA	Reverse	T	C	C	C	T	C	T	C	C	C	T	C	T	T	C	C	T	C	C	C	T	T	T	T	T	C	T	C	C	T	T	C	C	T	T	T	T	C	T	T	T	C	T	C
NIAS_Os_aa04003786	4	9548802	9754042	TAAATTGAGCTCCAACAGGTTGAGGTGGCTTGAACATTGCTGCAATCTGTTCCTGAGTCA[A/G]CCGATTGATGTTCTGCCTAGCGTGTTGAGGTTGTTCTCTGGTCAGCAAATAAGGATTAAC	Reverse	C	C	C	-	C	T	C	T	T	T	C	T	C	C	C	C	C	C	T	C	C	C	C	C	T	T	C	T	T	C	C	T	T	C	C	C	C	C	C	C	C	T	C	T
NIAS_Os_ac04000495	4	9936907	10142147	AGGCACAACTCAACCAAGGGCGCCAGCTGGTCTATGGCATAGACTAGTTTAGCAATTGAC[A/G]GAATATAAAGTGGATAATTTGTTTTCCCCCTTTATTCAGAGACGAAGACTCATCAAAGGC	Forward	C	C	C	C	T	C	T	C	C	C	T	C	T	T	C	C	T	C	C	C	T	T	T	T	T	C	T	C	C	T	T	C	C	T	T	T	T	C	T	T	T	C	T	T
NIAS_Os_aa04003809	4	9992946	10198186	AGGAATGGTCCCATGAAATCCTATGAAATTCTTAAGTTCAATCAACGGGAATTTTTGAAG[A/G]CTTCTAGCATGATGTTTGGACTTCAAGGAAAATTTCCTTACTTTTGGTGCTGCATGCGCT	Forward	A	A	A	A	G	A	G	A	A	A	G	A	G	G	A	A	G	A	A	A	G	G	G	G	G	A	G	A	A	G	G	A	A	G	G	G	G	A	G	G	G	A	G	G
NIAS_Os_aa04003812	4	10152432	10357672	GATTTGGCCCGTGTATCGTGTTGGAACCAATTAGGGTTGAGTCGAGAGGGGGATGCACGA[A/C]CCTAAACTCTATATATCAGTACCGCCGCCATCTTTAGGTTTTTGGGTTTTGCTTAGATTA	Forward	C	C	C	C	C	A	C	A	A	A	C	A	C	C	C	C	C	C	A	C	C	C	C	C	C	A	C	A	A	C	C	A	A	C	C	C	C	C	C	C	C	A	C	A
NIAS_Os_aa04003815	4	10258979	10464219	TTAAATCTTGGCAGGACTCACCACATACCATGTCTTATACGGAAACTGACTTCGAATATA[A/G]GAGGAGTTCCGGATAAGGAAGGACAACCAGAGTTCTACATGGAAACGATAAGGACTACTC	Forward	C	C	C	C	T	C	T	C	C	C	T	C	T	T	C	C	T	C	C	C	C	T	T	T	T	C	T	C	C	T	T	C	C	T	T	T	T	C	T	T	T	C	T	C
NIAS_Os_aa04003818	4	10443605	10648845	ACAAATTCCTTCATGTACCTCACCGATTGCAACCTTAGCCTGATTAGTACTCAAACACTT[A/G]AGCAACACCCCATCAATCGTCCGATAATATAGCTCATCATCCAACAAGGTGTAGTTCAAA	Reverse	T	T	T	T	T	C	T	C	C	C	T	C	T	T	T	T	T	T	C	T	T	T	T	T	C	C	T	C	C	T	T	C	C	T	T	T	T	T	T	T	T	C	T	C
NIAS_Os_aa04003823	4	10667495	10872735	GGTGCATATGGTATCCCCTTGAACTATAAAAGGAGGACCTTGCCCACCGAAGAAAGGGAT[A/G]ACTTTTAGTTAGCCTAAACCCCATGGGAAGAAGAGTGAGAGTGCTCCCTGGAGTTTAGGA	Forward	-	G	G	-	A	G	A	G	G	G	A	G	A	A	G	G	A	G	G	-	A	A	A	A	A	G	A	G	G	A	A	G	G	A	A	A	A	-	A	A	A	G	A	G
NIAS_Os_ac04000498	4	10679296	10884536	AAGGGGTAGACCGCTCTAGCTAAGAAACTTTCATACCTTGTAAAAGATGTAGGGGGAGAT[A/C]TGAGAAAGAACAAACAACAACAGGTGTAGGGTATTACAATTCCAAAACACCCAAATATGT	Reverse	-	G	G	G	T	G	T	G	G	G	T	G	T	T	G	G	T	G	G	G	G	T	T	T	T	G	T	G	G	T	T	G	G	T	T	T	T	G	T	T	T	G	T	T
NIAS_Os_ab04000773	4	10751070	10956310	CACCGCTGGGCGAGCTCGCGGCCTACCGGCGCACGTCTACGGTGGACGACTACACCGACC[A/G]CTTCCTCGACCTGCTGGCTCGCGCGGGCTACCTCTCCGAAGATCAGCAGGTACAACTGTT	Reverse	C	C	C	-	C	T	C	T	T	T	C	T	C	C	C	C	C	C	T	-	C	C	C	C	C	T	C	T	T	C	C	T	T	C	C	C	C	C	C	C	C	T	C	C
NIAS_Os_aa04003844	4	10886474	11091714	GCGGTCGGTTTGGGGCCAGACCCAAATCGAGCATATGGTGGGCAATGAATAGTTCTAGCT[A/G]GAAAAAGAGAGAAAAGAGAGAAAAAGGAAAAAGGAGGGGGAGGGGCTAATATGCAAAAGT	Forward	G	G	G	G	G	A	G	A	A	A	G	A	G	G	G	G	G	G	A	G	G	G	G	G	G	A	G	A	A	G	G	A	A	G	G	G	G	G	G	G	G	A	G	A
NIAS_Os_aa04003849	4	10981128	11186368	TGGGGGCCCTAGACCCCACTCATAAAATACTGGCAGGTATATCACTAATTGTATGACATA[A/T]GGGCCCCCAGTTCAACAGATAAGAGGACCCCACTCTCCTAGTTTTTGTTCCTTGCATCGA	Reverse	A	A	-	-	T	A	T	A	A	A	T	A	T	T	A	A	T	A	A	A	T	T	T	T	A	A	T	A	A	T	T	A	A	T	T	T	T	-	T	T	T	A	T	-
NIAS_Os_ab04000781	4	11080591	11285831	GTCTCCACATTGCTCCGCAACACGCCGGAGCTCGACGTGCTCTCGCTGTTCCCTCTCCGT[A/C]CTCAGCCTGCAAAGCCATACTACCTCGGCGTCGACTCCGACGACGACTACGACTCCGAGG	Reverse	C	C	C	C	C	A	C	A	A	A	C	A	C	C	C	C	C	C	A	C	C	C	C	C	C	A	C	A	A	C	C	A	A	C	C	C	C	C	C	C	C	A	C	C
NIAS_Os_aa04003854	4	11180873	11386113	GGTGTATCGATCGCTAAGGCGCAACATAATGTCTCGTACGGTTGTAGTCGGATCGTCAAC[A/G]TCTTCTCCACAAATCGTAGTTATTAGTACTCACCGAAAGATCGGGCCAACAACAGCTTTG	Forward	G	G	G	G	G	A	G	A	A	A	G	A	G	G	G	G	G	G	A	G	G	G	G	G	G	A	G	A	A	G	G	A	A	G	G	G	G	G	G	G	G	A	G	A
NIAS_Os_aa04003857	4	11283098	11488338	ACCTAGATTTGCAAATATGTCAGCTTTCGCTCCATGCGAAGAAATTATTGTGCTCATGAC[A/C]TGCAGAACTGGTTGGGCTCTGATGCGCAGAAATTCGAATTGACTAGCAGATCAGAATGCC	Forward	G	G	G	G	-	G	T	G	G	G	-	G	T	T	G	G	T	G	G	G	T	-	-	T	-	G	-	G	G	T	T	G	G	T	T	T	-	G	-	T	T	G	T	T
NIAS_Os_aa04003873	4	11497330	11702570	TCCGTGGATTAGCACTATCTAGGAACTTGACCGTTGTAGTTTTCTTTTCTTTTTTTTTTT[A/T]AAAAAAACGAAAGCTCGTAGTTCATTACCGAGAGCAAATATCTGTAGCCGGTCGGAGTGC	Forward	-	A	T	T	A	T	A	T	T	T	A	T	A	A	A	A	A	A	T	T	A	A	A	A	A	T	A	T	T	A	A	T	T	A	A	A	A	A	A	A	A	T	A	T
NIAS_Os_aa04003889	4	11612747	11817987	CTGCTGAAGAAAGTCGCGAGCAAGTAAGCGGAATGTCCTGACTCTATGTTCTCGGTTTTC[A/G]TGTTGTCGTGACTTGGTCTTTCTGATAACTTGTATATTTGTCTTCATAGGGCTTCTCCGG	Reverse	C	C	T	C	T	C	T	C	C	C	T	C	-	T	-	C	T	T	C	C	C	T	T	T	T	C	-	C	C	T	T	C	C	T	C	T	-	T	T	T	-	C	T	C
NIAS_Os_aa04003922	4	11916828	12120764	TATAGGTCATCTCTTGGAGAGATGATTATTTTCACACCTTAAATTTCTTTTAGGATTCTG[A/G]AAAACCAAATTTTGGGATGCTGTTGGTGATGCTCTTATAAGTCTATTGGAGGCCTGGTTT	Forward	C	C	C	C	C	T	C	T	T	T	C	T	C	C	C	C	C	C	T	C	C	C	C	C	C	T	C	T	T	C	C	T	T	C	C	C	C	C	C	C	C	T	C	T
NIAS_Os_aa04003940	4	12283322	12487258	CTGAAGGTGGTGGCCTGGCAGCCTTGGTGCTCCCGGCCACCGACTTCCACGTGGTGCCTC[A/C]CTATCAGGTTCCCAATGACGATAGGAGTGTTTATCGACTTAACAACCGATCTACAACCGT	Reverse	C	C	C	C	A	C	A	C	C	C	-	C	A	A	C	C	A	C	C	C	-	-	-	-	-	C	-	C	C	-	A	A	C	A	-	A	A	C	-	-	-	C	A	C
NIAS_Os_aa04003943	4	12381196	12585132	AAATAGATTTTTACATATGGGCCATATGCGAAAATAGGGGATCGATTTTTACAGACATGA[A/G]CACTTACAATCTGTCCGCAACCTATTGAGGAGCTCTTATATAGAAAAATCGTTTTTTAGG	Reverse	T	T	T	T	C	T	C	T	T	T	C	T	C	C	T	T	C	T	T	T	C	C	C	C	C	T	C	T	T	C	C	C	T	C	C	C	C	T	C	C	C	T	C	T
NIAS_Os_aa04003979	4	12598442	12802378	TGTTAGGATTCAGCACCCTCTCTTTTCCCCCTCCCCTTCCTTCCTCCTCTCTCTCTCTCT[A/C]ACTTTTTCTCTTCTCCGGGCAATCCGGCTGGCGGGTGGGGAGAAGGTCACTGGAGCGAGG	Forward	-	G	G	T	G	T	G	T	T	T	G	T	G	G	G	G	G	G	T	G	G	G	G	G	T	T	G	T	T	G	G	G	T	G	G	G	G	G	G	G	G	T	G	T
NIAS_Os_aa04004004	4	13376029	13579313	TAACCCACCCATTCCCCTTTCCTTCAACAGGTTGCCCTCTAGCTGGGCCAACAGAGTCCA[A/T]GTATAAATAGCTGTCCCGGTGCATCCGTCATCACAGAAACAATAGGAGCATGTGAAGAAG	Reverse	T	T	T	T	A	A	A	A	A	A	A	A	A	T	T	T	A	T	T	T	A	A	A	T	T	T	A	T	A	A	A	A	A	T	A	T	A	A	A	A	T	A	T	T
NIAS_Os_ac04000529	4	13514250	13717534	GTGGCGGCGCATACACCGATGCCGCCGTTAACTCGAGTTGAGGTGGGAGCAACCGGGACA[A/G]GGGTGCGCTTCATGTGGGAGTCATTGCCCTCGCTGATGAGGATGGTGCCGATTGGGTCAT	Reverse	G	G	G	G	A	G	G	G	G	G	A	G	A	A	G	G	A	G	G	G	G	A	A	A	A	G	A	G	G	G	A	A	G	A	A	A	A	G	A	A	G	G	A	G
NIAS_Os_aa04004024	4	13555044	13756997	AATTATGGGCCCATTTGATCTTGTCATTTCTGAGTTCCTGGCCCATTTATCCACAAGTCT[A/G]ATTCTCGACAGCGTCTGACTGATTGTTCGAGTGTTGTACTGTCGATTCTCCATTACGTAT	Reverse	T	-	C	C	C	T	C	T	T	T	C	T	C	C	C	T	C	-	T	C	C	C	C	C	T	T	C	T	T	T	C	C	T	C	C	C	C	C	C	C	T	T	C	T
NIAS_Os_aa04004030	4	13690907	13892860	GTCTCCCGGTGAGGAGCCACGAGCTCCGTCAGACACCATCCTAGTCATTGGGTTAGGAAT[A/G]GCCTTAAATCCCATTTGAAATGTACAAGGCCAACGTTTAGTGTGCAGTGTCATGCTTTTG	Forward	G	G	G	G	A	G	A	G	G	G	A	G	A	A	G	G	A	G	G	G	A	A	A	A	A	G	A	G	G	G	A	A	G	A	A	A	A	-	A	A	G	G	A	G
NIAS_Os_aa04004054	4	13824403	14026356	AGCGTAAGATTAATTAAGTATCAAATATTACATATCACATGCTTATCTAAGAAAATATAT[A/G]TAGAAAAATGATTCTATACACCCAGGAGTATGTACTTGTGTGATATATAAGTGGTCATCC	Forward	T	T	T	T	C	T	C	T	T	T	C	T	C	C	T	T	C	T	T	T	C	C	C	C	C	T	C	T	T	T	C	C	T	C	C	C	C	T	C	C	T	T	C	T
NIAS_Os_aa04004069	4	13937442	14139395	GCTATAGAGGAGTACGAGCTCACTGGCCCCTTGCCTCCCTCCTCTTCTCGTCGGCCCCTC[A/G]TCTCCCTCCTCTTCTCCAATGGGCTCACCGGCCGCCTCTCCCTCCCTCTTTGGCCTTTGC	Forward	-	-	-	G	G	A	G	A	A	A	G	A	G	G	G	A	G	G	A	G	G	G	G	G	G	A	G	A	A	A	G	G	A	G	G	G	G	G	G	G	A	A	G	A
NIAS_Os_ac04000538	4	14020339	14222292	TTAATCGATCGAGCATATTCTCTGACTTAATGTTTAAATCAATTTAGTGTGGTCAACACT[A/G]ATAACGTAAGATTGTTTAGTACACGTGCCAGGAATACTGGCAATTAACGTATCCCCCAGA	Reverse	C	C	C	C	C	T	C	T	T	T	C	T	C	C	C	T	C	C	T	C	C	C	C	C	C	T	C	T	T	T	C	C	T	C	C	C	C	C	C	C	T	T	C	T
NIAS_Os_aa04004095	4	14144773	14346780	ACAGCCTCTCCCTACACAAGCTAGAATGGCTGGAATCCTTCACGTCAGTGTAACTGAAAA[C/G]TAGAGGTCTTCCGGTTAGTGAATTTTTGGTAGCAAAATAGCTATTTTTTCTCAAAACTTG	Reverse	C	C	C	C	C	G	C	G	G	G	C	G	C	C	C	G	C	C	G	C	C	C	C	C	C	G	C	G	G	G	C	C	G	C	C	C	C	C	C	C	G	G	C	G
NIAS_Os_aa04004114	4	14254974	14456981	AATAATTAGAATTTTCTTCCTATTCTAGCAACTAGGGGATGTCCTCTTGCAATTTTGCGC[A/G]GAGCTATATAATTCACGTAGAGTTAGGTTGAATATACAACTCTAAATCTTTATTTCTATA	Forward	G	G	G	G	G	A	G	A	A	A	G	A	G	G	G	A	G	G	A	G	G	G	G	G	G	A	G	A	A	A	G	G	A	G	G	G	G	G	G	G	A	A	G	A
NIAS_Os_ac04000544	4	14280642	14482649	AAGGCTATAAATTTTCCATTCGAACTCTGATTCAATCCATTCTTCCACCTTAAGTCCTCT[A/C]AAATCGAGCTCTACGTCCTGGTTTAATTTGTTGTTTCATTTTATGTTCTTTAGTTAGATT	Reverse	-	T	T	T	G	T	G	T	T	T	G	T	G	G	T	T	G	T	T	T	T	G	G	G	G	T	G	T	T	T	G	G	T	G	G	G	G	G	G	G	T	T	G	T
NIAS_Os_aa04004132	4	14525472	14727479	ATCTTCCTTTGCCGATGACTAGCAGGTAAGGTTGAGAGTGATTCGGATAATTTTCGTTCT[A/T]GGATAGTTTCGATCTGATATATCCGAAAATTTTTGAATTCGGATACTTTTTTCGGATATG	Reverse	-	-	-	-	T	A	A	A	A	A	T	A	T	T	-	A	T	-	A	-	-	T	T	T	T	A	T	A	A	A	T	T	A	T	T	T	T	A	T	T	A	A	T	A
NIAS_Os_ab04000834	4	14619498	14821505	TGGTGGGGCCCACCGGGCAGCGGCACAAGGCGGGAGGGGGAGTATATGGTGGTTCGGCAC[C/G]GCTCAAGCCGGCCGACCATGGCAGGGCGGCGGCGGCGGCACGCGGCCTCCGACTACGACC	Reverse	C	G	G	G	G	G	G	G	G	G	C	G	G	G	C	G	G	C	G	C	C	C	C	G	G	G	C	G	G	G	G	C	G	G	G	G	G	C	C	G	G	G	G	G
NIAS_Os_aa04004134	4	14659598	14861605	CAAACCGAATGTTTGTAACACTACAAAGTGTTTTGATGGAAGCTATGAAGCAACAATTTT[A/T]AGATTCCACACATGCAAAAAGAAACATTAGAAAGAGAAGATCGGCTGCCAACTTCTCTCC	Reverse	T	T	-	-	T	A	T	A	T	T	-	T	T	T	-	T	T	-	T	-	-	-	-	T	T	T	-	A	T	T	T	-	A	T	T	T	T	-	-	T	T	T	T	T
NIAS_Os_ac04000553	4	14702118	14904125	ATTACCTTCTTTCTTTTCCTTCTCTCATTAAGTCACATCATCTTGGTTTCCCTTTTAAAC[A/G]ATTAGCCCATATATAATTTAAATTGTAATAAACCACATCATCAAATGGTTTATATACGCG	Reverse	-	G	A	A	G	G	G	G	G	G	A	G	G	G	A	G	G	A	G	G	A	A	A	G	G	G	A	G	G	G	G	A	G	G	G	G	G	A	A	G	G	G	G	G
NIAS_Os_ab04000841	4	14703051	14905058	CCATGCATATCCCAGCTGTTTCGGCCTTGCTGCATTGTACCTTTTCGCGCAAGGAATGAC[A/C]GCACAGCTCAATAATACTTCAGGCCGTTCATACGTTTGGGTGTTTCTTGATTAACAGGTT	Reverse	C	C	C	C	A	A	A	A	A	A	C	A	A	A	C	A	A	C	A	C	C	C	C	A	A	A	C	A	A	A	A	C	A	A	A	A	A	C	C	A	A	A	A	A
NIAS_Os_aa04004202	4	14725323	14927330	TTATATTTGCATAACAATTTTGAATAAGACGAGTGAGCAGCCATTCATTAAAATACGGAT[A/G]GAGTATCAATTAAAGCATTTGGGCAACAAAAAAAATGTCAAATTATCAAAATTTTCCTTT	Forward	G	G	G	G	A	G	A	G	A	A	G	A	A	-	G	A	A	G	A	G	G	G	G	A	A	A	G	A	-	A	A	G	G	A	A	A	A	G	G	-	A	A	-	A
NIAS_Os_aa04004217	4	14754728	14956735	CATGCATAACTTATCCGGACTCCACGCCACTTCATGCACCGGATTATTCGATGTATTTCC[A/G]AAATCTAGGTTTACAAAACAAACACCGAATTTTACAACAAAACAAAACTGTCGTACGTAA	Reverse	G	G	G	G	A	G	A	G	A	A	G	A	A	A	-	A	A	-	A	G	-	G	G	A	A	A	G	A	A	A	A	G	G	A	A	A	A	G	G	A	A	A	A	A
NIAS_Os_aa04004264	4	14775066	14977073	ACTGCTCTAGTACTTGGACTGACTCTGGAATACTCACAAAGTTTATAACAAATACAATGC[A/G]TGATAAAATCTTAAAGATGCGAATATTAGGGAATGACCTAATATCAAATAATTAGAAGTC	Reverse	G	G	G	G	A	G	A	G	A	A	G	A	A	A	G	A	A	G	A	G	G	G	G	A	A	A	G	A	A	A	A	G	G	A	A	A	A	G	G	A	A	A	A	A
NIAS_Os_aa04004335	4	14798191	15000198	TAACATTTTCTAGCATTATCTATATTTATATACTCCCTCCATCCAAAAAACGAATCTAGT[A/T]CTAGTTTGGTTTTTTATGGAACGTAGGGAGTAGATGTCACTGGTGGAGAAACCCTTTGTA	Forward	T	T	T	T	A	T	A	T	A	A	T	A	A	A	T	A	A	T	A	T	-	T	T	A	A	A	T	A	A	A	A	T	T	A	A	A	A	T	T	A	A	A	A	A
NIAS_Os_aa04004358	4	14818820	15020827	GTTTCAATCAATTTAGAGGCCGAATTAATTGTGAATTCGGACATTTGTGCTCAGGAAGCG[A/G]AAGAAGATTGGAGGATTCCTTTGATTCGATATTTGAAAGATCCCACGCTTAAGGTTGATC	Forward	A	A	A	A	G	A	G	A	G	G	A	G	G	G	A	G	G	A	G	A	A	A	A	G	G	G	A	G	G	G	G	A	A	G	G	G	G	A	A	G	G	G	G	G
NIAS_Os_aa04004381	4	14842980	15044987	CACCACACCCATGCCCTTCGCCACAGTACCCGCAAGGTACGGTGACAAGGGCTGGGGACG[A/G]AAATGAGTTGCTTCCATGCTCGGGGGCTATGAGGCCACCCTAGCCTCTGGAGCCTTTCGC	Forward	A	A	A	A	G	A	G	A	G	G	G	G	G	G	A	G	G	A	G	A	A	A	G	-	G	G	G	G	G	G	G	A	A	G	-	G	G	A	A	G	G	G	G	G
NIAS_Os_aa04004430	4	14864393	15066400	AGCCCAATAACCGCGGTAACCGCGCGGTTACCGTCGGTTTGGGAAACCCTGAAGAGGCCT[A/G]AAATTCAAATTTGTGCTTGTCTTTGAAAAAAATAAAATGAGAACCAACTACTGATCATTC	Reverse	A	A	A	A	G	A	G	A	G	G	A	G	G	G	A	G	G	A	G	A	A	A	A	G	G	G	A	G	G	G	G	A	A	G	G	G	G	A	A	G	G	G	G	G
NIAS_Os_aa04004490	4	14878116	15080123	AAAAAAACTGTCTGATTCCAAAGAAAAGGAAATTAAATGTGACACGGTAAAAAAATCGAC[A/G]AGGCGAAAAAAGCCAAGCGAAAAAACTGGGCCAAAAAATCAAAAAAGTCGGATAAAAAAA	Reverse	T	T	T	T	C	T	C	T	C	C	T	C	C	C	T	C	C	T	C	T	T	T	T	C	C	C	T	C	C	C	C	T	T	C	C	C	C	T	T	C	C	C	C	C
NIAS_Os_aa04004528	4	14946970	15148977	AGTTCCTTCTCGGAAATTTTCAGATCCTTATGTTCTTTCTGTTAGACGCCAATTTCCAGT[A/G]TCAGATCAAGAAAAGAGACATTACAATGCAATATGCAAGTTGTCCGAGAGCTCTAAATGG	Forward	G	-	-	A	A	A	A	A	A	A	A	A	A	-	-	A	-	-	-	-	-	A	A	A	A	G	A	G	-	A	A	A	-	A	A	G	-	A	A	-	G	A	G	-
NIAS_Os_aa04004545	4	15029773	15231780	AAGTATTGTTGTTTCAACTTTGAACCATGCATACAAACTATGTGGTATTTTGGCCCTATT[A/G]GCAAGAGTGTTCTTTTGCGAAATAAAATCAAATGTTGTTTTGAAAGAAAAAAAAAAATTG	Reverse	C	T	C	C	C	-	T	-	C	C	-	T	T	T	C	C	C	C	C	C	C	-	-	T	-	C	-	C	T	C	T	C	T	C	C	C	C	-	C	C	C	T	T	C
NIAS_Os_aa04004570	4	15153932	15355939	ATGATATATCATGACAAATGTTTTTCTATAAGAGACCAACCGGGACAAATATTTTTTTAT[A/C]AGAGACCAACCGGCAAATGTCTTAAGTTCATGATTGAAAGCACCATGGCCTGAATTTGTA	Reverse	T	T	T	T	G	T	G	T	G	G	T	G	G	G	T	G	G	T	G	T	T	T	T	G	G	G	T	G	G	G	G	T	T	G	G	G	G	T	T	G	G	G	G	G
NIAS_Os_aa04004594	4	15439827	15641834	CTGGACTGCTCAATTCTGTTCAGACCATCAGCCTAGTTACCATAGACTTGATGAGAAAAA[A/C]TAATTTTCTATGTCACACCATGCCCCAAAAATTCACAAACCAGAATTCCAAGCAGAACGT	Forward	T	T	T	T	G	T	G	T	G	G	T	G	G	G	T	G	G	T	G	T	T	T	T	G	G	G	T	G	G	G	G	T	T	G	G	G	G	T	T	G	G	G	G	G
NIAS_Os_aa04004703	4	15465237	15667244	AACCATTTCAATTCATGGATTTCCCGTGGAAGTGATGAAATGAAAGTAATTCCCATTCTG[A/G]TCGCATGGAGAGGCTAAGAAATTGTATTGTCGATGCATGTATAAATCCGTGAAGTATTAA	Forward	T	T	T	T	C	T	C	T	C	C	T	C	C	C	T	C	C	T	C	T	T	T	T	C	C	C	T	C	C	C	C	T	T	C	C	C	C	T	T	C	C	C	C	C
NIAS_Os_aa04004785	4	15556947	15758954	CACATTCTGCTGCTCTGATTGATTATTACAATCTCACTGAGACGAAGATGGAGGCTCTTC[A/G]CCTAGAGGTCAGCAAAGCTGAGGCGAGTGCCGAGAAGGAGTCGCAGCGGTTCGTGCGGGA	Forward	-	G	G	G	A	G	A	G	A	A	G	A	A	A	G	A	A	G	A	G	G	G	G	A	A	A	G	A	A	A	A	-	G	A	A	A	A	G	G	A	A	A	A	A
NIAS_Os_aa04004789	4	15850732	16052571	CACGAAGGATTAGTATTTAGTATTACACATACCTAGTTCGCAGAAAAAAAAAGTCAATTT[A/C]TCCATATACTTAGTTTCCATTTTTCACCATTATATTACCATTTATTCAAACCTCACCGTT	Forward	A	-	A	A	C	A	C	A	C	C	A	C	C	C	-	C	C	A	C	A	-	A	A	C	C	C	A	C	C	C	C	A	A	C	C	C	C	A	A	C	C	C	C	C
NIAS_Os_aa04004799	4	15871752	16073591	ACAGGAACATTGCATGCTTTATTTTGAAAAAAAGTCCATTTTACTCCGTCAAACTATTTC[A/G]TTGAATCACTTAACCTATAAACTATTTTTTGGCTCATCTTCCCCCTAAACTTTTAAAAAT	Reverse	G	G	G	G	A	G	A	G	A	A	G	A	A	A	G	A	A	G	A	G	G	G	G	A	A	A	G	A	A	A	A	G	G	A	A	A	A	G	G	A	A	A	A	A
NIAS_Os_aa04004859	4	15883924	16085763	AAATGTTGGAATATTAATCTTGACATTCTTTGCTTGACCCAAGCAAAATAATTCACTTTT[A/G]TGAAAAATATCATATATTTTCACTTTTGTTTAAATCAAATCGATGCATTCAATATTGTTT	Forward	G	G	G	G	A	G	A	G	A	A	G	A	A	A	G	A	A	G	A	G	G	G	G	A	A	A	G	A	A	A	A	G	G	A	A	A	A	G	G	A	A	A	A	A
NIAS_Os_aa04004875	4	15910083	16111922	CACCTTCAGCGCGCGCTCGCGCATGCACAAATTAAGCCCAACCCCTACCCGAGCAATGGC[A/G]GGGACACAGTGGAGAGGTAGGTACGTACCTTGCCGAGGAGGACCTCGTTGGTGTGGGGGC	Reverse	A	A	A	A	A	G	G	G	A	A	G	G	A	A	A	A	A	A	A	A	A	G	G	A	A	A	G	A	A	A	A	G	G	A	A	A	A	A	G	A	A	A	A	A
NIAS_Os_aa04004904	4	15922612	16124451	TGAGAAAGCATTGTTCCTAGATGAGATAAAACGGCTATTGGGTGTGGTCGGAGAGAGGCC[A/G]AAGAAGTGGCTAGAAGACCATATGGCACTTAAGGTCAAATGGGCAAGAGCATTTGATACC	Reverse	G	G	G	G	G	A	G	A	G	G	A	A	G	G	G	G	G	-	G	G	G	A	A	G	G	G	A	G	G	G	G	A	A	G	G	G	G	G	A	G	G	G	G	G
NIAS_Os_aa04004959	4	15937262	16139101	ACGTGTATCTTTTGCATCCACACATCACAAAATTTTCTAAAAGAAAGAAGGATAGGAGAC[A/T]GGGGAAGTGGCACTCACCGTGACCTCGATGGGCACCTTCTTGTCGACACGGTGCTGGTAG	Reverse	T	T	T	T	T	A	T	A	T	T	A	A	T	T	T	T	T	T	T	T	T	A	A	T	T	T	A	T	T	T	T	A	A	T	T	T	T	T	A	T	T	T	T	T
NIAS_Os_aa04005020	4	15947588	16149427	TGTATTAGCTGAGATGTTAACCACAAACCAAACCAACATTTCAAAGTTTAACAATTTTAA[A/G]ATCCAATGCAGCAATACATAACCAAAATAAATAGATATGAGAGGACTGAAATTGGTGCAA	Forward	T	T	T	T	T	C	T	C	T	T	C	C	T	T	T	T	T	T	T	T	T	C	C	T	T	T	C	T	T	T	T	C	C	T	T	T	T	T	C	T	T	T	T	T
NIAS_Os_aa04005057	4	15958349	16160188	ATGTAGTCCCTCAATGATTCTCCTAGGTTCTGAGTTAGGGCATGTAGGACATCCTTAATC[A/G]CGTGGCGCTTGTAAGTTCCCTAGAAGTTAGCAACGAACTGCTGCCACAAGTCTTCCCATG	Forward	T	T	T	T	T	C	T	C	T	T	C	C	T	T	T	T	T	T	T	T	T	C	C	T	T	T	C	T	T	T	T	C	C	T	T	T	T	T	C	T	T	T	T	T
NIAS_Os_aa04005127	4	15990275	16192114	TATTTTTTCTACAATTTTCATATATCTATCTTGATTGCTTGCGACATAATCTGAGTAAAA[A/T]AAAGTGCCTATCGAGTTATGGAGCTCTTTTTCCCTATGCTTTCCGTTTTGTTTGTCGATG	Forward	A	A	A	A	T	A	T	A	T	T	A	T	T	T	A	T	T	A	T	-	A	A	A	T	T	T	A	T	T	T	T	A	A	T	T	T	T	A	A	T	T	T	T	T
NIAS_Os_aa04005140	4	16024751	16226590	TTATCTTTTTGACTCAACTGAAGAGCTGACCCGATGGGAAAAATTCAACAAAAATAAACC[A/G]TACTTTCCATACCAATTCCAACTTCGAAGATAAGTATTAATTCAGCACTCACCAAGCCTA	Forward	T	T	T	T	T	C	T	C	T	T	C	T	T	T	T	T	T	T	T	T	T	C	C	T	T	T	C	T	T	T	T	C	C	T	T	T	T	T	C	T	T	T	T	T
NIAS_Os_aa04005156	4	16241622	16443461	AAGTTCTGCTTACAAGAACAACAACTTGAAAGGTTGATGTGATTTTTGCTCAATAACTTT[A/G]GAATTTAGAAGTGAGTGTGCCTTACAATAAACTTGATTATTTCGAGCAATTTTCCTATGC	Forward	A	A	A	A	A	G	A	G	A	A	A	A	A	A	-	A	A	-	A	A	-	A	A	A	A	A	A	G	A	A	A	A	G	A	A	A	A	A	A	A	A	A	A	A
NIAS_Os_ac04000569	4	16308581	16510420	ACATGAGTCTTAAAATATAAATTTAATAGGAAGAAATTTAACTTTTAATCATGCCATGAT[A/G]AGAAAATGTACTTGTAACACCCTAAGGGTGTGTTCGGAATCCCCTTTCCCAACTCACCCC	Reverse	T	C	C	C	T	T	T	T	T	T	C	T	T	T	T	T	T	T	T	T	T	C	C	T	T	T	C	T	T	T	T	T	T	T	T	T	T	C	C	T	T	T	T	T
NIAS_Os_ab04000855	4	16362577	16564416	CCCGGGGAGGCAATTCACTGTTGTAAACCCAGTTTGCCCGGCCAGCTGCTTGTCGTGTCA[A/G]CAGCTCGCTATACTTGACGACCGATACATCGCCGATCATCCTGCGGGCTTCGGCTTCAGC	Forward	-	G	G	G	G	G	G	G	G	G	A	-	G	G	-	G	G	-	G	-	-	A	A	G	G	G	A	G	G	G	G	G	G	G	G	G	G	G	A	G	G	G	G	G
NIAS_Os_aa04005204	4	16455706	16657545	ATATGTGTGAATTGAACAAAGCATATGGAGTGAAACTACAAATCTTATATACCGATTGCA[A/G]GGTTAAAACCCTAGATGTTAATTGGGCCACGTGTAGGGATGAAAACGGATCGGATACGGA	Forward	C	C	C	C	C	T	C	T	C	C	C	-	C	C	-	C	C	-	C	C	-	C	C	C	C	C	C	T	C	C	C	C	T	C	C	C	C	C	C	C	C	C	C	C
NIAS_Os_ac04000641	4	16582242	16784081	GGAGAGTTGCATCTACAGGAAGCTCACCAAACAGACACTATGGTGAGAAGTACTCCCTCG[A/G]TCCCATAAAAAACCAAACTAGTACTGGATGCAACATATCCTAATAGTACGAATCTGGACA	Reverse	G	G	G	G	G	G	G	G	G	G	A	A	G	G	A	G	G	A	G	A	A	A	A	G	G	G	A	G	G	G	G	G	G	G	G	G	G	A	A	G	G	G	G	G
NIAS_Os_ac04000676	4	16761366	16963205	TTTTCTCTGGTTGATTTTCGACTATGGTGCGACATCAACACTATTGTAGCAAAACCACAA[A/C]CAACTTAACTCGATCAACATTTTAACTTGCACAGTGAATAAGAGATACTCAAATTAGAGA	Reverse	C	C	C	C	A	A	A	A	A	A	C	C	A	A	C	C	A	C	A	C	C	C	C	A	A	A	C	A	A	A	A	A	A	A	A	A	A	C	C	A	A	A	A	A
NIAS_Os_aa04005285	4	16956353	17158192	AGAAAATAGGAAGACACACCTAATAGAAAAAGACGTAGAGTCCTACTAAAAAACTAATCC[A/G]AATATATTGTGGGCCTAAAATTCGGATTATATATTTAACACCAACGGGGATCACATATTC	Reverse	C	C	C	C	C	C	C	C	C	T	T	T	C	T	C	T	T	C	C	C	T	T	T	T	T	C	T	C	C	T	T	C	C	T	T	T	T	C	T	T	C	T	T	C
NIAS_Os_aa04005304	4	17050072	17251911	ATTGGCTTTTTATGAAAACCGACACAGAATGTGATGACTTTCTACGTGTCAGTTTTTTTA[A/T]GAACCGGCATATATAGGCACTTAGAGGTTCCAATTTATATTTTTAGCCTACCCTGGGACG	Forward	A	A	A	A	T	T	T	T	T	A	A	A	T	A	A	A	A	A	T	A	A	A	A	A	A	T	A	T	T	A	A	T	T	A	A	A	A	A	A	A	T	A	A	T
NIAS_Os_ac04000684	4	17104886	17306725	AATCCATTCAATCCAATAACCCATGCAGGTATATAGAGTATGCCTAGCTCGGCGCTGTTC[A/G]GAGCATGCAGGCCCGACCATGATCTCATTTGATCAATGATAAATTTCATTAGTGGTTTTT	Forward	-	C	C	C	C	T	T	T	T	C	C	C	T	C	C	C	C	C	T	C	C	C	C	C	C	T	C	-	T	C	C	T	T	C	-	C	C	C	C	C	T	C	C	C
NIAS_Os_aa04005322	4	17153026	17354865	TATATGTGCCGGAACAGTTAAAACCAATAACTACAGATCTCTTCCCACCTTTGCATGGTG[A/G]AAAAAATAAAATAAAATCGACACCTTTTACCAACTATAGGTGTTAGTTCTAAAGAAAAAC	Forward	A	A	A	A	A	A	A	A	A	G	G	G	A	G	A	G	G	A	A	A	G	G	G	G	G	A	G	A	A	G	G	G	A	G	G	G	G	A	G	G	A	G	G	A
NIAS_Os_aa04005331	4	17203326	17405165	ATTCTTCTCTCTCACCCTCTCTCCCTGAATCCCAAAAATTTGGATAGAGCGTGGTTTTGT[A/G]TTAGTTGTAAGGGTTGGGTTTTGGGCAATCTCGGATGTTTTCCGTTGCTGGCTTAGCGGC	Forward	G	G	G	G	-	A	-	A	A	G	G	G	A	G	G	G	G	G	-	G	G	G	G	G	G	A	G	A	-	G	G	G	A	G	G	G	G	G	G	G	A	G	G	G
NIAS_Os_aa04005350	4	17297937	17499776	AATTGAAGCAGAGTCGATGCTAATGTCAGAGACGCGCAAATGTCGATGAGGTGATGAGCA[A/G]CGCAAACCCGATCTCTGATCAGGAGAAAAAAGAAAAGGTACAACAGCAGCAGCAACACCA	Forward	T	-	T	T	T	T	T	T	T	C	C	C	T	C	T	C	C	-	T	G	C	C	C	C	C	T	C	T	T	C	C	T	T	C	C	C	C	C	C	C	T	C	C	T
NIAS_Os_aa04005365	4	17391380	17593219	CTTGCGTGGTAGCTGTGAAAGGAGGAGACTTTTGGTGGTTTCGACGGGAATGATATCAAG[A/T]CTGTGCAGTTCCATGCACTTATTCTTGGAATTGGAGGCATCTGGTATCCCATTCGAACTG	Forward	T	-	T	T	A	A	T	A	A	T	T	T	A	T	T	T	T	-	A	T	T	T	T	T	T	A	T	A	A	T	T	A	A	T	T	T	T	-	T	T	A	T	T	A
NIAS_Os_aa04005373	4	17442522	17644361	CATGATATTTCCGATCGTCCGGATTTGATCTTACCCCAAGTAGATACCTGATCCATTGCT[A/G]GCAATGCTCTCCCGAGATGTCAAGACACACCTACATATGAATCAAACAAGAAACCATATC	Forward	T	-	T	T	T	T	C	T	T	C	C	C	T	C	T	C	C	-	C	T	C	C	C	C	C	C	C	T	C	C	C	C	T	C	C	C	C	C	C	C	C	C	C	C
NIAS_Os_aa04005408	4	17505410	17707249	TATATATATGGTTCATAGGTAGCGGGTTAGAATGGTCAAAATTTTGAATTGGATGTGATT[A/G]ATGTTACAAAATGTACTTCAAAATGACAAAATTTTAGGACAAATTTTTGAATTCTAAAGT	Forward	G	A	A	A	A	A	G	A	A	G	G	G	A	G	A	G	G	A	G	A	G	G	G	G	G	G	G	A	G	G	G	G	A	G	G	G	G	A	G	G	G	G	G	G
NIAS_Os_aa04005437	4	17544426	17746265	TTCCACACACGCGCGCAGTTCGGCTTCCAAGGGGCCACTGCAACTGTCAAGAGATCTGCA[A/G]GAACTAAAGATCACATTACCCAGGCAATTTCTGAGAATCATTCCAATACCTCCTTTCTCA	Reverse	G	G	G	G	G	G	A	G	G	A	A	G	G	A	G	G	A	-	G	G	G	A	A	A	A	G	A	G	G	A	A	G	G	A	A	A	A	-	A	A	G	A	A	G
NIAS_Os_ab04000971	4	17584528	17786367	GACCACGATGGTGGTGGCGTCGTTGACGGCGTCGCGCAGCCATGCATGAGGAGATCAGAA[C/G]GGCAAGGCGACTCTACGGCATCAGCCTTCGTCGTCGGTGGAAGGCGTCGCCGGAGACCAC	Reverse	-	-	C	C	G	G	C	G	G	C	C	C	G	C	C	C	C	-	C	C	C	C	C	C	C	C	C	G	C	C	C	C	G	C	C	C	C	C	C	C	C	C	C	C
NIAS_Os_aa04005483	4	17588415	17790254	CATTCTCTCTCTTTTTCCGCACTTTACAAATTGAGTTAATTTGCGACAAATGGCCCAAAA[C/G]TAACTAATTTGTTCATGGACTCGGGTTGGTGAATGCAATGCAGGGTATATTTGTCCCAGT	Forward	C	-	C	C	G	G	C	G	G	C	C	C	G	C	C	C	C	-	C	C	C	C	C	C	C	C	C	G	C	C	C	C	G	C	C	C	C	-	C	C	C	C	C	C
NIAS_Os_aa04005519	4	17627950	17829789	CGAATCTATGCTAGAGTTTGTGTCGAATATGTATACAAAGTCGGTTACAATTTAGCACCT[A/G]GAGTTGTAACAGGTAGTAGGACTAGAGAAAGAGCGGACTCCATCTTAGAATATCTCTTAA	Reverse	G	A	A	A	A	A	G	A	A	G	G	G	A	G	A	G	G	A	G	A	G	G	G	G	G	G	G	A	G	G	G	G	A	G	G	G	G	A	G	G	G	G	G	G
NIAS_Os_aa04005578	4	17644269	17846108	CTCTTTTACCCACATAAGCGCATACATTAACGAAGAATCTCCCTTAAACAAATAAGCGTC[A/C]AAGGTAACCAACGATCTTTATTTATCTACATAAGTGGGACCCACAAATCAGATTCGTCTT	Forward	C	C	A	A	A	A	C	A	A	C	C	C	A	C	A	C	C	C	C	A	C	C	C	C	C	C	C	A	C	C	C	C	A	C	C	C	C	C	C	C	C	C	C	C
NIAS_Os_aa04005634	4	17660837	17862676	CCACGAAGTTGTCGTCTCCACTTTGATGGCAGCAAACAAACTACCAGTACTGAGTTAGTA[C/G]AGGAATAATCATAAAGGTAGTATGGTCTTTTTCTACTTTCCTTAATACTCTCGTTCATAT	Forward	G	C	C	C	C	C	G	C	C	G	G	G	C	G	C	G	G	C	G	C	G	G	G	G	G	G	G	C	G	G	G	G	C	G	G	G	G	C	G	G	G	G	G	G
NIAS_Os_aa04005665	4	17674268	17876107	TATTCCATTAGGGATATAGACTGTATTTTGTAATACGGACCACTTCCGCTATACAAGGAG[A/G]GGTCTGGGTGCCTCTAGGGGCACGATTTTCTCCCAGATCATACGATCAATAATACACTCG	Forward	T	-	C	C	C	C	T	C	C	T	T	T	C	T	C	T	T	-	T	C	T	T	T	T	T	T	T	C	T	T	T	T	C	T	T	T	T	-	T	T	T	T	T	C
NIAS_Os_aa04005704	4	17694279	17896118	AAAACTGCTCAAAATACTATTGAGGGGGGTAATTTGTTCGGTATAAATAATTGAGGGTGT[A/C]AAATGTTTGGTTTTGTAGTTAAGGGGGGTAAATCGAATGACCGTGATAGTTAAGGGGGGT	Reverse	T	-	T	T	G	G	T	G	G	T	T	T	G	T	T	T	T	-	T	T	T	T	T	T	T	T	T	G	T	T	T	T	G	T	T	T	T	-	T	T	T	T	T	T
NIAS_Os_aa04005730	4	17728075	17929914	TACTGGCTACGATCTATCTCCAACAATGATCAATAAAGGTTCCGTTATATTTTTTACAAA[A/G]GTTAACATCTTAAAAAAGCTTACGCATACATTGCCTGCTTGCATCTATTAGAGTATAAAT	Forward	C	T	C	C	T	T	C	T	T	C	C	C	T	C	C	C	C	T	C	C	C	C	C	C	C	C	C	T	C	C	C	C	T	C	C	C	C	T	C	C	C	C	C	C
NIAS_Os_aa04005925	4	17790163	17992002	TTACCAACAAATATTAAAGATTATAAAGTGTTGTTGGGCATTTAAACAGAGACTAAAGAG[A/G]AACCGGAACTAATTTGATTTTTGTCGTCCGGGTAATGGGGTCCCAACCATGTATAAAGGC	Reverse	T	-	T	T	C	C	T	C	C	T	T	T	C	T	T	T	T	-	T	T	T	T	T	T	T	T	T	C	T	T	T	T	C	T	T	T	T	-	T	T	T	T	T	T
NIAS_Os_aa04006135	4	17839275	18041114	GAAGTCCCGACTTCGAGCTCACCTGCGACTCCACCACAAGCCCTCCGAGACTCCTCTTCC[A/G]CGATGGTATCACCCAAATTGCTGGTAGTATTAACATCGTTTCTACAGAGTTTATGGACAC	Reverse	G	G	-	-	A	A	G	A	A	G	G	G	A	G	-	G	G	G	G	-	G	G	G	G	G	G	G	A	G	G	G	G	A	G	G	G	G	G	G	G	G	G	G	G
NIAS_Os_aa04006371	4	17894494	18096333	GCAGATGGGTCAGGGCCCGCACGCGAAAATTTGTTTAGGCCGTCTGGAAAAATTGTTTAT[A/G]TACTAGTGTTATTTATGATGGGACATGCCTTTCCGTGTCTGCTCATTTTTTGGCTAATTA	Reverse	A	-	G	G	G	G	A	G	G	A	A	A	G	A	G	A	A	-	A	G	A	A	A	A	A	A	A	G	A	A	A	A	G	A	A	A	A	-	A	A	A	A	A	A
NIAS_Os_aa04006402	4	17896739	18098578	TTTTAACATGGATGTCGACCAGATATGCAGCAGTAAAACATAGTCTTAAAAAAAAGAGAT[A/T]GTAAAACATGTGCCTACCAATTGCCAGTCGTGCTTTTAGCGGCAAGCGGAAGTCTTTTCG	Forward	T	-	A	A	A	A	T	A	A	T	T	T	A	T	A	T	T	-	T	A	T	T	T	T	T	T	T	A	T	T	T	T	A	T	T	T	T	-	T	T	T	T	T	T
NIAS_Os_aa04006502	4	17903777	18105616	GGGCTATCCTCCGGTTGTTAAAAGGCCTGTGATTCTAACACGGTTTAGGCCTTGGAATAC[A/C]AGAATTTTCTCCGGTACCTTCAGTGGGGAAAAAGTGCACGCAAGGTCCCTCAACTTGTCA	Reverse	C	-	-	-	A	A	C	A	A	C	C	C	A	C	-	C	C	-	C	-	C	C	C	C	C	C	C	A	C	C	C	C	A	C	C	C	C	-	C	C	C	C	C	A
NIAS_Os_aa04006589	4	17912615	18114454	CAACCTCAAAAATGGCTTTATTTTGGGACGGAGGAAGTATATACTAGCATTAATTCGTCG[A/G]ACTAAGGTGCACAAGTACGCGTACGATCAGAAGAGAAACACATCGACAAATAAGTTCATA	Reverse	T	-	-	-	C	C	T	C	C	T	T	T	C	T	-	T	T	-	T	-	T	T	T	T	T	T	T	C	T	T	T	T	C	T	T	T	T	T	T	T	T	T	T	T
NIAS_Os_aa04006683	4	17928747	18130586	ACAAAAGAAAACAAAAACTAATTTTAATCTGTTTGATTAGTCATGGACCCCAACCGATAC[A/G]TCACTCTCAGAACTTTTCAGAAAAAGAACTGAAAGTGTAACTACATAGAGTTCTAAACCG	Reverse	A	A	A	A	G	G	A	G	G	A	A	A	G	A	A	A	A	A	A	A	A	A	A	A	A	A	A	G	A	A	A	A	G	A	A	A	A	A	A	A	A	A	A	A
NIAS_Os_ac04000808	4	17956721	18158560	TCAAAATTCTTAGCCCTACTGTTGATTGCTCTAGGATTTCCTTTTCCCCCTAAATCTTCC[A/C]CTAGCTGAAAGTTGAGGCGTTATGATAGAAGTACTCTTATATTTTACACTTCTAGTAGTT	Forward	C	C	C	C	C	C	A	C	C	A	A	A	C	A	C	A	A	C	A	C	A	A	A	A	A	A	A	C	A	A	A	A	C	A	A	A	A	C	A	A	A	A	A	A
NIAS_Os_aa04007114	4	18051864	18253703	TATGACTATCAAAGGTAGATGGATGGAGTATATTTTAGCAGGAGTTTGTTTTTTTAAAAA[A/G]TGTACAATGTCTTAAATTTTGAGTTTGGAAGTTTGAATTCGAAGTTTGAAAATTTTAGTT	Reverse	C	T	T	T	T	T	C	T	T	C	C	C	T	C	T	C	C	T	C	T	C	C	C	C	C	C	C	T	C	C	C	C	T	C	C	C	C	T	C	C	C	C	C	C
NIAS_Os_aa04007152	4	18086170	18288009	ATTTATTTATGGAAGAAATCAGAAATCCTTGCAAAATGATAGACTATGCATATTTATCAT[A/G]AAAATTATTGACACGTGCCTTTGAAAAATTATTTGTTGAGTACTCCACTAGCTAATTAAT	Reverse	C	C	-	-	C	T	C	T	T	C	C	C	C	T	-	C	C	C	C	-	C	C	C	C	C	C	C	T	C	C	C	C	T	C	C	C	C	C	C	C	C	C	C	-
NIAS_Os_aa04007171	4	18163837	18365676	ATATATATAGGACTGTTATAATCTGTAAATGAAACACTTTCTTGATGATGGCACATCATA[A/G]ACAGGGTAACCATAGTACACCCTACAAAAAATCAAAATAACTGCAGCAACATCAACAAAT	Reverse	A	A	-	A	G	G	A	G	G	A	A	A	G	G	-	A	A	A	A	-	A	A	A	A	A	A	A	G	A	A	A	A	G	A	A	A	A	A	A	A	A	A	A	A
NIAS_Os_ac04000829	4	18357069	18558908	AAATTAAAAAATCCTCTCTCTCCTCTCTTTTTAAATTTTATTTTTTTCTATGTTACTGAC[A/G]TATGGATCCCATTTACACGTAAGCATTAGTGTGGCATGCACATCATCTCATGGAGGGGTT	Forward	C	T	C	C	T	T	T	T	T	T	T	T	T	T	C	T	T	T	T	T	T	T	T	T	T	T	T	T	T	T	T	T	T	T	T	T	T	T	T	T	T	T	T	T
NIAS_Os_aa04007228	4	18455267	18657106	TGTTGCGAGCGGTTTAGAGTTCCAATATTACACGTGGCAGTCCAATCAGCAATATTTTTT[A/T]AAAAAATAGTGGGCTCATTTGTCAGATTCCCCACCCATCTTTTCTCTCTCTCTTCTCCGT	Forward	T	T	T	T	T	T	A	T	A	A	A	T	T	A	T	A	A	T	T	T	T	A	A	A	A	A	A	T	T	A	A	T	T	A	A	A	A	T	A	A	A	A	A	T
NIAS_Os_aa04007243	4	18553403	18755242	CGACGTGAGAAGAGGTGGAAGAGGAGTGGCCGGCAATGGAAGAGAAGGGGACTTGTCCTA[A/G]GTTGAGAAGGGTAATTTGGTCATTTTGGCAAAATTAACGGCATCTAAAGGTGTAAAAGTG	Forward	A	A	-	-	G	G	A	G	A	A	A	G	G	A	-	A	A	G	G	-	G	A	A	A	A	A	A	G	G	A	A	G	G	A	A	A	A	G	A	A	A	A	A	-
NIAS_Os_aa04007271	4	18582212	18784051	ATTTTTTGTTTTTGAAGGAAACATGGTTAGATGATTCACTGCATTTTAGAATCAACCGTG[A/G]TATGGTTATTCATAAATTAATTTCATTGTTAGCCACGAATCTAATTTCACCTCTTGTACC	Reverse	A	A	A	A	G	G	A	G	A	A	A	G	G	A	A	A	A	G	G	A	G	A	A	A	A	A	A	G	G	A	A	G	G	A	A	A	A	G	A	A	A	A	A	A
NIAS_Os_aa04007307	4	18623852	18825691	CTAGTACAACGAACCTGGACGGAGTCACGTCCAATCTAGGTTTGTTTTCTGTGGGACAGA[A/G]GGAGTATATATTTCTTGCATTCTAGTGTCTATATGTTCTTCTGGAACTCTGTTTATATGT	Reverse	A	G	G	G	G	G	A	G	G	A	A	A	G	G	G	A	A	G	G	G	G	A	A	A	A	G	A	G	G	A	A	G	G	A	A	A	A	G	A	A	G	G	A	A
NIAS_Os_aa04007336	4	18720106	18921945	TGATTGGATTGAAGCCATTCAACCCAAATTAAGCTGCTCTATTCGCTTAAGATTCTGAGA[A/C]GTAGTTGGTTGATAAGAATCTGGAAAATGTGGGTTTCCCAGCTTATGACTTCAAGTTTAT	Reverse	A	A	A	A	C	C	A	A	C	A	A	A	C	C	A	A	A	A	A	A	A	A	A	A	A	C	A	C	A	A	A	A	C	A	A	A	A	A	A	A	C	C	A	A
NIAS_Os_aa04007346	4	18781832	18983671	GTGGCGGTGGAGCAGTGAGCTTGAGTGGTGGGTGGCGACAGAGCGGGAGCTGATAGGGCT[A/G]CTACGTCCCTGTATCCAACGTTGGCCTGCCACCCTGGAGGTCATTGGCCGGCCGTTCCGG	Reverse	A	A	G	A	G	G	A	A	G	A	A	G	G	G	A	A	A	G	G	A	G	A	A	A	A	G	A	G	G	A	A	G	G	A	A	A	A	G	A	A	G	G	A	A
NIAS_Os_aa04007380	4	18807253	19009092	AGATTTGCTTCGGTCCTCGAGACATTGGTATCTCACGGTACTAAATTATTTTCGATCGTT[A/G]GATCTAATAATGTCTATTCTGTCCACATAGACCCAATAATTAAAAACGATTTAGTATCGT	Forward	A	G	G	G	G	G	A	A	G	A	A	G	G	G	G	G	A	G	G	G	G	A	A	A	A	G	A	G	G	A	A	G	G	A	A	A	A	G	A	A	G	G	A	A
NIAS_Os_aa04007403	4	18903438	19105277	CTCTTAGGTACAATTAGCCACTATAGCTTTATTTAGTCCGTTATAAATGTCACTGTAGCT[A/G]TTTGAGAAGCCCAACTACTCTATTTGCATTCCTTCGTGTATGCTGGCCGCTGTAGAATTA	Reverse	C	T	C	C	T	T	C	C	T	C	C	C	T	T	C	C	C	C	C	C	C	C	C	C	C	T	C	T	C	C	C	C	T	C	C	C	C	T	C	C	T	T	C	C
NIAS_Os_aa04007486	4	19130884	19332723	TCACAGCTTGTATGAATTAGAAATATTTTGTTCCACAATGATGTGGAAAATAATTCGTAA[A/T]GGAATAAATTCCTTGCCTGGTATATAGAAGGAGCTGGAAAACCTGAACTGGACTGCAGCA	Reverse	A	A	A	A	A	A	T	T	A	T	T	A	A	A	A	A	T	A	A	A	A	T	T	T	T	-	T	T	A	T	T	A	A	T	T	T	T	A	T	T	A	A	T	T
NIAS_Os_ac04000858	4	19259339	19461178	GGAAAACGAAAAAAAAAGAATATCACCACCCACACACCGATAACATCAACCCATATATAC[A/C]TAGGAGAAGGTCTGCACCGGACCGGTCGCCGTTAAACGTGACCGGCCGTTGCTAGGCCAA	Forward	-	T	T	T	G	G	G	G	G	G	G	T	G	G	-	T	G	G	T	T	T	G	G	G	G	G	G	G	T	G	G	T	G	G	G	G	G	-	G	G	G	G	G	G
NIAS_Os_aa04007530	4	19319754	19521593	ATTGTAAAATATAGGATGAAGGATGTAATATAGATTATCTGCTGGAGTAAAGAGAAATAT[A/G]GAGTGAGAATCTTTTTGGAGGATCATCCAAATAACAACATGGAGGAAGAAATTTAGATAA	Reverse	C	C	C	C	C	C	T	T	C	T	T	C	C	C	C	C	T	C	C	C	C	T	T	T	T	C	T	T	C	T	T	C	C	T	T	T	T	C	T	T	T	T	T	C
NIAS_Os_aa04007541	4	19402469	19604308	AGCTTCATCAAATTAGTCCTGCATTGTATTGTCTTAACAGGGTAAGGGGACAAAACAGAA[A/C]AGCATATCTAGCCAAGCTTTTCTAGGAAGAATTAGTAGTACGCCATGCAAGATTCTACCA	Reverse	C	C	C	C	C	A	C	C	A	C	C	C	C	A	C	C	C	C	C	C	C	C	C	C	C	A	C	C	C	C	C	C	A	C	C	C	C	C	C	C	C	C	C	C
NIAS_Os_aa04007546	4	19487131	19688970	TTGTGTTACAAATGTGCACCTACCTACTCAATATTGTTGTAAAATCATCCCAATATGCAC[A/G]TGGTTAATCAAACCAACATATTTTCATAAATTATGAGCCGTCAATGTGGTCTTTACCAAA	Reverse	G	G	G	A	A	G	A	G	G	A	A	G	A	G	G	G	A	A	G	G	G	A	A	A	A	G	A	A	G	A	A	G	G	A	A	A	A	A	A	A	A	A	A	G
NIAS_Os_ac04000869	4	19547999	19749838	ACGAATGGTTAAACGTTACGAGAAAAAAGTCAAAACGGAGCGGCATCTAATTTAGTATGG[A/T]GGGAGTATATTTAGGCACCTGGTTTTAACTGCATGTGTGGCTGCATGTTGATGTGGGAGT	Reverse	A	A	A	A	T	A	T	A	A	T	T	A	T	A	A	A	T	A	A	A	A	T	T	T	T	A	T	T	A	T	T	A	A	T	A	T	A	A	T	T	T	T	T	T
NIAS_Os_aa04007566	4	19605281	19807120	CAATGCTCACAATAATTTTTTTTGAGTGAATTACACTTTGGGCCATGTTTTATTATTAAA[C/G]TTTCACTTTGGACCACCCAATACATAATCTTTTCGCTTTAGATTAGGTAACTTTACCTTT	Forward	C	C	C	C	C	G	C	C	G	C	G	G	C	G	C	C	C	C	C	C	C	G	C	C	C	G	G	C	C	C	C	C	G	C	C	C	G	C	G	C	C	C	C	C
NIAS_Os_aa04007585	4	19684280	19886119	TTCTGGCATTCTCGATCTCCTCTAGCACGAATTTTGTAACCTTTTCTAGCTACTCCCTCC[A/G]TTTCACAATGTAAGTTATTTTAGCATTTATCACATTTATATTGATATTAATGAATCTAGA	Forward	G	G	G	G	G	A	G	G	A	G	G	A	G	A	G	G	G	G	G	G	G	G	G	G	G	A	G	G	G	G	G	G	A	G	G	G	A	A	G	G	G	G	G	G
NIAS_Os_aa04007604	4	19737872	19939711	CAAAACAGGATTATGTTTCGTTTCAAATCAAATGAGACAAACAAAACAAGTTTACTGCAT[C/G]AGAAATCAAGAGGGATAAGAGCAGAAAAGGGAAACCAAGGTAACCAGGAATATCAATTCA	Reverse	G	G	G	G	G	C	G	G	C	G	G	C	G	C	G	G	G	G	G	G	G	G	G	G	G	C	G	G	G	G	G	G	C	G	G	G	C	G	G	G	G	G	G	G
NIAS_Os_ac04000877	4	19803324	20005163	CCAGTACTGAAGACCATGTGATGGAAACAGACACAATACATCCAAGTAGGCTACCTGAAA[A/G]AAAGGGGCAATTCAAGAGCAATAAATCTGTGCTGGATAGGCAGTAGATTTTTCTGACAGA	Reverse	T	T	T	T	T	C	T	T	C	T	T	C	T	C	T	T	T	T	T	T	T	T	T	T	T	C	T	T	T	T	T	T	C	T	C	T	C	T	T	T	T	T	T	T
NIAS_Os_aa04007685	4	19842103	20043942	GTACTCTTTATTTTCTTTAATTTTCTTAAGGATTGTAATCCTTCGAAATTCTTTTAAACA[A/C]TGGCGAAGGGAAGGGGAGGAGAGCATATATAGGCTTGCCTGATTTTGTGGATTTTCAATG	Forward	T	G	G	G	G	T	G	G	T	G	G	T	G	T	G	G	G	G	G	G	G	G	G	G	G	T	G	G	G	G	G	G	T	G	G	G	T	G	G	G	G	G	G	G
NIAS_Os_aa04007702	4	19884543	20086382	CATCCCTCCATCCAAACAATGTACAGGATCATTCTATCCCATTATATCCCTCAAACCAAA[A/C]AAAAAAACAGGGTTCGTTCCATCCCTGTAACCAAACAAAAAAACAGGATCATCCCATTCC	Reverse	G	G	G	G	T	G	T	T	G	T	T	G	T	G	G	T	T	G	T	G	G	T	T	T	T	G	T	T	T	T	T	T	G	T	T	T	G	G	T	T	T	T	T	G
NIAS_Os_aa04007707	4	19934046	20135885	GCTGTAGCTGGCTATAAATCTATATATATACACAACACATTAACGTCCGTGTTGTAGCTG[A/G]CTATAAATCTATAGCCCGCTTTCATGATATTGAAGTCTGTTCTTAGCCCGCTTCCGCTTT	Forward	G	G	G	G	G	A	G	A	A	G	A	A	G	A	A	A	G	A	A	G	G	A	G	G	G	A	A	G	A	G	G	A	A	G	G	G	A	G	A	G	G	G	G	G
NIAS_Os_aa04007714	4	19988873	20190712	ATCTACTCCCTCCGTCCCATAATGTTGCAACCTAGGATGGGATCCAGATTCGTAGTCCTA[A/G]GATGGGTCTCATCCCATTATGGGACGGAGGGAGTAAATATCTAATATGAAGGACCCATTC	Reverse	C	C	C	T	T	C	T	C	C	T	T	C	T	C	T	C	T	T	C	T	C	T	T	T	C	C	T	T	C	T	T	C	C	T	T	T	T	-	T	T	T	T	T	T
NIAS_Os_ac04000895	4	20006397	20208236	ACACAATATTTTTTTCTCCGGAAATTAATGATTTGCTAGTGGTACCTGCCAACTTCATCC[A/C]TGTATAATCTTTTTTTTTAACGACTCGCACTAGACGGTGCGAGGTTATATTGATAGAGCA	Reverse	T	G	G	T	T	T	T	T	T	T	G	T	T	T	G	T	T	G	T	T	T	G	G	T	T	T	G	T	T	T	T	T	T	T	T	T	T	G	G	T	T	T	T	T
NIAS_Os_ab04001047	4	20091563	20293402	AGGCCCAACTCGTCTGTATATTTGGGCCGAAAGGACTAAAGAAAGCTGGGCTAGATGCTA[A/G]GTTTGTAGATGGACTGGGCTAGGCCAAATAATAGCAAAGAATTTTGGGCCCATAGACTTG	Forward	A	G	G	A	A	A	A	A	A	A	G	A	A	A	G	A	A	G	A	A	A	G	A	A	A	A	G	A	A	A	A	A	A	A	A	A	A	G	G	A	A	A	A	A
NIAS_Os_ac04000955	4	20212791	20427592	TACACTATACTCCCTGTCCCAAATTAATTAGATGTCACATTTCATAATAGGCCACATCTC[A/G]TACAAGATTTGTTTATTTATTTTGGAAAGGAAGGAAATATGTCTTAATAATTGATCTAAC	Reverse	G	A	A	G	G	G	G	G	G	G	A	G	G	G	G	G	G	G	G	G	G	A	G	G	G	G	A	G	G	G	G	G	G	G	G	G	G	G	A	G	G	G	G	G
NIAS_Os_aa04007748	4	20357144	20557654	ACATTAAGATCTGCGTTTCGTGTATTTTACATTCTGCCTGAACCTGAACCTTTGGTCCTG[A/G]TCACATGTGCAAGGTATATTTCCAAAATGCAAAACTATCATATTACAGAGGGTGTTGCAA	Reverse	G	G	G	G	G	A	G	G	G	G	G	G	G	G	G	G	G	G	G	G	G	G	G	G	G	G	G	G	G	G	G	G	A	G	G	G	G	G	G	G	G	G	G	G
NIAS_Os_ac04000969	4	20502495	20703005	TGTTACAGTATGAAAATTGAACCCATCATATTCACCCAACAAAAAGAAGCATTCAGCTTC[A/G]GTGCACAAATCCAAGGATAAAAGCTTAAGACAAAAAACGTACAGCAGCTGCCAACTTCTG	Forward	T	T	T	T	T	T	T	T	T	T	C	T	T	T	T	T	T	T	T	T	T	C	T	T	T	T	C	T	T	T	T	T	T	T	T	T	T	-	C	T	T	T	T	T
NIAS_Os_aa04007763	4	20551068	20751578	CTTCACGCGGCCAGCACCCCACCAGAAGGAACGAAGTGGACCCAAGAAGACAAAGGCCTC[A/G]CCGAGCACAAGGTATGAAAGCTTTTGAACCGAAAAAGACCATCAACGGTCGTCGATGCAT	Forward	G	G	G	G	G	A	G	G	G	G	G	G	G	G	G	G	G	G	G	G	G	G	G	G	G	G	G	G	G	G	G	G	A	G	G	G	G	G	G	G	G	G	G	G
NIAS_Os_aa04007788	4	20649545	20850055	TGCCTAATACCATCGCACAAACAAACAGACGACACACCAAACGGGGCAATGCTTATTTCA[A/C]GACTATAAATTTTAGCTAAGGATTTCTTTTTCTTTACAACCGTAGTCTGTATATTTTATA	Forward	C	A	C	C	A	C	A	A	A	A	C	A	A	A	C	A	A	C	A	C	A	C	C	A	A	A	C	A	A	A	A	A	C	A	A	A	A	-	C	A	A	A	A	C
NIAS_Os_aa04007836	4	20661278	20861788	GTCCCCTAATACACGCGCTGTGATGGTAAGGGGAAGCCGAGGGAACGCATGTGGAAAATG[A/T]GACAAGACATGCACAACGAACGGCTCCATGGTCCAATGCACCGTGACCACGACCTCCGGC	Reverse	A	T	A	A	T	A	T	T	T	T	A	T	T	T	A	T	T	A	T	A	T	A	A	T	T	T	A	T	T	T	T	T	A	T	T	T	T	A	A	T	T	T	T	T
NIAS_Os_ac04000989	4	20675511	20876021	CAGCGCCCCGCTGCTCTGGCTACAAAGTTTTGCTCTACTCCTACCTGACACTGATGATGG[A/C]GTAGGATGGAAATGGAATTGAGCTGTGAGCTGTTACCACAGGCAAGAGATTTGGGGTTTC	Reverse	T	G	G	G	T	T	T	T	T	T	G	T	T	T	G	T	T	G	T	G	T	G	G	T	T	T	G	T	T	T	T	T	T	T	T	T	T	-	G	T	T	T	T	T
NIAS_Os_aa04007853	4	20808409	21008919	CGTTTCTTTGGCTTGAGGGATCAAAAGATTGGGTAATGGTCAATGCCCAACCTAAAGCTC[A/C]ATGTGATGTCTATTCAATTTGTGGGCCTTTCACAGTTTGCACCGATAACGAGCTTCCAAA	Forward	A	-	A	A	C	A	C	A	A	C	A	C	C	C	A	A	C	A	A	A	A	A	A	C	C	A	A	C	A	C	C	A	A	C	C	C	C	A	A	A	C	C	A	A
NIAS_Os_ac04001040	4	21045593	21246190	CTCACCCCTCTCCCTCTCCCTCATAGATCCCGCCGGAGGAGGGAGTGCGGCGGCGGTGGC[A/G]GAAGACGTTTCAACAACGCAATCCTCCCTCTCCCTCCCGACCAAATCCTACCGGGGAGTG	Reverse	G	G	G	G	G	A	G	G	A	G	A	G	G	G	A	G	G	A	G	G	G	A	G	A	A	G	A	G	G	G	G	G	A	A	-	G	G	-	A	A	G	G	G	G
NIAS_Os_aa04007919	4	21094384	21294981	TGTAGCCGCCATTGTTGTCGTCTAAAAACAGTAAGCAGCAGACACCATTGCCGGTTGTCT[C/G]CCTCCATTTTGAAAAGATTGATCTTGTGATCATCGCATTAATTAAGCGCACACGACGGTA	Reverse	-	G	G	G	G	G	G	G	G	C	G	G	G	C	G	C	C	G	C	G	G	G	G	G	G	C	G	G	C	G	G	C	G	G	G	C	G	G	G	G	C	G	C	G
NIAS_Os_ac04001045	4	21548924	21749530	GCCAAGAGTTGGGTTTTCCGGCTTCTCCAGATTTTCACCAACTGTTTTTCATAATTTTAA[A/G]CTCCCCTAATGGGGCCTCTGTTAGTATGGACTGTGGTTAAGGTACATCTGCCACTGGCTG	Forward	C	C	C	C	T	C	T	C	C	T	T	C	C	C	T	C	C	T	C	C	C	C	C	T	T	C	T	T	C	T	T	T	C	T	-	C	T	C	C	C	C	T	C	C
NIAS_Os_ac04001047	4	21935523	22136129	CGCCCGGGATTGAGCTGCAGTTCTTGGAGCCTCAAAAGACTACATCTTTCTAACATTTGT[C/G]TGGATGATCTGTTCGCAAAGCACATTAGCTCAATGTGCTGCTCTCTGGAGGATTTGAATC	Reverse	G	G	G	G	C	G	C	C	G	G	C	G	G	C	G	C	G	G	C	G	G	C	C	G	G	C	C	C	C	C	C	C	G	G	-	C	C	C	C	G	C	C	C	C
NIAS_Os_ab04001123	4	22857077	22957683	TCCAATATCAGGTCATCTTGGCGATGTCCGTGCAGGGCCTTGATCTGAAAACCGACTTGA[A/G]CTTGTGGGTTTTTGGCCATACCTCTGTATTCAGGTATTGATCTGAAAATATGAAAAGGAG	Forward	T	C	T	T	C	C	C	C	C	C	C	C	C	C	T	T	C	T	C	C	T	C	C	T	T	C	C	C	C	C	C	C	C	T	C	C	C	C	C	C	C	C	C	C
NIAS_Os_ab04001138	4	23201129	23301735	CATTGAAGATCAGATCTGATGTAGACCATTCCAAAAAGATGGAGCCCGCCCAATGCTCCA[A/C]GATCGACGAAACACTCTTTCTGCAAGTCAACAAAGGCCCTCCCCCAGGGGCTAATTGGAG	Reverse	C	A	A	A	A	A	A	A	A	A	A	A	A	A	A	A	A	A	A	A	C	A	A	A	A	A	A	A	A	A	A	A	A	A	A	A	A	A	A	A	A	A	A	A
NIAS_Os_ab04001157	4	23524912	23625518	CTAGTAGAGAATTGTACCGTATGCTGCCCTAGTGGACTATTGGTTCAGCTCGTTAAACTC[A/G]TGAATACTCCATAACTCGTAACCTAGCTCACTACTAGAATTCAACGGGTTCCCTAGAGTT	Reverse	G	A	G	G	A	A	A	A	A	A	A	G	A	A	G	G	A	G	A	G	G	G	G	G	G	A	A	A	A	A	A	A	A	G	A	A	A	G	G	A	A	A	G	A
NIAS_Os_ac04001062	4	24512322	24612928	TGTCATCTGTGGGATGGCAACATGTCAGCAACTCATGTATCGCACGTGTACCGCTGTTGA[A/G]TCTGCTGTTTGCCCGTCGTGTCTCATGTGTAGTAGTACTCCTCTACGCCTGTGTTTAGTT	Reverse	C	C	C	C	C	C	C	T	C	T	C	C	C	C	C	C	C	C	C	C	C	C	T	C	C	C	C	C	T	C	C	C	C	C	T	T	C	T	T	C	T	C	C	T
NIAS_Os_ac04001063	4	25007141	25107747	TTTGGCTTAATAGTGTTAGAGTGGCTTATGACTTCAAAAACCAAACGAAAAAAGCTGCTT[A/G]TTTGTTTAGTCATAGATTTTTTGGTTTATAAGTTGGCTTATAAGCCTAAACAAAGAGGAC	Reverse	G	G	G	G	G	G	G	G	G	G	G	G	G	G	G	G	G	G	G	G	G	G	A	G	G	G	G	G	G	G	G	G	G	G	G	G	G	A	A	G	G	G	G	G
NIAS_Os_ab04001172	4	25522387	25623000	ACGAGAAGGTTCGGGCCTATAACATGCGCTGGCAACGCCCACCGAAACATGACGCCGCCG[A/C]CGACGACGACTGGGAAGTGTAACATCCCGGCCTAGGGCTTAATAGGATTAATAGAATACT	Forward	A	A	A	A	C	C	C	C	C	C	C	C	C	C	A	A	C	A	C	A	C	C	C	C	C	C	C	C	C	C	C	C	C	C	C	C	C	C	C	C	C	C	C	C
NIAS_Os_ac04001066	4	25563455	25664068	CCACATAGCAAAAACTAAAGCTCTATGTTAATAGTATCTGTGCGGTTTGCATTAGCATTT[A/T]TGTTGTCAATTTAGCTATTAAGGTCGGGTCTGTCCATGGTAACCCACTACTTGTGGTTGT	Reverse	T	T	T	T	A	A	A	T	A	T	A	T	A	A	T	T	A	T	A	T	T	T	T	A	A	A	A	A	T	A	A	A	A	A	T	T	A	T	T	A	T	A	A	T
NIAS_Os_ac04001067	4	26235224	26335837	TGCCCAGTGCCCGCGGGACACAGAGTACACGCCTCACAACACAGAGTTGTTATGATGGTT[A/G]CGCTGTATTTATTGTAGGAAAATACTCCTACAGCACAAGCGAACTTGTAATACAGAGATA	Reverse	G	G	G	G	G	A	G	A	A	A	G	A	A	A	G	G	A	G	G	G	A	A	A	G	G	G	G	G	A	G	G	G	A	G	A	A	A	A	A	A	A	G	G	A
NIAS_Os_ac04001069	4	26626506	26727119	ACAGGTTTGTGTGCACAGTATCGGTGCCCATATCTGCCCAAATACTATCAAGATATACTC[A/G]TCTTCTTGACACGTTTTTGGTTAATTTGCCAGGTGCTTGGAGGAAGGAGCGGAGGATTTC	Forward	T	T	T	T	T	C	T	C	C	T	T	C	C	C	T	T	C	T	T	T	T	T	C	T	T	T	T	T	C	T	T	T	C	T	T	C	C	T	T	C	C	T	T	C
NIAS_Os_ab04001191	4	26660551	26761164	ATAGACGCTTGACGCATATGCAAAAGGCTATGTGCAACTTTCAGCCACATTATACCATGC[A/C]GCTGAGGCATGCATCCGATCAACGTGGTGATCGATCGACCGGTCGGGCTGCCAAAACTGC	Forward	G	T	G	G	T	T	T	T	T	T	T	T	T	T	G	G	T	G	T	G	T	T	T	T	T	T	T	T	T	T	T	T	T	T	T	T	T	T	T	T	T	T	T	T
NIAS_Os_ab04001194	4	27108044	27295521	TCGCTCGCGCCGACTAGCCTAGCTACCTAGGCACGTACTATACCACGTACGTACGTACGT[A/G]TGCATGCTTCCGTGGCCACAGCAAGACACACGGAGTGTCAAATAATTGGAGGTAAAAGAC	Forward	C	C	C	C	T	T	T	C	T	T	T	C	T	T	C	C	T	C	T	C	C	T	C	T	T	T	T	T	C	T	T	T	T	T	C	C	T	T	T	T	C	T	T	C
NIAS_Os_aa04008205	4	27989923	28090571	TGATGAGAGCCTCTAGGCACTCGTCCCTAGACGGAGCCGGCGTGGGAACTCCTGGAGTTA[A/G]CACATCGGTCTCGGCTAGATTCATACCAGGCTTCATCGCAACCATTACAAGGAAGTCATT	Forward	-	G	G	G	G	G	A	G	G	G	G	G	G	G	G	G	G	G	G	G	G	G	G	G	G	G	G	G	G	G	A	G	G	G	G	G	G	G	G	G	G	G	G	G
NIAS_Os_ac04001111	4	29315875	29416523	AGCCTTGGATTTATTTGATTTAATCGATATAAATAGATCAACCACCCAATTAAATCTAAT[A/G]ATTAGATGTCGCGACATCCCTCTCTGATGTCAGGCTTGTCTCCACGGCGTCACCACCGAG	Reverse	C	T	C	C	C	C	C	C	C	C	T	C	C	C	C	C	C	C	C	C	C	T	T	C	C	C	T	C	C	C	C	C	C	C	C	C	C	T	T	C	C	C	C	C
NIAS_Os_ac04001129	4	29716051	29816699	CGCATAGTTGCATCCGACGAGCTAGGTAACGTGCACCCGTTTAGAGCGAGTACAATGGCA[A/G]GCTACAAGTAAGCTATAAGCATACGTGGAAGAGAGAAGAGATAAGAGAGAAGGAAAACAG	Reverse	G	G	G	G	G	G	G	G	G	G	A	G	G	G	G	G	G	G	G	G	A	A	A	G	G	G	A	G	G	G	G	G	G	G	G	G	G	A	A	G	G	G	G	G
NIAS_Os_aa04008763	4	31805202	31905850	TACCCATTCGGGTGTGCTTTCTGCCATTTCCATGCAGTTGAAAGGCTTTCGCGAAGATCA[A/G]TGTAACGGGCTGTCCAGTTCAGCTCGTCATGGATTTTGGATGGGTCACTGTAAACTTCAG	Reverse	G	G	G	G	A	A	A	A	A	A	A	A	G	A	G	G	A	G	A	G	A	A	A	A	A	A	A	A	A	A	G	G	A	A	A	A	A	A	A	A	A	A	G	A
NIAS_Os_ac04001199	4	31850912	31951560	GGTCACTGAAGTTTTCACCACCTGTGTCAGTTGATCAGCTTGGAGTGAATTTTTTCTCAG[A/G]TTTTTTTACATGTCATGTGCCGTTGGTACCTGGCCCTGTCGTTGCTGTCGGTGAGGGCTC	Reverse	C	C	C	C	C	C	T	C	C	T	T	T	C	C	C	C	C	C	T	C	T	T	T	T	C	T	T	C	T	C	C	C	C	T	C	C	C	T	T	C	T	T	C	C
NIAS_Os_ab04001335	4	31918946	32019594	TGGTATGTTCCTGTCCTCTTCTACAGCACGGCTCACACTTGTTCTGATGATGCAGCAAAG[A/G]CTGCAACTGCAAGAAGAGCTGGAATAATGGCACGGCATGCATTATTAGGGAGTCGGTTTC	Forward	T	T	T	T	C	C	T	C	C	T	T	T	C	T	T	T	C	T	T	T	T	T	T	T	C	T	T	C	T	C	C	C	C	T	C	C	C	T	T	C	T	T	C	C
NIAS_Os_aa04008898	4	32319207	32419855	GGACTACCTTTGACAAGAATCAGGAAACCTTCTATACTGAATTCTTTTGGTGTACCTGTT[A/C]ACAACCAAATTTGGTAATTTCGGCATCGGGAAAGAAGATTAGATCGAAGCAAAGTCGGAG	Forward	T	G	G	G	G	G	T	G	G	T	T	T	T	T	G	G	G	T	G	T	T	T	T	T	G	G	T	G	G	G	T	T	G	T	G	G	G	T	T	G	T	T	T	G
NIAS_Os_aa04008959	4	32339981	32440629	TGTGGCGCTTCTTTTTGCTTTTTTTTTTTCCCGCTGCTGATTACCGCACCGTGTAGGGGG[A/G]CTCAACATTTAAAACTTTCAACTTAAGATTTTTTGAAATTTTTAACTAAGATTAAAAAAT	Reverse	A	A	A	A	A	A	G	A	A	G	G	G	G	G	A	A	A	A	A	A	G	G	G	G	A	A	G	A	A	A	G	G	A	G	A	A	A	G	G	A	G	G	G	A
NIAS_Os_aa04009010	4	32382848	32483496	GCATACCACATTCACGAATCTACATGTGTCAGGCAGAAGTAGTGATCGGCCTGGATCTGC[A/G]GAGAAGGTGATTCACAAAAGGGCCCTTCCAATAGAACGTTTTACGGTATGTAGTGGATTA	Reverse	G	G	G	G	G	G	A	G	G	A	A	A	A	A	G	G	G	G	G	G	A	A	A	A	G	G	A	G	G	G	A	A	G	A	G	G	G	A	A	G	A	A	A	G
NIAS_Os_aa04009055	4	32432915	32533563	AGCATTTACCCTTGAAGCGAACCTCAGTGAACAAATCGTCTCCCCAACGGATGATGCCTC[C/G]GGAGAAATGTTGACAAACATCAGCGTTTTGGAATCACCTCCAAGGCAAGGCTGCAATAGA	Forward	G	C	C	C	C	C	G	C	C	G	G	G	G	G	C	C	C	C	C	C	G	G	G	G	C	C	G	C	C	C	G	G	C	G	C	C	C	G	G	C	G	G	G	C
NIAS_Os_aa04009078	4	32460176	32560824	TTACATTCTAATACTAGGTTGGGTTTTTGGAAGAAGGAGTTTATTCTAGCACACTTAGGT[C/G]GTGTTTGCTACTGAGGGTTCTCAATCTTCTCTCTCGTTTTTCTCGCGCATGCTTTTCAAA	Reverse	G	G	G	-	G	G	C	G	G	C	C	C	C	C	-	G	G	G	G	G	C	C	C	G	G	G	C	G	G	G	C	C	G	G	G	G	G	C	C	G	G	G	C	G
NIAS_Os_aa04009179	4	32487265	32587913	TTCATTAAACACGACCGTGCCTGGGCCGTGCCGCCCGGATGGCCATCTATACATCCGGTC[A/C]TAGATTTGGTTTTTATTTGTAGTACTCGTCAACAACTAGCATGTGTCACATTCGATACTT	Forward	A	A	A	A	A	A	C	A	A	C	C	C	C	C	A	A	A	-	A	-	C	C	C	A	A	A	C	A	A	A	C	C	A	A	A	A	A	C	C	A	A	A	C	A
NIAS_Os_aa04009253	4	32530898	32631546	CTAGAATCTTTTTTATCACAAAGTAGGACTTTCTTTCTGTTGTTCATGACGACAATTCAG[A/G]AAATATGCTACTGCGGACCAAAGATTCCACCCCTGAATCTGAAAGGAAGGAAAACTTTAA	Reverse	T	T	T	T	T	T	C	T	T	C	C	C	C	C	T	T	T	T	T	T	C	C	C	T	T	T	C	T	T	T	C	C	T	T	T	T	T	C	C	T	T	T	C	T
NIAS_Os_aa04009320	4	32542177	32642825	GCTTTTGTCCAAACAGAATATCAACCGATAATTATTGGATACACTCATTTCGTCCGAACG[A/G]TTTACCATTCTGTAGTATTTTCCTTATAACCTTTACTGTACTCCAGTAAAGATATTTACT	Reverse	G	G	G	G	G	G	A	G	G	A	A	A	A	A	G	G	G	G	G	G	A	A	A	G	G	G	A	G	G	G	A	A	G	G	G	G	G	A	A	G	G	G	A	G
NIAS_Os_aa04009401	4	32554699	32655347	TTGCGTAGATCGCAACAAGAACTAATTAGGCAAAACTTAGTGTACATTCGTTTTCAGTTT[A/C]TGTGTTTGACTTAGACGTTTAATTAGCAACAGGTAAGAGTATTTTCTCTGCATTGTCGTC	Reverse	G	G	G	G	G	G	T	G	G	T	T	T	T	T	G	G	G	G	G	G	T	T	T	G	G	G	T	G	G	G	T	T	G	G	G	G	G	T	T	G	G	G	T	G
NIAS_Os_aa04009515	4	33207733	33308381	ATATTCTTGAGTTATGCTGCCTGAGAAGGCCTCCGCCATATGATTCTACACAATTTACAG[A/G]ATAATACCATTCAACAGATTAACACTTGCAACCAAATAGAACTGATTGCACAAGTAACTA	Forward	A	A	A	A	G	G	G	G	G	G	G	G	A	G	A	A	G	A	G	A	G	G	A	G	G	G	G	G	G	G	A	A	G	G	G	G	G	G	G	G	G	G	A	A
NIAS_Os_aa04009551	4	33445273	33545921	ATACAAGATATTATGAAAAATATCCTCACGGGCCGGCGATTAACAGAGTCCCACTAGGAG[A/G]GGATAGGGATTATTCTATATCGGCAAGGTTCATTGTCTCCGAGTTCTACTTGGAGACTAA	Forward	A	A	A	A	G	G	G	G	G	G	G	G	A	G	A	A	G	A	G	A	G	G	A	G	G	G	G	G	G	G	A	A	G	G	G	G	G	G	G	G	G	G	A	A
NIAS_Os_aa04009562	4	33545064	33645712	GAGGATGGGGCGGTGGAGCGCGGCGAGCGCGTGGATGAACACGGCGATGTAGACGGGAGG[A/G]CAGTTCATCGTGTTCTCGAGGCCGGCGGGGAGGGAAGGGTGGGAGGGGAAGGGGAGGACG	Forward	G	G	G	G	G	G	A	G	G	A	A	G	A	G	G	G	A	G	G	G	A	A	A	G	G	G	A	G	G	G	A	A	G	G	G	G	G	A	A	G	G	G	A	G
NIAS_Os_aa04009569	4	33623796	33724444	GATATTTTTTTTTGCAACTTTACTAAAAAAATTTTATGGTTGAAAATGGCATCAAAGTAA[A/G]CAGACCGAGAAAGGAATACTACTGCGTCAGTAGAAATTGAGCTGATGGAACAGCAATGGT	Reverse	A	A	A	A	G	G	A	G	G	A	A	G	A	A	A	G	A	A	G	A	A	A	A	G	G	G	A	G	G	G	A	A	G	G	G	G	G	A	A	G	G	G	A	A
NIAS_Os_aa04009576	4	33725963	33826611	TAATTAATCAGAGATGCAGAGCCTCGATGGAGAACTCTGAACTCATTCAAGATGAATTTG[A/G]GGAGAAAATAATATATCAGACAACATGCCAAAACACTCAATCGGTTTGCACGAAGAATTT	Reverse	G	G	G	G	A	A	G	A	A	G	G	A	G	G	G	A	G	G	A	G	G	G	G	A	A	A	G	A	A	A	G	G	A	A	A	A	A	G	G	A	A	A	G	A
NIAS_Os_aa04009588	4	33854610	33955258	ATCCTTAAGTCCGTACCATATGCTTACAAAGATTATCTTGTCAGGAACAGCCAGATGGAT[A/G]TTGAGAGTACATCAATGTGAGTACGGTGATGGTACTACATGCCTTCTTGAGCGGATTTCT	Reverse	-	A	A	A	A	A	A	A	A	A	G	A	G	A	A	A	A	A	A	A	A	A	G	A	A	A	A	A	A	A	G	G	A	A	A	A	A	A	A	A	A	A	G	A
NIAS_Os_ac04001259	4	34104276	34204924	GCAGAGAACTATAGCTGCCGGTAAGCTGACAGAAAAAGTCCTGAAGTTGTTTCTGGCAAC[A/G]GATTGCGAGGAAATCGCCTTGCTTGTTCAGTTGCTCAACATTAAGCAGCCGCTTGTACCG	Forward	C	C	C	C	C	C	C	C	C	C	C	T	C	C	C	C	C	C	T	C	C	C	C	C	C	C	C	C	T	C	C	C	C	C	C	C	C	C	C	C	T	T	C	C
NIAS_Os_aa04009695	4	34440857	34541505	ATATGGTTGAGCTTTATCAGGATAATCTTGTGGACCTGTTGTTGGCCAAAAACGCAACAC[A/G]CCAAAAATTGGAAATAAAAAAGGATTCCAAGGTATAGGACCAAGACATGTTAACCTTCTT	Reverse	G	G	G	G	A	G	G	A	A	G	G	G	G	G	G	A	G	G	G	G	G	G	G	A	A	A	G	A	G	A	G	G	A	A	A	A	A	G	G	A	A	A	G	A
NIAS_Os_aa04009710	4	34544780	34645428	TTTCATGTTTTTTTTTCTATTCATGTGGTTTATTTAATCTTTTTTTTGCGGGGATGGTTT[A/G]TTTAATCTTATGTTTTAAACAAAGAAGACTAAAGTACATCTAAACCTCCAAAAATGTTCG	Forward	A	A	A	A	G	A	A	G	G	A	A	A	A	A	A	A	A	A	A	A	A	A	A	G	G	G	A	G	A	G	A	A	G	G	G	G	G	A	A	G	G	G	A	A
NIAS_Os_ac04001267	4	34625483	34726131	CCCTAGCTGTCATCCCCGCTCAGAGCCGTAGTCAAACCCCCTTGACCGGACAGAGTAGAT[A/G]CCATGCCACTCAACTCACTCATATCCCCGAAATGCCCCTCCCTTCCAATCACAAAGGTAT	Reverse	C	C	C	C	T	C	C	T	T	C	C	C	C	C	C	T	C	C	C	C	C	C	C	T	T	T	C	-	C	T	C	C	T	T	C	T	T	C	C	T	T	T	C	T
NIAS_Os_aa04009731	4	34825318	34924637	CAATAACCCTCAGTCCGCTTGTGGCAATGTGAGCATGACTGCTTTTTAATTAAGTGTTTT[A/C]TTTTTTGCCTTTGGTCCTCTCCCTGTGAAAATCCATAGTTTCATCCTGTGAAATGATAAT	Forward	G	G	G	G	T	G	T	T	T	T	T	T	G	T	G	G	T	G	T	G	G	T	T	T	T	T	T	T	T	T	G	G	T	T	T	T	T	T	T	T	T	T	G	G
NIAS_Os_aa04009737	4	34929308	35028627	CTATACCAATTCATAAATATATCCAGTTTTACTCCCTTTCTTTCCTTTTCTTTCTTTTTT[A/T]AAAAGAAAAATAGAATGGAGCAAGTACAAGCATGCACCTATCGATATGTATATAACTTGC	Forward	T	T	T	T	A	T	T	A	A	T	T	T	T	A	T	T	T	T	A	T	T	T	T	A	A	A	T	A	A	A	T	T	A	A	A	A	A	T	T	A	T	T	T	T
NIAS_Os_aa04009760	4	35062075	35161394	AAAAGACCATCTTTCAACTTTAACCAGTTACTGGTTAATCTGACCAGTAACTTGACCCAA[A/C]TTTCAACTTTTTACGCTAACGCATAAAAGAATTACACGTCAATATATTAGCAAGGAACAA	Reverse	A	A	A	A	A	C	A	A	A	A	A	A	C	A	A	A	A	A	A	A	A	A	A	A	A	A	A	A	A	A	C	C	A	A	A	A	A	A	A	A	A	A	C	A
NIAS_Os_aa04009766	4	35189834	35289153	ATAAACTACCTTTTTTTTTGGCAAATATGATAATGACATAGGCTGATGATAACAAGGACA[A/G]CAAGTTGTCACTAGAAGAGATGCTGAACCACTACCTATCTTTCTACAATATTGTTTACAT	Forward	A	A	A	A	A	G	A	A	A	A	A	A	G	A	A	A	A	A	A	A	A	A	A	A	A	A	A	A	A	A	G	G	A	A	A	A	A	A	A	A	A	A	G	A
NIAS_Os_aa04009829	4	35392244	35491563	CCGAAGAATGTAATTAACCTAAGCCTTTTTCTTCGAAGATTTCTTGAGTGTTTTCTTCTG[A/G]GGCTTCAGCTTGTTCGATGAAGAAGACTTTTCCTTATCTTTCCTCCTTTGTTTCTCCTTC	Forward	C	C	C	C	C	T	C	C	C	C	C	C	T	C	C	C	C	C	C	C	C	C	C	C	C	C	C	C	C	C	T	T	C	C	C	C	C	C	C	C	C	C	T	C
NIAS_Os_aa04009865	4	35669452	35768771	AAGTATATTACTCCATTGTCGTATAGTGAGGTATCCATCTATATCCATCTGTGCCTGCAT[A/G]CTGGGGTACTGCACACGGGGCTCTGCTACTGTATCATAGCCTGCTGTCTTTTGTGCTCGT	Reverse	C	C	C	C	T	C	C	T	T	C	C	T	C	T	C	C	C	C	C	C	C	C	C	T	T	T	C	T	C	T	C	C	T	T	T	T	C	C	C	T	C	C	C	C
NIAS_Os_aa04009883	4	35834910	35934229	AGAAGGAATTCGTCGACGATCGATGGAGGTGCGATGCTCGGAATTGGAATCCGCAGGCAG[A/C]AGTAAACTGGAGTAAATTATCAGAAGATGAGACGAAGAAATCGACCGACGATTATAAACC	Reverse	C	C	C	C	A	C	C	A	A	A	A	A	C	A	C	A	A	C	A	C	A	A	C	A	A	A	A	A	A	A	C	C	A	A	A	A	A	C	A	A	A	A	C	C
NIAS_Os_ac05000003	5	402	22518	TCTCATTAAGCTCCTGATCTTACTAACTCTTAACTGACTTTCCCATCAGTACTAACTGCT[A/G]GCATGACTGTCCTTCTTCGGACCTGATTTCGGTGTCGTCCACCTAAAAGGGGTTGTGTAG	Forward	C	C	C	C	C	T	T	C	C	C	C	C	C	C	C	C	C	C	C	C	C	C	T	T	T	C	C	C	C	C	T	C	C	T	C	C	C	T	T	C	C	C	C	C
NIAS_Os_ab05000001	5	5145	27261	TTGCGACACGTGTCATCACCAAGCATCGGCGCGCTGCCTTTCCAAAGGCAGCCAAGTACC[A/G]CACTCAGGGGCCGCTAGATCTCGTCCATGGCGACATCTGTGGCCCTATCACGCTGGCAAC	Reverse	C	C	C	C	C	C	C	C	C	C	C	C	C	C	C	C	C	C	C	C	C	C	T	C	C	C	C	C	C	C	C	C	C	C	C	C	C	C	T	C	C	C	C	C
NIAS_Os_ab05000003	5	53356	75314	TAGGCTCAAATTTTGTTGTAAAGCAAGCTGAAGGAACGATGTTGCAAACAAAATACTCGT[C/G]CATTTTGGCATGGCTAAGTGCAGTTGAATTTGTATGTATATCACTGGTGGAGAAATGCTC	Reverse	C	C	C	C	C	G	G	C	C	C	C	C	C	-	C	C	C	C	C	C	C	C	G	G	G	C	C	C	C	C	G	C	C	G	C	C	C	-	G	C	C	C	C	C
NIAS_Os_aa05000018	5	92051	114009	TGTCAAAACCAGTGCAGATTAGGTCTCTCGGCGGTTTTGGCTGACATGACGTTTATGTGG[A/C]TAATTTGACTCAGTCTTCATCTGACGTGGCATTAACGTGGCGCTTACGCGCCAATTTGAT	Reverse	C	C	C	C	A	C	C	A	A	A	C	A	A	C	C	A	A	C	A	C	C	C	C	C	C	A	C	C	C	A	C	A	A	C	A	A	A	C	C	A	A	C	A	C
NIAS_Os_aa05000026	5	142341	164299	TGCCTGGAACATTTTCCTAGCAAAGTACGCGACATGACAGCATCAGATATTAAGTGTTTA[A/T]CTATTGAACTCATAAAGTGGCATGCAGACAGATTTAGAGCAAATATATAGCATGTTAGAA	Forward	T	A	A	A	A	T	T	A	A	A	A	A	A	-	A	A	A	T	A	A	A	A	T	T	T	A	A	A	A	A	T	A	A	T	A	A	A	T	T	A	A	A	A	A
NIAS_Os_ab05000008	5	440145	462103	CAAGGTAAGGATTCCCAAATGTAGCCTGGTGTTGTCGAATTACTGCTGCTCATCCTCTAT[A/G]ACGCTGCCGTAACTGCTTTGGGCCTTCATCTCTCTATCTCTATACGTCGAATCACTGCTG	Reverse	-	-	-	-	T	T	T	T	T	T	-	T	T	T	-	T	T	-	T	-	C	-	-	T	T	T	-	T	C	T	T	T	T	T	T	T	T	-	C	T	T	C	T	T
NIAS_Os_ac05000011	5	441754	463712	GTGGGTGAAATTAGATGGAATGAAATACATACCTAGGTTAGCGATGAAATGGTTTCTGAG[A/G]TTGATAATATGCTATTGATCAAGTAAACCGACCTACAAGGTATATATGTAACAATTATGC	Forward	G	G	G	G	A	A	A	A	A	A	G	A	A	A	G	A	A	G	A	G	G	G	G	A	A	A	G	A	G	A	A	A	A	A	A	A	A	G	G	A	A	G	A	A
NIAS_Os_ab05000011	5	976368	998326	ACTAAAATTTAGTCTCTTATCCAAACACCACCTTAGCTGCCATAATTTGCAAACCTTTGT[A/T]ACCTTTCTTTGGCCTGATTTAGTTCCTAACTTTTTCTTCAAACTTTTAACTTTTTCATCA	Reverse	T	T	T	T	A	A	A	A	A	A	T	A	A	A	T	A	A	T	T	T	T	T	T	A	A	A	T	A	T	A	A	A	A	A	A	A	A	T	T	A	A	T	A	A
NIAS_Os_ac05000012	5	1125767	1147725	CGGCCGCGGCGAGCGGGAGGGGAGGCGGCGACCCAGCGGCGGCGGCGGCGTGCCACCATT[A/T]GCAGCAAGACCCAAGGAAGGGAGCGGGAGGGAGTTGGAGATGACGACGAGGAGGAGGAGC	Forward	A	A	A	T	T	T	T	T	T	T	T	T	T	T	T	T	T	A	T	A	A	T	T	T	T	T	T	T	T	T	T	T	T	T	T	T	T	T	A	T	T	T	T	T
NIAS_Os_ab05000015	5	1737221	1759179	AAAAAATTGCATTTTGGAGGGGCCCATGCTTTCCAAATGGATTGGCTGAAAGCCGATCTC[A/G]TAGACCCCATAAATTGGAGTCCATAGGCACCATAACTTGCTTATTCCTTTGATGCCTTAA	Forward	-	A	-	A	G	A	A	G	G	G	G	A	G	G	A	A	G	-	A	A	A	G	G	A	A	A	G	A	A	A	A	A	G	A	A	A	A	G	G	G	G	A	A	A
NIAS_Os_ac05000013	5	1742475	1764433	TTTTTTGTTGTGATATGTTTTATTACTAAAGATGTGCATTCCTATTGCCAATAATCACTC[A/G]ATTGTTGGAGTTTGGGCATGAGACTTGACAGGGAGCTCCAATTCACCCCAATTTTGACAT	Forward	C	T	C	T	T	T	T	T	T	C	C	T	T	C	T	T	C	C	T	C	T	C	C	T	T	T	C	T	T	T	T	T	C	T	T	T	T	C	C	C	C	T	T	T
NIAS_Os_ab05000017	5	1760694	1782652	TGACCATGTCGATCATCAACACAAGGTTGCTCGACATGATCAAGGGTGCGAGATGAGATC[A/G]AGCCAGGGTTTGAAATTTCGGAAGTAAGATTTCTGCCGCAGGTGGGCGAAAGAACTGAAA	Reverse	C	C	C	C	C	C	C	C	C	T	T	C	C	T	C	C	T	C	C	C	C	T	T	C	C	C	T	C	C	C	C	C	T	C	C	C	C	T	C	T	T	C	C	C
NIAS_Os_aa05000041	5	1985998	2007956	GGGTACAAGAATTTTGAAAAAAATACAAAGCAACTTTCTACTGGTCTATTGGTTTAGCTT[A/C]TGGCTTCTCGATGTGTGGCCTCACGTACGCATAGGCTTCTTTACAAGAGTAAATGATGTT	Reverse	-	G	G	G	T	G	T	T	T	G	G	G	T	G	G	G	G	-	G	G	G	G	G	G	T	G	G	T	G	G	T	G	G	T	G	T	T	G	G	G	G	T	T	G
NIAS_Os_aa05000045	5	2338894	2360852	TTTCTTACAAGCTATTTAGAATAATAAGTACTCCCTCCATATTAAAATATGTATGACGCC[A/G]TTAACTTTTTAATCAACATTTGACCATTCATCTTATTCAAAAAATAATGTAATTATCATT	Forward	-	G	G	G	A	G	A	A	A	A	G	A	A	G	G	G	G	G	G	G	A	G	G	A	A	G	G	A	G	A	A	A	G	A	A	A	G	G	G	G	G	G	A	G
NIAS_Os_ac05000020	5	2582720	2604678	TTTGCACAGTATTTCTGTGTTTAATTTGGTGCCGATTTATTTCTTGACGTTCTAACATGC[A/G]TAAATACTGAATTGAATGATTTAGAGCATGACAAAGCGGTGGTGCAGTGAATTTGTTATG	Forward	A	A	A	A	A	A	A	A	A	A	G	A	A	G	A	A	G	A	A	A	A	G	G	A	A	A	G	A	A	A	A	A	G	A	A	A	G	G	A	G	G	G	A	A
NIAS_Os_aa05000059	5	2683435	2705393	ACCGGAAACTTATTAAAAATCTCATTGACATGTAGGCCCACACACCCATGGCAAAAAAAA[A/T]TTTGGGAAAATTGGATAAGTTTTAGGAAAAAGAAAAGAAAAGGAAAAAAAAATTGAAAAC	Reverse	A	A	A	A	T	A	T	T	T	T	A	T	T	A	A	A	A	-	A	A	T	A	A	T	T	A	A	T	A	T	T	T	A	T	T	T	A	A	A	A	A	A	T	A
NIAS_Os_ac05000021	5	2816864	2838822	CCGAACCATGATTTTATGGTTTGACCACCTCTTTACTAGTTCCCTCAGCATAAACTCGTC[A/G]TGTTTATCTCTTAATGAAGGTAAGACCTGAAATATATTAAAATTAAGTGATATAAAGCTC	Forward	G	G	G	G	A	A	A	A	A	A	G	G	A	G	G	G	G	G	A	G	A	G	G	A	A	G	G	A	A	A	A	A	G	A	A	A	A	G	A	G	G	G	A	A
NIAS_Os_aa05000065	5	3067136	3089094	CATATATAGGTTGCAGCGTGTGCAATATGTATGAGCATGCCTCTTTGCAATAGTATGTAT[A/G]TGCTCTTCGGCTGCATATACAACACATCTTCTGGGCCTGCTTTTTAAAATCCCAATCAAA	Reverse	C	C	C	C	C	T	C	C	C	C	C	C	C	C	C	C	C	C	T	C	C	C	C	C	T	C	C	C	T	C	C	C	C	C	C	C	C	C	C	C	C	C	C	C
NIAS_Os_aa05000108	5	3084301	3106259	GAACCTAAAATCGGATGGGATATTTGCTAGTACTAGTACTACGAAATGTCTAATCTGGTC[A/C]TAAGTTCTTATATTTTGGGACGGAGGGAGTAACTAGCAGCCAGTCTTGACTGAGAGAAGG	Reverse	G	G	G	G	G	T	G	G	G	G	G	T	G	G	G	G	G	G	T	G	G	G	-	G	T	G	G	G	T	G	G	G	G	G	G	G	G	G	G	G	G	G	G	T
NIAS_Os_aa05000138	5	3107831	3129789	TAACTATATTTAGAAGTACACATCTTTCATTGTATTGGCTTTTAAGATTGATGTTATCAC[A/C]AGTTAGTCGACTAGAGTTTGTTGGAACATAGATAAAGTTAGTCGATGGAGGCACTATGAT	Forward	T	T	G	G	G	T	G	G	G	G	G	T	G	G	G	G	G	T	T	G	G	G	G	G	T	G	G	G	T	G	G	G	G	G	G	G	G	G	G	G	G	G	G	G
NIAS_Os_aa05000173	5	3147493	3169451	AAGTAAACATATTGCTATTGGCTGCATTAATAACCAGATGACTTTGCCACTTAGCTTTAC[A/G]AAATGAAATTATTTTAATACAATTCAATTCTCTCAATTCCCGGCGATCATGCCAAAAACG	Forward	G	A	A	A	A	G	A	A	A	A	A	G	A	A	A	A	A	G	G	A	A	A	A	A	G	A	A	A	G	A	A	A	A	A	A	A	A	A	A	A	A	A	A	A
NIAS_Os_ac05000049	5	3198946	3220904	CTTCCCTGTTATCAACGAGGCCTGCCAGGTCCTCAGTGAGGGCATTGCCAACAAAGCCTC[A/G]GACCTCGACATCGCCTCAATCTTCGGCATGGGATTTCCACCATACAGGTGCTTCCTCTCA	Reverse	G	G	G	G	A	G	A	A	A	A	A	G	A	A	G	A	A	G	G	G	A	A	A	A	G	A	A	A	G	A	A	A	A	A	A	A	A	A	A	A	A	A	A	A
NIAS_Os_aa05000194	5	3296313	3318271	AAAAGATTTGTGTTCTACAGTATTTTTTAGTCAATTTCTTTTAGGTACGACCAGTCCATT[A/C]AAGCTGGTTCACAAAATAGGTACTGACACAGGGAGTGTAAAGCGTGCGAGGTTCCTGTTT	Reverse	C	C	C	C	C	A	C	C	C	C	C	C	C	C	C	C	C	C	A	C	C	C	C	C	A	C	C	C	A	C	C	C	C	C	C	C	C	C	C	C	C	C	C	C
NIAS_Os_aa05000207	5	3396882	3418840	CCTACCCGAGAGTGCTTCATCCTCCGTTTATAAGTCCTTCCAAACATCGAAAATCCATAT[A/C]TTTCCAACCGTAACTCCGATTGCCTCCATTCAACTTCCATAATCCCTCTAAAATCGAGAT	Forward	-	G	-	G	G	T	G	G	G	G	G	T	G	G	G	G	G	G	T	G	G	G	G	G	T	G	G	G	T	G	G	G	G	G	G	G	G	G	G	G	G	G	G	T
NIAS_Os_aa05000223	5	3462792	3484750	CTGGGCCCCCTTTTGAGCCCCCCATAAAGTAAAAGGAAGGATCGATTCCAGGAGGAGGTA[A/G]GCGAAACTGAAGACACGAGGAGGGAGGCAACAGCCAGCTGCTCAAGTGCTGATTAGGCCG	Forward	-	A	G	A	G	A	G	G	G	G	G	-	G	G	A	G	G	A	A	A	G	G	G	G	A	G	G	G	A	G	G	G	G	G	G	G	G	G	G	G	G	G	G	G
NIAS_Os_ac05000060	5	3485858	3507816	GGAAGGAAAACATTGGCATCTGGCAGGGTTTACAAAACCACGGTATACCTCGCGGTAACC[A/G]TTTGGTTTTCACAGTAATCGTCAAACCGTAGGGTGGCAGTATCCTTACCGCAAACAGTTT	Reverse	G	G	G	G	A	G	A	A	A	A	A	G	A	A	G	A	A	G	G	G	A	A	A	A	G	A	A	A	G	A	A	A	A	A	A	A	A	A	A	A	A	A	A	A
NIAS_Os_aa05000258	5	3731554	3753512	ATAGATTGTGTTTTATGAGTTTTCTTGAAAGTATTTTTAAAATTTTTCGCTGCAACACGC[A/G]GGGTATCCACTAGTTTATTTGATGAGGTGCCAATACATTTGAGTAGTACCTGTTATGTTT	Reverse	G	G	G	A	G	A	G	G	G	G	A	G	G	A	A	A	A	G	A	A	A	A	A	G	A	G	A	G	A	G	G	G	A	A	G	G	G	A	A	A	A	G	G	G
NIAS_Os_aa05000263	5	3868405	3890363	GCACCATATATGATAAACTATCAGATAAAGAAAAACTCACAATAAGTTTGTTCCATGAGA[A/C]AATTACCCAGAACTTCAGAGCTTCATATGGTCTTATAATATGTCTCGCTACTACATAATT	Forward	T	T	-	T	G	T	G	G	G	G	T	G	G	T	T	-	T	T	T	-	T	T	T	G	T	G	T	G	T	G	G	G	T	T	G	G	G	T	T	T	T	G	G	T
NIAS_Os_aa05000291	5	3965500	3987458	GGCTAGGGTTTCGTGGGAATTATATTGCTCTTGGTACAACTAATTGGTAACCAGCAGAGA[A/G]CACTCTCAGTTTTACTTGTTACATGAAGCATAAGTTAGGTTTTTGTCTGAACTAAAATTA	Forward	G	G	-	G	G	A	G	G	G	G	A	G	G	A	A	A	A	G	A	G	A	A	A	G	A	G	A	G	A	G	G	G	A	A	G	G	G	A	A	A	A	G	G	G
NIAS_Os_aa05000292	5	4056035	4077993	TGTAGTACATGCTCTTGGTCTGACCGGTGACCTCTGGTAGAATACTGTCAGTGCTCTCTC[A/G]AACACTGTCAAAACCATCGCCGACATCAAACGTTCAAATCAAGTATAAATTCACTACATT	Reverse	T	T	T	T	C	T	C	C	C	C	T	C	C	T	T	T	T	T	T	T	T	T	T	C	T	C	T	C	T	C	C	C	T	T	C	C	C	T	T	T	T	C	C	T
NIAS_Os_aa05000299	5	4197541	4218161	TTTCTATATTTTTTGGTGATATTTTTTAGTTGGTGTGCACGTGTGTACACGCGAGAGCTT[A/G]TGTACGTATGATATGTTGCCACTAGTTCTCAATCCCTCTCGTAGATGAGGTTGTCTTAAA	Forward	G	G	G	G	G	A	G	G	G	G	A	G	G	A	A	A	A	G	A	G	A	A	A	G	A	-	A	G	A	G	G	G	A	A	G	G	G	A	A	A	A	G	G	G
NIAS_Os_aa05000309	5	4418382	4439002	AAGTTATTAAGTTTTATGGATGGTAATGTAGGTTACAATTAAATCTTTATGGCAGAAGAA[A/G]ATATTCATAAGACAGCTTTCAGGTGTCCTGTTGCAATCGGCTTGTTTGAGTGGGTTGTGA	Reverse	C	C	C	C	T	C	T	T	T	T	C	C	T	C	C	C	C	C	C	C	C	C	C	T	C	T	C	T	C	T	T	C	C	C	T	T	T	C	C	C	C	T	T	C
NIAS_Os_aa05000315	5	4532230	4552850	ACGAGGGCCCGCCACGTGGCACGCGCGCGACTTCTCTAAGTCGCAAAGTCGCATGTACGC[A/G]CTAATTAGCAAAACCGAGACATGACAGTTGCAATGTTCTCCCAAATCTAAACAATTTTGC	Forward	G	G	G	G	G	A	G	G	G	G	G	G	G	G	G	A	G	G	A	G	A	G	G	G	A	G	G	G	A	G	G	A	G	A	G	G	G	G	G	G	G	G	G	G
NIAS_Os_aa05000316	5	4598696	4619316	TGTTTTTTCGATATAACTGTCAAGTAGATATCACGTCTGCACATATGAGACTAAGTTAAT[A/G]TCACGTCAACGAAAACCGTTCTCCAAAAAAGGAAGTAATTTTGTATGGTTATGTTCTCAA	Forward	T	C	C	C	T	C	T	T	T	T	C	C	T	C	C	C	C	C	C	C	C	C	C	T	T	T	C	T	C	T	T	C	C	T	T	T	T	C	C	C	C	T	T	C
NIAS_Os_aa05000322	5	4723006	4742288	CTTGTGCCATTGCATAGTTCTTTTCAGTTTTTTCTTTGTTGAGTTTTGTGTTGTATCGTC[A/G]AGTCGTAATTGCTGGTCTTAGCGTCTAGTTCGTTTAGAGTTTCGAGTTCTGGTCACGTTT	Reverse	C	C	C	C	T	C	T	T	T	T	C	C	T	C	T	C	C	C	C	C	C	C	C	T	C	T	C	T	C	T	T	T	C	T	T	T	T	C	C	C	C	T	T	C
NIAS_Os_ac05000088	5	4796911	4816193	GCTCCCTCGTCCTCTCGTTCGCTTCTCCTCCTCTCATCTGGGTCGCTGCGGGGAAGGACG[A/G]GGTGTCATACCGCTGCTCCTTCTCTTTGCCTATTGCTCCTCTTCCTCTCGTCTAGGGCCA	Reverse	G	G	G	G	G	G	G	G	G	G	A	G	G	A	G	G	A	G	G	G	G	A	A	G	G	G	A	G	G	G	G	G	G	G	G	G	G	-	A	A	A	G	G	G
NIAS_Os_aa05000334	5	5001748	5021030	GCGACATGACGATGCCTATCCAGGCCTGATTGACGTCGCCGTTTGATTACGGCGCTGTCT[A/T]GATTCCAACATTTTTTCCTTCAAACTTTTAACTTTTCCGTCATATCGAACTTTTCTACGC	Reverse	A	A	G	A	A	T	A	A	A	A	A	A	A	A	A	-	A	A	T	A	T	A	A	A	A	A	A	A	T	A	A	A	T	A	A	A	A	A	A	A	A	A	A	A
NIAS_Os_aa05000336	5	5099913	5119195	TCGCGGCGTGAGGAACAGAGAGGAAAAGAGGAACGAGAAAGGGATGAGGCAGAGGAGAGG[A/C]GACCGAGAGAAAGAGAGGAAAGAAAAGAAAAGAAGTGGGGCCCACTAATGGGACCCACAT	Reverse	A	A	A	A	C	A	C	C	C	C	A	A	C	C	A	A	C	A	A	A	A	A	A	C	A	C	A	C	A	C	C	C	A	C	C	C	C	A	A	C	A	C	C	A
NIAS_Os_ac05000089	5	5192335	5211617	AGAAGAGATAGAGGAGAGGGTGAAGGAGAGAAAGAAGAAGGGGAAAGAAGTAGGGAGGCT[A/G]ACATGTGAGACCCACTATCAGATTAGAGAATTGTAATAGAGAGGCTATTGAAATGAAAGG	Forward	-	G	G	G	G	G	G	G	G	G	G	G	G	G	G	G	G	G	G	G	G	G	G	G	G	G	G	G	G	G	G	G	G	G	G	G	G	G	A	G	A	G	G	G
NIAS_Os_aa05000340	5	5320109	5338060	AGGAGTCCTGAATATAATGAGAGAGAGGATAAGCCAGCACATCTTTTTTCAAAGTTGCTT[A/G]TCTCATTTTGGAAAATTGCAAAGCCATATGTTTTGCGCCTAATAATTATTATGGATCAAT	Forward	T	T	T	T	C	T	C	C	C	C	T	T	C	C	T	T	C	T	T	T	T	T	T	C	C	C	T	C	T	C	C	C	T	C	C	C	C	T	T	C	T	C	C	T
NIAS_Os_aa05000341	5	5930488	5948439	GATTCCAATTCCCTCCCGTATATAGCGCGATTGTTGCGATTTTTTAACCCGATTCCCTCC[A/G]CGTGTAGTGTGCATTTTTTCTGTCCGATTCCTCTTTATAGCTCCATGATTTCCTATTCCC	Reverse	G	G	G	G	G	A	G	G	G	G	G	G	G	G	G	G	G	G	G	G	G	G	G	G	G	G	G	G	G	G	G	G	A	A	G	G	G	G	G	G	G	G	G	G
NIAS_Os_ab05000064	5	5939434	5957385	CGCATCACAGAGATGATGAAGCTTACCATGCATGGGCTGTCTTCGTCCTTGAGCTCGATC[A/G]GTGAGGTGTTGTCGTTGACACTTGACAGAGGCGTCAGACGATGGCACGACAAGTGTGCCC	Forward	G	G	G	G	A	A	A	A	A	A	G	G	A	A	A	A	A	G	A	A	A	G	A	A	A	A	G	A	A	A	A	A	A	A	A	A	A	A	G	A	A	A	A	A
NIAS_Os_ac05000091	5	6200156	6218107	CGGGACTAAAGATAGCGATATTTAATCCCGGTTGAATAACCGGGACTACAGGGAGGTTGC[A/G]AACCGGGAGGAAAGATGGTTTTTCCACCAGTGATACGAAAGAGGTATAAACTACTTATAG	Reverse	-	C	-	C	C	C	C	C	C	C	C	C	C	C	C	C	C	-	C	C	C	C	T	C	C	C	C	C	C	C	C	C	C	C	C	C	C	-	C	C	C	C	C	C
NIAS_Os_ab05000089	5	6275481	6293432	AAAAACGAAGGCTAACGGATCGGAGAAGGGACTGGTTGTTAATTTTGTGAGGTTTCGAGG[A/G]GCTGATTAGCTTAATTGGCTAAACTAGCGAAGGGGTTGATGGAATGGAATGAGTAGGATT	Forward	G	G	G	A	G	G	G	G	G	G	A	A	G	G	A	G	G	G	A	G	G	A	A	G	G	G	A	G	A	G	G	G	G	G	G	G	G	A	A	G	A	G	G	G
NIAS_Os_aa05000345	5	6654424	6672375	TTTTTGAATAAGGCGAATGATCAAAAATTACAAACAAAAACTCAAAGCGACAAGTATTTT[C/G]GAACGGAGGTAGTACAAGTCTAGGCTCCTAATTAATTACCTCCACAAGTTTAGGCCTGCA	Forward	G	G	-	G	G	G	G	G	G	G	G	G	G	G	G	G	G	-	G	G	G	G	G	G	G	G	G	G	G	G	G	G	G	C	G	G	G	G	G	G	G	G	G	G
NIAS_Os_ac05000098	5	6720971	6738922	GCTCCTACGCCACCATGTGGCGCTCCTACAAATACTCCTAGGTTACCACGTGGCATTTTA[A/T]AATCTCACCATCGATTTTTATTTAAATTAGTGGACCCGTTATTTTAGGCCAATAGATTAT	Forward	T	T	T	T	T	T	T	T	T	T	T	T	T	T	T	T	T	T	T	T	T	T	A	T	T	T	T	T	T	T	T	T	T	T	T	T	T	-	T	T	T	T	T	T
NIAS_Os_ac05000101	5	7492024	7509975	ATTAACATGAATTTAATAATTTATTAACACAAATTTTATAGTGCCGTAGCGTTAGCATGG[A/G]TAGATTACTAGTTTACTAATAATGAAAAACAAAGGGGCGAACGAGGTCAGATGATTTTCT	Reverse	G	G	A	G	G	G	G	G	G	G	G	A	G	G	G	G	G	G	G	G	A	G	A	G	G	G	G	G	A	G	G	G	G	G	G	G	G	A	G	G	A	G	G	G
NIAS_Os_aa05000349	5	7846506	7864457	ATATGTCAAAAAAATACTCTCTCCGTTTCTAAATATTTGATACCGTTGACTTTTTTTAAT[A/T]TGTTTGACCGTTCGCCTTATTCAAAAAATTTAAGTAATTATTAATTCTTTTCCTATCATT	Forward	-	A	A	-	T	A	T	T	T	T	A	T	A	T	A	T	T	A	T	A	A	A	A	T	T	T	A	A	T	T	T	T	T	T	A	T	A	-	A	T	A	T	T	A
NIAS_Os_ac05000104	5	7874326	7892277	TCGCGGATGTGGATTTGTCTCGTGTCCCAGAGAGCATTAGGCCGCAATTTGAGTCCTGGT[A/T]TCGTCGCCATTATGCTCACACAAGATTTGTGAATGCCGAGTCGTCTGCTCCTAACAGCTG	Reverse	A	A	A	A	T	T	T	T	T	T	T	A	T	T	A	T	T	A	T	A	A	A	A	T	T	T	T	T	T	T	T	T	T	T	T	T	T	A	A	T	T	T	T	T
NIAS_Os_aa05000406	5	7891113	7909064	AAAATTTTTATTTATAAATTATTTTTGGTTTACAAATATGCCGTTCCGCTGAATAAGCGA[A/G]ACGATGGAGTCGAATATGGTACACAAACTGTAGTCGGCTAGGCCAACGTTTATTAGATAT	Forward	A	A	A	A	G	A	A	A	A	A	G	G	G	A	A	-	A	A	G	A	G	A	A	G	G	A	G	A	G	A	G	G	A	G	A	A	G	A	A	A	G	A	G	G
NIAS_Os_aa05000451	5	7902927	7920878	CGACTTTATACCCCGACAACCCTCATACTCAGAGGTTATCAATGATATCGATGAAAGATT[A/G]GAGGGATGGGGTCAAGGCGGGTTTTGCAGTCCAAGATGGAATCTTGTCTGGTTGCTCCTC	Forward	T	C	C	C	T	C	C	C	C	C	T	T	T	C	C	C	C	C	T	C	T	C	C	T	T	C	T	C	T	C	T	T	C	T	C	C	T	C	C	C	T	C	T	T
NIAS_Os_aa05000472	5	7915270	7933221	GTGCAGAACGGAATCTCACTTGGCAGTTGCATCTGCGTACTCCATCCAAAAAGAACAAAA[A/G]TCCAATTATAGAGATGAATATAGACACATACTCCCTCAGTCCCAAAATATAACAACTTTA	Reverse	A	G	G	G	A	G	G	G	G	G	A	A	A	G	G	G	G	G	A	G	A	G	G	A	A	G	A	G	A	G	A	A	G	A	G	G	A	G	G	G	A	G	A	A
NIAS_Os_aa05000511	5	7936757	7954708	TGTTATTTAGAGAAGAGTGCACAATGACTCTATTTTGTATAGACTTGACCATGCGAGACA[A/G]TGTAGTATGTGATTGGTCCTATTATTGGTTGTAGGAATGAGATTGAAAGAGTATTTTAGA	Reverse	G	G	G	G	A	G	G	G	G	G	A	A	A	G	G	G	G	G	A	G	A	G	G	A	A	G	A	G	A	G	A	A	G	A	G	G	A	G	G	G	A	G	A	A
NIAS_Os_aa05000566	5	7960606	7978557	AGACGGACCGAACGCCCGTATACGAAATCTGTTTTGGCCGTCTGGAAAAATTGTGTATGT[A/G]CTAATGCGCGTCATTTTCCATGTCTCAACCGTTACCCATCACCTTTTGCCTTGTCTCTTG	Reverse	C	T	T	T	C	T	T	T	T	T	C	C	C	T	T	T	T	T	C	T	C	T	T	C	C	T	C	T	C	T	C	C	T	C	T	T	C	T	T	T	C	T	C	C
NIAS_Os_aa05000624	5	7984953	8002904	ATGATAATCAAGGGTGCCATTGTGTATTAGTTCGTAGACAAGGAGAAGTTCCCCATTTTC[A/G]TCACACGAACCCACAAAGGGAACAAGATTGGGATGGCTCAGTTTGCTGATCACTTTGATC	Forward	C	T	T	T	C	T	T	T	T	T	C	C	C	T	T	-	T	T	C	T	C	T	T	C	C	T	C	T	C	T	C	C	T	C	T	T	C	T	T	T	C	T	C	C
NIAS_Os_aa05000663	5	7996377	8014328	TGCGGATGCGGATAGTATGAGGCGGATGCGGATGCGGATATGGTATCTCTAAAATCCAGC[A/G]GATGCAGATTATCCGATAATTTTGTCGGATTATCCGATAAGCCGTTTGCCGGATAATCCG	Reverse	C	C	C	C	T	C	C	C	C	C	T	-	T	C	C	C	C	C	T	C	-	C	C	T	T	C	T	C	T	C	T	-	C	T	C	C	T	C	C	C	T	C	T	T
NIAS_Os_aa05000709	5	8011829	8029780	ATTGCAGAGAGATTTGCTTCGTGAATATCCGAGGGGATGAAAAGGGCAGCAAAAAGTGCG[A/G]TGATATTATTTTTCTTTTCTTTTTGCCAAGGTGGGGTTCTCTCCTCTGCTCTGCCTGTCT	Reverse	G	A	A	A	G	A	A	A	A	A	G	G	G	A	A	A	A	A	G	A	G	A	A	G	G	A	G	A	G	A	G	G	A	G	A	A	G	A	A	A	G	A	G	G
NIAS_Os_aa05000746	5	8020918	8038869	CAAAAATAACAACAATGCAGTGCAAACATTATTAAAAGCAATAAAAACAGTAAAAATGCT[C/G]CTATTAAATAGCAGTGGCTTAAATTCTAAAAATATACTCCCTTCCATTTTTAATGTTTGA	Reverse	G	C	C	C	G	C	C	C	C	C	G	G	G	C	C	-	C	C	G	C	G	C	C	G	G	C	G	C	G	C	G	G	C	G	C	C	G	C	C	C	G	C	G	G
NIAS_Os_aa05000778	5	8102203	8120154	TGAAATCACAAATCAACGGCAGATCACTTCTACCGGTAATAGTACTAGCCATCGAATATT[A/G]CCGGTATTGCCATTGGTGGATATGAAGGTTTTGTAAGGCACATATTTGGTGCAGAAGCTA	Forward	T	T	T	T	C	T	T	T	T	T	C	T	C	T	T	T	T	T	C	T	T	T	T	C	C	T	C	T	T	T	C	C	T	C	T	T	C	T	T	T	T	T	T	T
NIAS_Os_aa05000782	5	8236577	8254528	GCGCTCCGCCACCGCCCGCATGCCGCCGCCGCGTCCTCCCCCGCACGACGCATTTGTGAG[A/T]GAGAGAGAGTGAGAGAGAGAAGAGAGAGGAAGAGAGGATGAGGAGATGACAGGTGGGTCC	Reverse	A	A	A	A	T	A	A	A	A	A	T	T	T	-	A	-	A	A	T	A	T	A	A	T	T	A	T	A	T	A	T	T	A	T	A	A	T	A	A	A	T	A	T	T
NIAS_Os_ab05000114	5	8257074	8275025	ATGGAAGAAAGATGGGAAAAGAGACAAACATCGATGTTGAGCTTAACAATGACGTTTAGC[A/G]TTTATAGAAGGTAACTTGGCTCTACGAGGATAGGGAAATGAAAAGGAACGTAATAAAAAA	Reverse	G	G	G	G	G	A	A	A	A	A	G	G	G	A	G	A	A	G	G	G	G	G	G	G	G	A	G	A	G	A	G	G	A	G	A	A	G	G	G	A	G	A	G	G
NIAS_Os_ac05000112	5	8262585	8280536	CTTCCTCATCTCCTGGATCCTCGCTGCTGGATTTGCCCCCGCCGGCTGCCACCTCCTAAC[A/C]TATTGCTTCGTTTTCCCCCACTGCTAACTGTCGACACTGCAGAGTTGGAGGAGTAAGGCC	Forward	G	-	-	-	G	G	G	G	G	G	G	G	G	G	-	G	G	-	G	G	-	T	T	G	G	G	G	G	G	G	G	G	G	G	G	G	-	T	T	G	G	G	G	G
NIAS_Os_aa05000787	5	8436830	8454781	TCGGAGGAAAAACTTCTACGATTGTGACATGAGATGAGACTACGATCCAGTAACATGCTA[A/G]TGAGCGGAAGGAGAATGCAAGCAATGTTTAACTTAGCTCGGTGATATAAACTCACCGTTT	Reverse	C	C	C	C	T	C	C	C	C	C	T	T	T	C	C	C	C	C	T	C	T	C	C	T	T	C	T	C	T	C	T	T	C	T	C	C	T	C	C	C	T	C	T	T
NIAS_Os_ac05000115	5	8472304	8490255	TTTTTGAACAAACCTACGAACGGGTAATCACACTCTCGTGACAAGGACGGACGGCTTTCA[A/G]CATAAACCGATGAAGATGGATGAAAACTAGACTAGAACTAAGTAAAAAGTAGATGTGATA	Forward	G	G	G	G	A	A	A	A	A	A	A	A	A	A	G	A	A	G	A	G	A	G	G	A	A	A	A	A	A	A	A	A	A	A	A	A	A	G	G	A	A	A	A	A
NIAS_Os_aa05000793	5	8510409	8528360	TAGGAGCATAGTTGCAGTGTTCCTTCAGTTATGAACAGGAACATGCTTATCTAAGCTGTT[A/C]TATTTTAGCTCTCTTTGTATGACTTGATTTCTTTTATCTAGCATGATTTATTTGTTCTAC	Forward	C	C	C	C	A	C	C	C	C	C	A	A	A	C	C	C	C	C	A	C	A	C	C	A	A	C	A	C	A	C	A	A	C	A	C	C	A	C	C	C	A	C	A	A
NIAS_Os_aa05000797	5	8675796	8693747	ATCTTTATTAGCTTGAAGAAAGGTGATGAGCACGCTTTCCTATTTACAATCTAACTCAGC[A/G]CCAATTACTGCAATTTTAGAAGAATTAGAGGGATCAAGTGGAATTTTCTTTGTCTTTGCA	Forward	G	G	G	G	G	A	A	A	A	A	G	G	G	A	G	-	A	G	G	G	G	G	G	G	G	A	G	A	G	A	G	G	A	G	A	A	G	G	G	A	G	A	G	G
NIAS_Os_aa05000803	5	8765484	8783435	AGCGATCTGGAGTTCCCTCCGGGCCCTGTCCCTCTGCAACGTTTCGAGTTTGAACTCGTC[A/G]TTGTTGGATCTGAGGGCACGGAGGTTTGACTGTAATACCCCGAGTTTCGAATTAGTATAT	Reverse	C	C	C	C	C	T	T	T	T	T	C	C	C	T	C	-	T	C	C	C	C	C	C	C	C	T	C	T	C	T	C	C	T	C	T	T	C	C	C	T	C	T	C	C
NIAS_Os_ac05000120	5	8767674	8785625	TCATCCCATCTCGGACGCGGAACCCACAGCATCCTGAGATTCTATGGGGCTCCATCCATC[A/G]GAGTTCGTAATAATAACGAAAAAGATCAAGGAAAGGCACTACACCGATGTAGGCCTCGCA	Forward	-	G	G	G	A	A	A	A	A	A	A	A	A	A	G	A	A	G	A	G	A	G	G	A	A	A	A	A	A	A	A	A	A	A	A	A	A	G	G	A	A	A	A	A
NIAS_Os_aa05000806	5	8891712	8909663	TCAGCTTTTTCCGTGAAACGGTCAGTTTTGGCTTCAATCGCTTCCATTTTGGAACTGATG[A/T]GCACCACATTAGGTACCCAGTTGATCGCTACGACCGCTTCTGGCAGAGGTATGAAGACAT	Forward	A	A	A	A	T	A	A	A	A	A	T	A	T	A	A	A	A	A	T	A	A	A	A	T	T	A	T	A	A	A	T	T	A	T	A	A	T	A	A	A	A	A	A	A
NIAS_Os_aa05000809	5	8927547	8945498	AAAGAGTTTCCCCGTAATATTTGTCCCGTACGTGTATGCTGTGCCAATACAAGTATAGGT[A/G]CATGCATCTGCTCCTTCTGGGCGGCTAGCTAGTGCCTAGTAGTACGTGCAACGTGCGGTG	Forward	C	C	C	C	C	T	T	T	T	T	C	C	C	T	C	T	T	C	C	C	C	C	C	C	C	T	C	T	C	T	C	C	T	C	T	T	C	C	C	T	C	T	C	C
NIAS_Os_ac05000124	5	8994492	9012443	CAAGTACATATAAACCGCTCAACAAATTTGTCAAGAAATCACTTCCGTACTTTTTTTTCT[A/G]TAGTGGCCTTTTACATATCCATTTCGGGAATCATCAGCCTACCTGGAAGAAGGTATAACA	Forward	A	A	A	A	A	A	A	A	A	A	A	A	A	A	A	A	A	A	A	A	A	G	G	A	A	A	A	A	A	A	A	A	A	A	A	A	A	-	G	A	A	A	A	A
NIAS_Os_aa05000818	5	9015808	9033759	TGTGAGAATAAGTTTTGATGAAGTTGCTGGCTCACAAAACTCGCCCTTCGGAAACATTTC[A/G]TATAGATAGTTGCTCCATGATGGAAAAGAAAAGAAAAGAAATATAAAAAGATAAGATAAG	Reverse	G	G	G	G	G	A	A	A	A	A	G	G	G	-	G	A	A	G	G	G	G	G	G	G	G	A	G	A	G	A	G	G	A	G	A	A	G	G	G	A	G	A	G	G
NIAS_Os_aa05000822	5	9137445	9155396	TATGTAAAATATCTCTCTGTTACTTATTTGAGGCAGAAGAGCAGGGAATCATTCGAATAT[A/T]TCGCAGTGATTTCATGATTTATACGCAGAAAACAGTGTTTTGCTTTCATTTGATAGAACC	Reverse	A	A	A	A	T	A	A	A	A	A	T	T	T	A	A	A	A	A	T	A	T	A	A	T	A	A	T	A	T	A	T	T	A	T	A	A	T	A	A	A	T	A	T	T
NIAS_Os_ac05000126	5	9254515	9272466	ACAAGCTTTGAAAGAGACTTTCTTGGTCCTGTAAACAAGTATCGAGGACCTTTTTTTTTT[A/T]AAAAAAAAAGAAACACAGTGGTTCATACACGCAAGTACACTCATCCTATAAACACAGCAT	Reverse	A	A	A	-	A	A	A	A	A	T	A	T	A	A	-	A	A	-	-	-	-	T	T	A	A	A	A	A	-	A	A	A	A	A	A	A	A	T	T	A	-	A	-	A
NIAS_Os_ab05000119	5	9327890	9345841	ATCAATATCTCAAACAAAGTAATAAAACCAAGGCTGGCCCGGTGAAGCAATTCTGTTCTG[A/G]TTTTGATAAAAGCAATATGGAGTTGAGGCCATATCCATATTGGAATAGAGTGTGAATTAT	Forward	A	A	A	A	G	G	G	G	G	A	G	A	G	G	A	G	G	A	A	A	A	A	A	G	G	G	G	G	A	G	G	G	G	G	G	G	G	A	A	G	A	G	A	G
NIAS_Os_ac05000128	5	9530728	9548679	ATGATGAAAGCATGGCGGCCATTCAAGCGTCGTCCCGTGGCCTCAGTTACACGTCGGGTA[A/G]ATATATGTCATATTGCTTTTAATGTAAGGTACACTCAAGATAATAAATAGCGTTTTTAGC	Reverse	G	G	G	G	A	A	A	A	A	G	A	G	A	A	G	A	A	G	G	G	G	G	G	A	A	A	A	A	G	A	A	A	A	A	A	A	A	G	G	A	G	A	G	A
NIAS_Os_ac05000131	5	9750233	9768184	GTGGTCGTTGGTGCGGTGAGCCCTGAGTGCAGAGGAGTGCAACACATATAACTCTAAATA[C/G]TTCATCCTTATCAAAATCCTTGAGACTTGGTTCAACAATTCTGAGCGCTTGATCCTTTTC	Reverse	G	G	G	C	G	G	G	G	G	G	G	G	G	G	C	G	G	C	G	G	G	C	C	G	G	G	G	G	G	G	G	G	G	G	G	G	G	-	C	G	G	G	G	G
NIAS_Os_ac05000133	5	10788435	10806386	AGGCCTGAGGGCTCTCGACAGGCATGTGCATCTAACCATAGGCCACTAAAATTGGACGCT[A/T]CAGAATTATGCTTGTCTCAGACGTAATTCTTAAGGTGTGAACCAGGTCTATAGTCCATAA	Forward	T	T	T	T	T	T	T	T	T	T	T	T	T	T	T	T	T	T	T	T	T	A	A	T	T	T	T	T	T	T	T	T	T	T	T	T	T	-	A	T	T	T	T	T
NIAS_Os_ac05000135	5	11011197	11029148	ACCTGGGCCTCTACGCCTCCTCTGAGTCCATTCGCACGGGCCCGTCTAAGGGCCTGTTCA[A/C]TTTGTTGCCAAAAAAAAACCTTACTAAATTTTGGCAATGCGAAAATTTTGATATAGTTAC	Forward	C	C	C	C	A	A	A	A	A	C	A	C	A	A	C	A	A	C	C	C	C	C	C	A	A	A	A	A	C	A	A	A	A	A	A	A	A	C	C	A	C	A	C	A
NIAS_Os_ab05000124	5	11349470	11367421	TTTGGCCAGTCTCCACCGCACGCGTGCAAAGCTTCAGGGTGAGGCTCAGGAGGCACCGCA[A/T]CAGAGTCTTAGCTGCTTTGGACTCTGCCACAGCCACCGCAACACCGCCAACGTGTGCCCC	Reverse	A	A	A	A	T	T	T	T	T	A	T	A	T	T	A	T	T	A	A	A	A	A	A	T	T	T	T	T	A	T	T	T	T	T	T	T	T	A	A	T	A	T	A	T
NIAS_Os_ab05000125	5	11493112	11511063	GTTGCTTCCATGTGTCTCCCGCAGGTCCCACCGGTCAGGCTCGTCCTTGACCTCTAGCCA[A/G]CCGACGTCGTCGTCTCCTCTCCTCGGGGTCACCTCGGTTTTGCTCAGAGACCACTGGAGG	Forward	T	T	T	T	T	T	T	T	T	T	T	T	T	T	T	T	T	T	T	T	T	T	T	T	T	T	T	T	C	T	T	T	T	T	T	T	T	T	T	T	C	T	T	T
NIAS_Os_ab05000126	5	11985841	12003792	AATTCAAGCCGTTGCATAAGCCCGATTTCCTAGTAGTGGTTCAGGTGCAAGACGATCTCT[A/G]CATAGCTCAACCTTCTTTGCTTCGGTGTTCATGTCTGCAGCGACATATCTACCCAGATAG	Reverse	G	G	G	G	A	A	A	A	A	G	A	G	A	A	G	A	A	G	G	G	G	G	G	A	A	A	A	A	G	A	A	A	A	A	A	A	A	G	G	A	G	A	G	A
NIAS_Os_ac05000138	5	12284303	12302254	ATTCATCAATTTCCCAAGATGGTAAGTTAGATAGGGCAAAGGTTCATAGGTACAGGTATG[A/G]CTTAGAATAATTTGTGTACTTGTATTGTATCTTGGGAAATTTTATTCCACATTAATCCTT	Reverse	G	G	G	G	A	A	A	A	A	G	A	G	A	A	G	A	A	G	G	G	G	G	G	A	A	A	A	A	G	A	A	A	A	A	A	A	A	G	G	A	G	A	G	A
NIAS_Os_ab05000127	5	12285636	12303587	ACCACACGGCGAACGATGACAGAACTGAGCCAGGCATGGGTCAAATGAACACTTGGTTCG[A/G]CCAACCCAACCAAGACTTGGTTCTGACTGCTAAGTTTTGTGCGCGGCCGTGGGCGGGTGT	Forward	C	C	C	C	T	T	T	T	T	C	T	C	T	T	C	T	T	C	C	C	C	C	C	T	T	T	T	T	C	T	T	T	T	T	T	T	T	C	C	T	C	T	C	T
NIAS_Os_ab05000128	5	12410382	12428333	AACATGATCGGCGGCCGTCGTTGGCTCCTTCCCCAGCGCCGCCTCCACCGTCTTCCCTAC[A/G]GAGGTTGGGGTGACGCCAGCCCCCATCGAATGGAGCACGGGGAGCCGCCGTCGGCTGGAG	Reverse	C	C	C	C	T	T	T	T	T	C	T	C	T	T	C	T	T	C	C	C	C	C	C	T	T	T	T	T	C	T	T	T	T	T	T	T	T	C	C	T	C	T	C	T
NIAS_Os_ac05000140	5	12536142	12587348	GAAAGAAAAAAAATTGTGGAATCTCTCAACTACACCCTTCTTACCGATCGATGTTCTTAT[A/C]CTTCCTTCTTGAGATGAGGGGATGATTACACCCTAATGGTAGTAGACAACTCAAAGGTGA	Forward	-	G	G	T	G	G	G	G	G	G	G	G	G	G	T	G	G	T	G	G	G	T	T	G	G	G	G	G	G	G	G	G	G	G	G	G	G	-	T	G	G	G	G	G
NIAS_Os_ac05000141	5	12766882	12818081	TCTGGTAGGTTTGTTTGGTCTTGTGCTATCCTACAAGTTGAAGGTGGAGAAGCAGAAGCA[A/G]GGGGAGGAAATACCACTGGGAATCCGGAAGAAAGTGCTACTGGTGGAGCAAGGACCAGTA	Forward	C	C	C	C	T	T	T	T	T	C	T	C	T	T	C	T	T	C	C	C	C	C	C	T	T	T	T	T	C	T	T	T	T	T	T	T	T	C	C	T	C	T	C	T
NIAS_Os_ac05000142	5	12981385	13032584	AAGTTTTGATGTGGTGGAAAAGTTAAAAGTTTGAAGAAATAGTTTGGAACTAAATTTGGC[A/G]ATCACTTCTTCAAAAAAGACTTAATTGAGTCAACCCGTCCATTAAATTGACTGACTCACT	Reverse	G	G	G	G	A	A	A	A	A	G	A	G	A	A	G	A	A	G	G	G	G	G	G	A	A	A	A	A	G	A	A	A	A	A	A	A	A	G	G	A	G	A	G	A
NIAS_Os_ab05000132	5	12998736	13049935	TCTGAACTGCTTCTTTGAAGGATATGGGTATACGTTCTCACGGGAGACGAGTGGCCAGCT[A/G]TATTGCTCAGGATACCAAGCGTTGGTGGCTGACCCAAGCGATTCTTCACTCGTTCATGCT	Forward	G	G	G	G	A	A	A	A	A	G	A	G	A	A	G	A	A	G	G	G	G	G	G	A	A	A	A	A	G	A	A	A	A	A	A	A	A	G	G	A	G	A	G	A
NIAS_Os_ac05000144	5	13673417	13724616	AAATCCATGGAAAAAAAGTCAAAACACGTCCCGCTAGTTGCATGGGCCTTACGTAGTCAC[A/G]TGGGCTTGTCGGAAGAGTGCGCACCGGCAACACGTACGCGCCAATTAGCAAAAGTGTCGT	Forward	C	T	T	T	C	C	C	C	C	T	C	T	C	C	T	C	C	T	T	T	T	T	T	C	C	C	C	C	T	C	C	C	C	C	C	C	C	T	T	C	T	C	T	C
NIAS_Os_ac05000150	5	14140010	14191209	GGAGCTTCCTATTTTGTGAAGGATTAGTCTTTTGTAACTGACTTTCCATATTTCTGTTTT[C/G]ATCAGAATTCCCCTATTTCTGGTCATGAGCAACTTTGTCTCCCTGACCCTAAGTATGCTT	Reverse	C	C	C	C	C	C	C	C	C	C	C	C	C	C	C	C	C	C	C	C	C	G	G	C	C	C	C	C	C	C	C	C	C	C	C	C	C	-	G	C	C	C	C	C
NIAS_Os_ac05000151	5	14518855	14570054	TTTGTTCCTTTTCTTTTATTTTTCTTCCTTTTTGGGTCAAATAAATTAAGTCTAGTTTGT[A/G]CAGCTAACTTAAAAAAAATATATGCATTAATTCCTCCTTTCTATGTTTCTTTAGATGCCG	Reverse	-	G	G	G	A	A	A	A	A	G	A	G	A	A	G	A	A	G	G	G	G	G	G	G	G	A	A	A	G	A	A	A	A	A	A	A	A	G	G	A	G	A	G	A
NIAS_Os_ac05000153	5	14752316	14803515	TGGGTAGCTCCAGTGCATGTCCAAATCATACTTTCGGGTTCAGGACGTGCCAGTTGGTTT[A/G]ATCATGCAACCAACAAGAATAAATAATAAAATTATGCTAGAATATGATAGGTGATCGGTT	Reverse	G	G	G	G	A	A	A	A	A	G	A	G	A	A	G	A	A	G	G	G	G	G	G	G	G	A	A	A	G	A	A	A	A	A	A	A	A	G	G	A	G	A	G	A
NIAS_Os_ac05000161	5	15172445	15223644	ACCCGGTCTTAAGTATGTGTATCTTAATGAATTTCTGGTCAATTAATTAATGCAGGTTCT[A/G]GTGAGTGACCAATATGCTAATTACGTTGTGCAAAAGGTAATTGTGACCTGTGACGAGTGG	Forward	-	G	G	G	G	G	G	G	G	G	G	G	G	G	G	G	G	G	G	G	G	A	A	G	G	G	G	G	G	G	G	G	G	G	G	G	G	-	A	G	G	G	G	G
NIAS_Os_ac05000166	5	15678984	15730183	ATTCTAGCTTGACGGTGATCATTTGACGACGACTATTAGTTCAGTAATTCAGTACTGCTG[A/G]TTGTTTTCTTGTTTTTTAAACACAATAAAGATGCAAAGAGCGCACATAAACGTATGCGTA	Reverse	T	T	T	C	T	T	T	T	T	T	T	T	T	T	C	T	T	C	T	-	T	C	C	T	T	T	T	T	T	T	T	T	T	T	T	T	T	-	C	T	T	T	T	T
NIAS_Os_ab05000145	5	16066235	16117434	GGAGGCCGATACAGCTGGACATGGTCGGGGTGACGATAGCAAGAAGCCAACGTGCGTGAC[A/G]ATAACAGGCGAGTGGCATGGCTGACGAGGGTGGGAAAGGTCGGTGTGGCTGATTGCACAA	Reverse	G	G	G	G	A	A	A	A	A	G	A	A	A	A	G	A	A	G	G	G	G	G	G	G	G	A	A	A	A	A	A	A	A	A	A	A	A	A	G	A	A	A	G	A
NIAS_Os_ab05000146	5	16137426	16188625	GTTCTCCCACCGCCAAGATAGCTTGTCTGGCTCCTCCGTCAGCTGCACAGGTCGAAGGAG[A/G]TCCCATAGATTGAAGTACTCAAGGATCGCCTGTACCCCCAGCGCCATGGAGATATCTCGG	Forward	G	A	A	A	G	G	G	G	G	G	A	G	G	G	A	G	G	A	G	A	G	A	A	G	G	A	A	G	G	G	G	G	G	G	A	A	G	G	A	G	A	G	G	G
NIAS_Os_ac05000176	5	16498428	16549627	AGCACGATTATGATAATGTTCTGTAATATCTTCGACACTAGCAAAATTATCTCGCTCTTC[A/C]AACAACAAAAACATCTCATGTTTTGCTTAGAAAGGAAGCAATTAAAACAGAAAATTGCAT	Forward	T	G	G	G	T	T	T	T	T	G	T	G	T	T	G	T	T	G	G	G	T	G	G	G	G	T	T	T	G	T	T	T	T	T	-	T	T	G	G	T	T	T	G	T
NIAS_Os_ab05000161	5	16525461	16576660	TCGTCACGGCGATGTGGCAATGACGGCCACGCCCATCCCGCTCCTCCTCGTTGGCTCATC[A/G]TGACGACGTGGTCCACCGGCGTGGTAGCGCCGATGCTGCTGGTGCTGGCCGCACGACACT	Forward	-	C	C	C	T	T	T	T	T	C	T	C	T	T	C	T	T	C	C	C	T	C	C	C	C	T	T	T	C	T	T	T	T	T	-	T	T	C	C	T	T	T	C	T
NIAS_Os_ab05000169	5	16556457	16607656	ACCCCCGGACGTCCCCAGATGCACAACCAATGGCCCAGCTTCAGTCTCCATTTCGCTCCG[A/G]CAGAAGCTGGCCTTTATTAAGTGTAAATGAATTTGAATCACAACTCAACACAATAGGCCG	Forward	G	A	A	A	G	G	G	G	G	A	G	A	G	G	A	G	G	A	A	A	G	A	A	A	A	G	G	G	A	G	G	G	G	G	G	G	G	A	A	G	G	G	A	G
NIAS_Os_ac05000195	5	16853834	16905033	AATCCTGTCTAGAATGCCAAATGCTTGCATATCTATCAGACAATATATTATCTTGAGTTG[A/G]GGCCTCATCGACTACCCAAAAGTTTATTATAAACACCGTAAAGGCTTATTGGCGATTAAA	Forward	C	C	C	C	C	C	C	C	C	T	C	C	C	C	C	C	C	C	C	C	C	C	T	T	T	C	C	C	C	C	C	C	C	C	C	C	C	-	C	C	C	C	T	C
NIAS_Os_ab05000175	5	17158268	17209467	GCGACGACGCCGGGGGGCTTCGGATTCGGCGGCCTCTTCGTCTGACTCTCCTCGCCTACA[C/G]TGGCCGACAGTGTTATGCTAATTCTGCCTACGGTGAGCACCCGTGCCGACTTGCATCCTA	Reverse	C	C	C	G	G	G	G	G	G	G	G	C	G	G	G	C	G	G	C	C	C	C	G	G	G	G	G	G	G	G	G	G	G	G	G	G	G	G	C	G	G	G	G	G
NIAS_Os_ac05000196	5	17189609	17240808	GTTGTGTGCACGCATAGGAGTATGCGTCAATTCAGTTGGCTGTATACGCAGTGTGTACCT[A/G]TTCGTACAACCAAAGGACAGCAGCAGATGATCGTTGGGCATCCTCCCCTGTACCACCTCT	Reverse	C	C	C	C	C	C	C	C	C	C	C	C	C	C	C	C	C	C	C	C	C	C	T	C	C	C	C	C	C	C	C	C	C	C	C	C	C	-	C	C	C	C	C	C
NIAS_Os_ab05000176	5	17210187	17261386	GCTGCATCCATGTCAAAGGGAGAAGACGTTGGCTGTTACCATGATGATGGCTTTGATTTC[A/G]ATCGCGTCGAGATGAATGCCAGCTTCGTTGTCCATCTCGTTCACGTCGAGTAACACGTCC	Reverse	C	T	T	C	C	C	C	C	C	C	C	T	C	C	C	C	C	C	T	T	T	T	T	C	C	C	C	C	C	C	C	C	C	C	C	C	C	-	T	C	C	C	C	C
NIAS_Os_ac05000218	5	17352621	17403820	GGTCTTGTGCCATCTCAAAGGTTAAGGCTTTACACAGTTCAACATAGACCATTTTCCAAA[A/G]ACAATACAGGTACTAACGATGATAATGAAAGAACAAAGGTCAGGCTCCGTTTTCATGTGT	Forward	A	A	A	A	G	G	G	G	G	G	G	A	G	G	A	G	G	A	A	A	A	A	A	G	G	G	G	G	G	G	G	G	G	G	G	G	G	-	A	G	G	G	G	G
NIAS_Os_aa05000830	5	17641303	17692502	CAAAAGTTAGTGCTGTTTTTTCCTTGAGAAAATTTATAGGCACACAAGTCTGTGCGCTCA[A/C]AAAGCCACTGTTTTGATTTGGTCTTAAAATAACTCCATATTATTTTGGTATAATATTTTT	Reverse	C	C	C	C	C	A	A	C	C	C	C	C	C	C	C	C	C	C	C	C	C	C	C	C	C	C	C	C	C	C	A	C	C	C	C	C	A	C	C	C	C	A	C	C
NIAS_Os_ac05000220	5	17695762	17746961	ACTTTTATTGTTGTTGTTTTTCTTTTTTTTTCTTGCGGTTTTTGTTTTTCTTTTTATGCA[A/C]CTTTCTGCTTTTATTCTCTCCCTTTTATTATTTTTTCTTAACAAAAACAACCTCAAGTAT	Reverse	C	C	C	C	C	C	C	C	C	C	C	C	C	C	C	C	C	C	C	C	C	C	C	C	C	C	C	C	C	C	C	C	C	C	C	C	C	C	C	C	C	C	C	C
NIAS_Os_ab05000208	5	17718456	17769655	AATATGTGGAGCCAAAACAAGACACTCGTTCTTCGCCTTGCTCGAGGGCTTGCGAGTTGC[A/G]ACACAGGGAGGAACGCGCGCAGCCGCGTTGTGAAGGGCGGAGCCTTACGCAGCATGGCTT	Forward	C	-	C	-	T	T	T	T	T	C	T	-	T	T	-	T	T	-	C	C	-	C	C	C	C	T	T	T	C	T	T	T	T	T	T	T	T	C	C	T	T	T	C	T
NIAS_Os_ab05000210	5	17940376	17991575	ATATCCTAGTTTGTGGACATCATGGGCCGTGGCCCAACCGCTGTATAAACATAACAAAAA[A/G]GGGAAGCCACCATTCTAGGGTTGCCTCCCAATCCCAGACTCTCCATTTCCGCCTCCAAAC	Reverse	C	C	C	C	T	T	T	T	T	C	T	C	T	T	C	T	T	C	C	C	C	C	C	C	C	T	T	T	C	T	T	T	T	T	-	T	C	C	C	T	T	T	C	T
NIAS_Os_ac05000223	5	18038762	18089961	TTAGGAGCTTAGACAACAGTTTATGCTGCAGTTCTGAAGATATCTGGTAAATCCACAAGC[A/G]TAGGAAACCTAGGTTGGACAGACTTTGTAAAGCAAAGTGGAAATGAGGGGACCGGGAAAA	Reverse	C	C	C	C	T	T	T	T	T	C	T	C	T	T	C	T	T	C	C	C	C	C	C	C	C	T	T	T	C	T	T	T	T	T	C	T	C	C	C	T	T	T	C	T
NIAS_Os_ac05000227	5	18203829	18255028	TACTGTTCACCTCTGACTTTAACCCCCTAAAGTCAGAGGATCTCAATCCAGGCAGGAAAC[A/G]GGTTAGGATGGTGGATCTACTGGCTGTGTGACAACATGGTTGGTGTGACCATGTGTGCGC	Forward	G	G	G	A	A	A	A	A	A	A	A	G	A	A	A	A	A	A	G	G	G	G	A	G	G	A	A	A	A	A	A	A	A	A	A	A	A	A	G	A	A	A	A	A
NIAS_Os_ab05000214	5	18400499	18451698	GCCCGTCACAAGGCAAGATGGGTTGTTCGTGGCTACTCCCAGCAACACGACATCGACTAC[A/G]ACGAGACCTTCAGCCCCGTCGTCAAGCCCTCTACCATTCGTGTCGTCCTCAGCATCACCA	Forward	C	T	T	T	T	T	T	T	T	T	T	C	T	T	T	T	T	T	T	T	C	C	T	T	T	T	T	T	T	T	T	T	T	T	T	T	T	T	C	T	T	T	T	T
NIAS_Os_ab05000216	5	18431859	18483058	AAGTTTAGGGACCTTCGGTGTACTTTTTCCAAAAGGGGGCCATGAAAAGGGGCAGGCTAG[A/T]CCTGAACCCAATAACAAAATGTGCATGGGAGGAGTTTGGTGCAGCGCTTGCAGCTGCCAT	Forward	A	A	A	A	A	A	A	A	A	A	A	A	A	A	A	A	A	A	A	A	A	T	A	A	A	A	A	A	A	A	A	A	A	A	A	A	A	A	T	A	A	A	A	A
NIAS_Os_ac05000231	5	18475734	18526933	TCTGATCGTTACTCCTTCTGTAAATTCTGTTTGACAAAACTATGCTTTCTCTCCATCTAC[A/G]TATATGCAGGAAAAAGTACGAGTTTCAACAGTTTGTGACTGATCCACAGTTTTCATGCCC	Forward	T	T	T	T	C	C	C	C	C	T	C	T	T	C	T	C	C	T	C	T	T	T	T	T	C	T	C	C	T	C	C	C	C	C	T	T	C	T	T	C	C	C	T	T
NIAS_Os_ac05000233	5	18857649	18908848	CAGTTCCACTGGCTGTGTTCGACCGTTTGGGTTTCCAACTCATCTCTCTCGTATTCCACA[A/C]ACATATTTTTTAAATTGCTAAATAATTTTTTTTTACAAAAAGTTTCTTGTTTTAAAAAAT	Forward	C	C	C	C	C	A	A	A	A	C	A	C	C	A	C	A	A	C	A	C	C	C	C	C	A	C	A	A	C	A	A	A	A	A	C	C	A	C	C	A	A	A	C	C
NIAS_Os_ab05000264	5	19166897	19218096	CCGGTAGGCGGTAGGAAAACCGGGAGAGGAGAAGATCTCGCGACGCCGCCGTCGTTGGCT[A/G]TTACGAGGGAATGATCGCGGTGGGATTTTGCTGGTTTTGTTTATGGGCGAGAGACGGGAG	Reverse	C	T	C	C	T	T	T	T	T	T	T	T	T	T	C	T	T	C	T	T	T	C	T	T	T	T	T	T	T	T	T	T	T	T	T	T	T	T	C	T	T	T	T	T
NIAS_Os_ac05000255	5	19208573	19259772	GCTCCACCCCACACTACCTGTCTATCCGTTCAGTCCATGGGCTGTTCAAGTGGTCAGGAT[C/G]TGATGAGCAGCACAATTCACTCGTCGTCCCTTGCTCTGTTCCCTTGAAAACGAAAAAGCA	Forward	G	C	G	G	G	G	G	G	G	G	G	G	G	G	G	G	G	G	G	G	G	G	G	G	G	G	G	G	G	G	G	G	G	G	G	G	G	G	G	G	G	G	G	G
NIAS_Os_ac05000283	5	19459173	19510372	GGTGTACTTTTTCCAACAGGTAGCATGCGGAGTCAGCCTCATGGGCACTTGCCTGCTCAC[A/G]CGACAATAAAGGACGAGCTGGGCCTGTGGGCCAAACCATGCGGTAGTAAGAAAGCTAGCG	Reverse	-	G	G	-	A	A	A	A	A	A	A	A	A	A	-	A	A	-	A	-	A	A	A	A	A	A	A	A	A	A	A	A	A	A	A	A	A	A	A	A	A	A	A	A
NIAS_Os_aa05000835	5	20189252	20240451	AAGTTACCCGGTTTCAAGGAGGTCGTAGAGCAAGCTTGGGGGAAACCATCGAATCACACC[A/G]AGCCTATGCACCGGCTTGCCTATAAGCTACGGAATACGGCCAAAGAACTAAAACGGGGGG	Forward	C	C	C	C	C	T	T	C	C	C	C	C	C	T	C	C	C	C	C	C	C	C	C	C	C	C	C	C	C	T	T	T	T	T	C	C	C	C	C	C	T	T	C	C
NIAS_Os_ab05000268	5	20561471	20612670	CTTAAGATTTTGAGAAACAGCTGGTTGTTAGCCAACTTATGAGAAACTTATGTGAATCTG[A/G]AAAAGTTGGGTTTCCCAGCTTTTAACTTCTAGTTTATTTTATGGAAAAGTTGTACTATTT	Forward	-	C	C	C	C	C	C	C	C	C	T	C	C	C	C	C	C	C	C	C	C	C	T	C	C	C	T	C	C	C	C	C	C	C	C	C	C	C	T	C	C	C	C	C
NIAS_Os_aa05000839	5	21514787	21565986	GTGGTTGGGGGGGGGTAATTCGTACTTTTTTCGAGAGAAAAAATAGACTTATTCTATGGA[A/G]AAGCACGATGGGTTGTCGTGCCTTCAAGCCGGGCCGACCAGGCATGACCCAAGTCTTATT	Forward	C	C	C	C	C	C	C	C	C	C	C	C	C	C	C	C	C	C	C	C	C	C	C	C	C	C	C	C	C	C	C	C	C	C	C	C	C	C	C	C	C	C	C	C
NIAS_Os_aa05000842	5	21650823	21702022	AGAGAAATGTGCTATGTAACTAGTTGTTGTGCAAGCTATCTCTTTCCATTATTTTTTGTT[C/G]ACATTGAACTTTTAGAGCTGGTAACCAGCTATACTATTAAACTTGCTCTTAGGACACCAT	Forward	C	C	A	C	C	G	G	C	C	C	C	C	C	G	C	C	C	C	C	C	C	C	C	C	C	C	C	C	C	C	G	G	G	G	C	C	G	C	C	C	G	G	C	C
NIAS_Os_ac05000292	5	21950747	22001946	CACTACCCACCTCCTCAAACATTACAACCTCCCCCTATTTAATTCCACCAATTTTCTTAA[A/C]ACCTGTGTCCAATCCTAAAACTCCTTATATTTTGGGTCAGAGGTAGTATTATTTTTCAAC	Forward	G	G	G	G	G	G	G	G	G	G	T	G	G	G	G	G	G	G	G	G	G	G	G	G	G	G	T	G	G	G	G	G	G	G	G	G	G	-	T	G	G	G	G	G
NIAS_Os_aa05000846	5	22127288	22178487	CAATGAGAGGGTGACCAATGCTAATACCCTCAACTGAACACTAGAGAGCCTTGACAAAAA[A/G]AAAAACAGAGACAATATGCTGCTGCTACGTGCTATATCTCCAAATAATACTTGCATGACA	Forward	C	C	C	C	C	C	C	C	C	C	C	C	T	C	C	C	C	C	T	C	C	C	C	C	C	T	C	T	C	T	C	C	C	C	C	C	C	C	C	C	C	C	C	C
NIAS_Os_ac05000296	5	22232724	22283923	TCCCTTCCACCAACTTACAAAAGGGTGAAACCCTATATGAGAGCACCTACCTCCTGGTCC[A/T]GGGTAGGTGTTCAAAAACATTTGTTCCTGCAATTGCATAGCTTAGAAATTCAGGAAATAT	Forward	A	A	A	A	A	A	A	A	A	A	T	A	A	A	A	A	A	A	A	A	A	A	A	A	A	A	T	A	A	A	A	A	A	A	A	A	A	A	T	A	A	A	A	A
NIAS_Os_ab05000280	5	22851067	22902266	CAGATCCAGTACCTACCGAGTGTCTCGTACCAAGGTACCAAGCCTTGGTATCAGGGTCCA[A/G]GTACCGAGTATTTGGGGTACCAGACCAGGCCATGGTACTAAGTAGGTATTAGTGTGATAT	Reverse	G	G	G	G	G	A	A	G	G	G	G	G	G	A	G	G	A	G	A	G	G	G	G	G	G	A	G	A	G	A	A	A	G	A	G	G	A	G	G	A	G	A	G	A
NIAS_Os_ac05000297	5	23032890	23084089	TTCAGTTTTTGGGAGCTTTTTCTGCAGACCTGTTATTTGTATTAGAATGGCAATTCAATC[A/G]GCGTGTGATAACCGTCACAGGACAGCATATATGTTTAACTGCAAGTCAGTAACGTCCTTT	Forward	T	T	T	T	T	T	T	T	T	T	T	T	T	T	T	T	T	T	T	T	T	T	T	T	T	T	T	T	T	T	T	T	T	T	T	T	T	T	T	T	T	T	T	T
NIAS_Os_ab05000281	5	23207345	23258544	TGGTCGCCGCAGCAACGAGGATGGCTGGAATCTTCGTACTCCGGTGGAAGCGGCTCGAAC[A/G]ATGACAGCGGAGGCGGCGGGGATGACTCCGACTACTCTCCCGGCCTTCCCGCCCCCTCGC	Forward	G	G	G	G	G	G	G	G	G	A	A	G	G	G	G	G	G	G	G	G	G	A	A	A	A	G	A	G	G	G	G	G	G	G	A	G	G	A	A	G	G	G	A	G
NIAS_Os_ac05000298	5	23262105	23313304	TATACCTGTTGTGGCAAAGGCAAACCACACAAAAAATTGGAAACGCATCAAGGCCAGCCA[A/G]ACTGTTATTGTTGCTCGAAGAATTAATTAACTAAGTAGTTATAATTTAATCTCAGTTGAG	Forward	G	G	G	G	G	A	A	A	A	G	G	G	G	A	G	A	A	G	A	G	G	G	G	G	G	A	G	A	G	A	A	A	A	A	G	G	A	G	G	A	A	A	G	A
NIAS_Os_ac05000299	5	23486756	23536606	GATTTTAGCTTGGTTTGTGATGGGGATGGAGGGGAAAAAACAAAACATTCACAATTAGTC[A/C]TGTCTTTTCCGTGTGGAGATGGTAAGTTGGCGACAGAGGTGCATGATGCAGCATGCAGTG	Reverse	G	G	G	G	T	T	T	T	T	G	G	T	T	T	G	T	T	G	T	G	T	G	G	T	T	T	G	T	T	T	T	T	T	T	G	T	T	G	G	T	T	T	T	T
NIAS_Os_ac05000302	5	23924186	23973984	ACAAGAAGAATTAAAGCTGTAACTTGATATTTAAAATTTTAAAACTAAATAAGTGGTCAA[A/C]GAATGGGCCCTGCTTACCTGGATGGATTGAGGTATTGCTAATCGGTTTGTCAATACTTGG	Forward	G	G	G	G	T	T	T	T	T	G	G	T	T	T	G	T	G	G	T	G	T	G	G	T	T	G	G	T	T	T	T	T	T	T	G	G	T	G	G	T	T	T	T	T
NIAS_Os_ac05000304	5	24213571	24263421	AAACACGATATTCAACATTATTTAGATGAATGCTAGTATAAATGCTAGTGTACGTAGCAC[A/G]CATTTCTCATGCGATCCACTGTACCCCTCTGTTGCTAGATAGTACTCTCTCCGTCTCATA	Reverse	C	C	C	C	T	T	T	T	T	C	C	T	T	T	C	T	C	C	T	C	T	C	C	T	T	C	C	T	T	T	T	T	T	T	C	C	T	C	C	T	T	T	T	T
NIAS_Os_ac05000305	5	24848292	24898142	ATGGATGTGCCTGTCAAGCCAGAGAGTCTAAGAAGAATTGGAACAGTACTGATCGATGTA[C/G]CAGTCTATTACTGGAGAAACCATCTTCGCTGGGTTGGCCAAAAACCATATACTATTGGAA	Forward	G	G	G	G	G	G	G	G	C	C	C	G	G	C	G	G	G	G	G	G	G	G	G	G	G	G	C	G	G	G	G	G	C	G	C	G	G	G	C	C	C	G	G	G
NIAS_Os_ab05000289	5	25294608	25330383	GTGTACAGAAGACATCAACACGGGCCCCTTAACTGTCAAGCCTGGGCACGTGTGGGTGTG[A/C]GTGGGCGTGTGGCGAAGGATCGAGCCGGACGGGACAAACGCCACGACGGAAACTTGGAAA	Reverse	G	G	G	G	G	G	G	G	G	G	G	G	G	G	G	G	G	G	G	G	G	G	G	G	G	G	G	G	G	G	G	G	G	G	G	G	G	T	T	G	G	G	G	G
NIAS_Os_ac05000309	5	25581194	25616969	TGGTCACCTGGCTCAGGCTAATGATGTATGCCTGAGATTCATATCATGTATGGGAAAGTT[A/G]ACATTAAGGTGCCAATCAAACATTTAGACTTGTCTTCGGCTTGTCTTAGGATAGAAATAT	Reverse	C	C	C	C	C	C	C	C	C	C	C	C	C	C	C	C	C	C	C	C	C	C	C	C	C	C	C	C	C	C	C	C	C	C	C	C	C	C	C	C	C	C	C	C
NIAS_Os_aa05000857	5	25741622	25777397	AATCAACCGATGCACAAACTCCAAATTGTGTATCTGCATGCAGGAACATGCATAGTGAAG[A/G]CTATCAGGGGCTTCCTCTTAATTCACATGGTGAATTTGTCAAGCTTCATCCTAGTGGCAC	Forward	A	A	A	A	A	G	A	A	A	A	A	A	A	A	A	A	A	A	A	A	A	A	A	A	A	A	A	A	A	A	A	A	A	A	A	A	A	A	A	A	A	A	A	A
NIAS_Os_aa05000868	5	26896741	26932504	TTATCAGGAAGGCGAAAATGCAAAGTAGACAAACAAGGAGTGAAGATTTATGACTCATGA[A/G]CACTTCCAATTTCTCATTATAAGGGGATAAGGGGAAATAAACCGTTTATACCGTATAATA	Reverse	T	T	T	T	T	T	C	C	C	T	C	T	T	T	T	C	T	T	C	T	T	C	T	C	C	T	C	C	C	C	C	C	C	C	T	T	C	T	T	T	C	C	C	T
NIAS_Os_ac05000319	5	27131818	27167581	CGAAATATGAAATTGATTTCATTAGAAAAAATAAACAAACATGGAACTGTGTAATTTTTT[A/T]AAAAAATGTTGGGTGTGAGGGTTGCGGACTGGCGGTGTACTCTAGAAGGAGAAGAATGAG	Forward	A	T	T	T	T	T	A	A	A	T	A	T	T	T	T	A	A	T	T	T	T	A	T	A	A	T	A	A	T	A	A	A	A	A	T	T	A	A	T	T	A	A	A	A
NIAS_Os_aa05000884	5	27274512	27310275	GTCGGCGATCTGGGAGAGTCTGTTCTCCCTCTTTTTGAAGAGTAGGACTTCGGCTCCCTT[A/G]TACCCTTTAATCAATCATGCTTTGTAAAACTTCTGTTGGCTTCAACTGCCTTTGTGTGTG	Reverse	-	G	-	-	G	A	G	G	G	G	G	A	A	A	-	G	A	-	G	-	G	G	G	G	G	-	G	G	G	G	G	G	G	G	A	A	G	G	G	A	G	G	G	G
NIAS_Os_ab05000300	5	27284893	27320656	CAAATAAGTAAAGAGGGAGGAACAAGAGACTAGTGGTTCTAGCTCCTACATCTCATGGAT[A/G]AATGTATTGAGCTGTTAGTTTTCCCTGTCAAAGTTTCCCTGTCATGGATAAATTTTTGTT	Forward	G	G	G	G	G	G	A	A	A	G	A	G	G	G	G	A	G	G	G	G	G	A	G	A	A	G	A	A	G	A	A	A	A	A	G	G	A	A	G	G	A	A	A	A
NIAS_Os_ac05000324	5	27344003	27378427	GCTCGCTCGTCGCGACATCATCAACATCAATGGCGAAGCTCGGTGCAGGCGCTGCGACAC[A/T]CGCAAGATGATTGTCTACAACATTGCCACCAAGTTTCGAGAGGTGTCCGACTACTTCCGC	Forward	A	A	A	A	T	T	A	A	A	A	A	T	T	T	A	A	T	A	A	A	A	A	A	A	A	T	A	A	A	A	A	A	A	A	A	T	A	A	A	T	A	A	A	A
NIAS_Os_ab05000304	5	27412277	27446701	TTTGTGCAGTGATCAGCAAGCGACACTGCCACTCTCTCCCTAGGCCTATAAATACCACCA[A/G]TCTGGCACCATCCACAACCCAGGTCATCGTAGCTAGCAATCCTATACAAAGCAAGTAGTA	Forward	C	T	C	C	C	C	T	T	T	T	T	C	C	C	C	T	C	C	T	T	T	T	T	T	T	C	T	T	T	T	T	T	T	T	T	C	T	T	T	C	T	T	T	T
NIAS_Os_aa05000961	5	27460270	27494694	AATTTCATCTTCAGCATTGCTGTGTGCTCTATAAAGACCCCACAGTAAACGAAACCTTCC[A/G]ATGAATTGGCGAAGGGAAGATTCATCCCCATCTATGAGCTTTCTAGATTCCACATCTAAG	Reverse	C	T	C	C	T	C	T	T	T	T	T	C	C	C	C	T	C	C	T	C	T	T	T	T	T	-	T	T	T	T	T	T	T	T	C	C	T	T	T	C	T	T	T	T
NIAS_Os_aa05000972	5	27569516	27603940	TCCTAGATTTTAAGAATATGTAATTGTAGAGTTTAAAAAATGAATCAAAAACTAGAAGCT[A/G]GGAAACCATTTTTTTAAGATTCTCATCAGTTATTTTTCAGAATCTTAAGTTATCTCAAAT	Forward	C	C	C	C	C	C	T	T	T	T	T	C	C	C	C	T	C	C	T	C	T	T	T	T	T	C	T	T	T	T	T	T	T	T	-	C	T	T	T	C	T	T	T	C
NIAS_Os_aa05000977	5	27695177	27729601	GGCTTTCAGCAAGCTCCCGCTGTCGTCGTCCATCACCACAAGCAGCAGCAAGTTGTATAC[A/G]CCCTCCTGTTCGTCTTCAACAGCATCAGCAAGTCGGGGCCCCCAGGCCGCCGTCGATCGC	Forward	-	-	-	-	C	C	T	T	T	C	C	C	C	C	-	T	C	-	C	-	C	T	C	T	T	C	C	T	C	T	T	T	T	T	C	C	T	T	C	C	T	T	T	C
NIAS_Os_aa05000987	5	27790839	27825263	GGCAAGACACCAAAGGGTGGCCTCTTGCGCCATAGCTGTGACAACCTTAGGCCAGGACCT[A/G]GAACGGTTGTTGAACACACGATTGTTTCTTTCCTTACAAATAGACCAAGCGCTAAGAGTC	Reverse	G	G	G	G	G	G	A	A	A	A	A	G	G	G	G	A	G	G	A	G	A	A	A	A	A	G	A	A	A	A	A	A	A	A	G	G	A	A	A	G	A	A	A	G
NIAS_Os_ac05000334	5	27818350	27852774	AATAATTGATCCTATACAGGAAATCGTGGTGGCTGAAAAAGCCAGAAACGTCACGGCAAT[A/G]CTGAGTTCATAGAATAAAAACTGACATGGTTACTACTAATTATTCATCTTTATATTTGGC	Forward	G	G	G	G	G	G	A	A	A	A	A	G	G	G	G	A	G	G	A	G	A	A	A	A	A	G	A	A	A	A	A	A	A	A	A	G	A	A	A	G	A	A	A	A
NIAS_Os_aa05000995	5	27877402	27911826	TTAATCACCAATTAGGGTTAGATTCAATCGACTGGTTTGGGGCAAAGTGTTTACTTTATT[A/G]TAGATCTTGTTGCTTAAATTACATCGGCCGGAGAGGTTCCGACTTAACATGCTGTAGCAT	Forward	G	G	G	G	G	G	A	A	A	G	G	G	G	G	G	A	G	G	A	G	G	A	G	A	A	G	G	A	A	A	A	A	A	A	G	G	A	A	G	G	A	A	A	G
NIAS_Os_aa05001001	5	27938988	27973412	ATAAAACACACCGTTTAGTAGTTTGAAAAGCGTGCCATAAATATCTAAAATTTCATCCAA[A/G]TGTTGTTAGAGAAATGAACGCAGCCTAACAAGACAGAAACTGAAAGACCTATATTTGTTC	Forward	C	C	C	C	T	T	C	C	C	C	C	T	T	T	C	C	T	C	C	C	C	C	C	C	C	T	C	C	C	C	C	C	C	C	-	T	C	C	C	T	C	C	C	T
NIAS_Os_ab05000317	5	27948886	27983310	GAGTCTACATGGCGTTTTGTGATGCTACTGAAATAAAAAGTAGCTAGCGTTACCATAAGT[A/G]ACGGTACGAAAGAGAGGCGTGACAACCGAGAAGTGGCGAGTGCGGTTAAGTTGGCAAGCG	Reverse	-	C	C	-	C	C	T	T	T	T	T	C	C	C	-	T	C	-	T	C	T	T	T	T	T	C	T	T	T	T	T	T	T	T	T	C	T	T	T	C	T	T	T	T
NIAS_Os_ac05000338	5	28076663	28111087	GACTGCGGTGGCGTCACTGAGCTAGGCGCCACTGCTTCATTGATAAGTCCCCTACCACAG[A/C]GCTAGGTCCATTGACGTTGAGGTTGGGAGTTTAGTGTCAGATATTTTGGTACTAATCTCT	Forward	G	-	-	G	G	G	G	G	G	T	G	G	G	G	-	G	G	-	T	G	T	T	G	G	G	T	G	G	T	G	G	G	G	G	T	G	G	-	G	G	G	G	G	G
NIAS_Os_ab05000322	5	28285576	28320000	CGGCGCCGGCATCCCTTGGCGGTGGCGCCGCCGCGGCCTCCATCCCCTTCGCGCCCTTCT[A/C]CCGCTCGGACAAGCTGGGACGGATCGCCGACTGGACGCGCAACCCGGCGGGCCCCGCCGC	Reverse	C	C	C	C	C	C	C	C	C	A	C	C	C	C	C	C	C	C	A	C	A	C	C	C	C	A	C	C	A	C	C	C	C	C	A	C	C	-	C	C	C	C	C	C
NIAS_Os_ac05000341	5	28300164	28334588	AACTAAATCAAACCAGGAAGTATTAAAATCCGGAAAAATATTAATCAGTGCTACCCCTAA[A/G]TTGATCAGGCTATGCAAGATCCTATTTCTCGTATGATTAAAAAGAAATCCTGCATAACGA	Reverse	T	T	T	T	T	T	T	T	T	C	T	T	T	T	T	T	T	T	C	T	C	T	T	T	T	C	T	T	C	T	T	T	T	T	C	T	T	-	T	T	T	T	T	T
NIAS_Os_aa05001005	5	28797885	28832309	TTTATACATAGATTTTTCCAACTTTATTTTTTAATTTTTTTAAAAATTTATGGTGTAGCA[A/G]GAAAAAGAAGGGGAGGGAGGAAGCGGGGAGAGGAGTGTACAGGGATGGGGATCGATCGTT	Forward	-	C	C	-	C	C	C	C	C	T	T	T	C	C	-	C	T	-	T	C	T	T	T	C	C	T	T	C	T	C	C	C	T	C	T	T	C	C	T	T	C	C	C	T
NIAS_Os_aa05001022	5	28986433	29020857	CAATCAACCACAAGAGCGATGGATGAAACTGATAGTGAAGGTTAAGCGTTACTCACCAGA[A/T]CACTACGTTCAAGGACTCTCCAGAGCTGTCTCCAGATGTCAACGTTCTTCTCAAAGGGTG	Reverse	A	A	A	A	T	T	T	A	A	A	A	A	T	T	A	T	A	A	A	A	A	A	A	T	T	A	A	T	A	T	T	T	A	T	A	A	T	A	A	A	A	T	T	A
NIAS_Os_ac05000346	5	29079998	29176840	TGCAGAAAGTGCTCTGTGCATTTATCTTCGTCTTTTTGCTGACTATCACTTTTGCTTGCA[A/G]TGAAGTTCTGATGGTGCCCAGCAAATGACCGTATAGTTTCCTATGTTGCAATTCAATACA	Reverse	-	T	T	-	T	T	T	T	T	T	T	T	T	T	-	T	T	-	T	T	T	T	T	T	T	T	T	T	T	T	T	T	T	T	T	T	T	T	T	T	T	T	T	T
NIAS_Os_ab05000325	5	29203057	29237481	CACCGGGGACTGATCGCCGGAGCTGCAGTTGCTTGCCTTGGAGACGGAGGCAGAGTCGTC[A/G]GCGCCGTTCTTGGAGGAGACGGAGAAGACGAGCTCCTTGACGTCGGTGCCGGAGGAGCGG	Reverse	C	T	T	C	T	T	T	T	T	C	C	T	T	T	C	T	T	C	C	C	T	C	C	T	T	C	C	T	C	T	T	T	T	T	C	T	T	-	C	T	T	T	T	T
NIAS_Os_ac05000354	5	29298803	29333227	CTTCAGCTCAGTTCGAACAACACCATGTGAAATAGCATTTCCAGTATTTTGTGGTCACGT[A/G]GTGTCCATTCATTTCTTGCACAATATTTTCACCTTTTGGCCTCCTTACACTAGTCATTTT	Forward	T	T	T	-	T	T	T	T	T	C	T	T	T	T	-	T	T	-	C	T	T	T	T	T	T	C	T	T	C	T	T	T	T	T	C	T	T	-	T	T	T	T	T	T
NIAS_Os_ab05000327	5	29388932	29423356	CTTCATATTCCCACCCATGACTCCGACTCCGACACTGACCCATGCCCATGGCCGCGCTCC[A/G]CCTCCTGCTTCTCGCGCTCGCCGTCGCCTGCTGCGCCGTTGCCGAGCCGCCGCAGCAGGA	Forward	C	C	C	T	C	C	C	C	C	T	C	C	C	C	T	C	C	T	T	C	C	C	C	C	C	T	C	C	T	C	C	C	C	C	T	C	C	C	C	C	C	C	C	C
NIAS_Os_ac05000360	5	29809566	29843990	TAAACGAAACGATGGGGTCGCTAGTGTACGAATAATCTCAATCGCATAATAACCATCCAG[A/C]CCCGTCTCAAGTTTGTACATACTCGCTAGTGTTCGAGTTGTCATTTGTAGAAGACCACAT	Forward	C	C	C	C	A	A	A	A	A	C	C	A	A	A	C	A	A	C	C	C	A	C	C	A	A	C	C	A	C	A	A	A	A	A	C	A	A	C	C	A	A	A	A	A
NIAS_Os_aa06000002	6	215931	215931	GAAATTGCATTAAGCATTATACTACTTTTGAAGCATGGTGCTTGTTTTCCTTTTTTTTTT[A/T]AAAAAAAAAGAAGAAGGTACGTTAACAACCACAGACACAGAGTGGCACAAGTGGAGCACT	Forward	-	A	A	A	A	A	A	T	T	T	T	T	A	A	T	A	A	T	T	A	T	T	T	A	A	T	T	A	T	A	A	T	T	A	T	A	A	T	T	A	A	A	A	T
NIAS_Os_aa06000004	6	396429	396429	TTTCTTTGCGTGCAGTTTATTCTTTTCAGATAATGTCTGGTGCAGTTCTATTATTAGGCT[A/G]TGTTTAGTTCAACGCAAAGTTTAGATTTTGGTTAAAATTGGAGATGATGTGAATGAAAAG	Forward	G	G	G	G	G	G	G	A	A	A	G	A	G	G	G	G	G	G	G	G	G	G	G	G	G	G	G	G	G	G	G	G	A	G	G	G	G	G	A	G	G	G	G	A
NIAS_Os_ac06000003	6	418306	418306	TTTCTAAATAGGTTATAAGGTGAAATTTCAAAACAAGCGTGATAATTGGGTGTGGTTTAT[A/G]CTATTTTGACATTTCTAATTATTTTTTGGGACTGTCTATATGTCATTTGATAGAAAATAC	Forward	G	G	G	G	G	G	G	A	A	A	G	A	G	G	G	G	G	G	A	G	G	G	G	G	G	G	G	-	A	G	G	G	A	G	G	G	G	G	G	G	G	G	G	G
NIAS_Os_aa06000011	6	443168	443168	AAAATTAAGTAAAAACAAGAGTATATATATCGGCTTGCTAGGTGATTTCTTTTTTTTTTT[A/T]AAAAAAAACTAACCGGCACTTAAACCATACCAATTTTATTATATATAGCAGGAGAAAAAG	Reverse	-	T	T	T	T	T	T	A	A	A	T	A	T	T	T	T	T	T	A	T	T	T	A	T	T	A	T	T	A	T	T	A	A	T	T	T	T	A	T	T	T	T	T	A
NIAS_Os_aa06000014	6	546443	546443	GCTTGTGCAAATACTTCTAGATAAAAATGAATTCAAAAGGTCAACTGTGTCATTTTTTTT[A/T]AAAAAAAACAGAGGTAGCATATGTTAATAGCTTTTCATTTGAAGTTGTACTACAACACCT	Forward	T	A	C	A	T	T	T	A	A	A	A	A	T	T	A	T	T	A	A	A	A	A	T	T	A	A	A	T	A	T	T	A	A	T	A	T	T	T	T	T	T	T	T	A
NIAS_Os_aa06000016	6	710081	710081	CGTATACAGCTAGCTAGCTGGGCATTTTTGTATAGTATTAAGGGGGACCAAAGTGTACCT[A/G]CACACTATTTGTTTAACTGTATACCAGAAAATTAGTTGTGCAATTGGAATTAATGTTAGA	Reverse	G	G	G	A	A	A	A	G	G	G	A	G	A	A	A	A	A	A	A	A	A	A	G	A	A	G	A	A	A	A	A	G	G	A	A	A	A	G	A	A	A	A	A	G
NIAS_Os_ac06000005	6	759437	759437	AGCCGATGCTCAACAAACTCACGGCTAAGACCTGGCATCTCATGATACTCCCATCCAAAG[A/C]AATCCACATACTCCTTAAGTAGCTCGATTATTTTAACCTTATAATCGGCTCTCATATTTT	Forward	C	A	A	A	A	A	A	C	C	C	A	C	A	A	A	A	A	A	A	C	A	A	C	A	A	C	A	C	A	A	A	C	C	A	C	A	A	C	A	A	A	A	A	A
NIAS_Os_aa06000024	6	775093	775093	TCATCTTTCTTCTCTCTTTATCCCCACTCATTTTTATCATGTGTCTAGAGGAGGTAACAG[A/C]AACCTCCGGAAATTTCCATATGTTTAGCCCATTTATGTTTTTTTTAATACATGTATCCGT	Forward	T	T	T	G	G	G	G	T	T	T	G	T	G	G	G	G	G	G	G	G	G	G	T	G	G	T	G	G	G	G	G	T	T	G	-	G	G	T	G	G	G	G	G	T
NIAS_Os_aa06000026	6	970410	970410	GCTCAGTCTTAATTTCCTTTCCAAATTAAGGCTGATCCTCCGTCTCTGCGCTCCATCTTC[A/G]CTAATCTCTACTTCTATGCTTCATCGTAAAATACGCCTTCGAACTTGCTTGCGCACTTCT	Reverse	G	G	G	G	G	G	G	A	A	A	G	A	G	G	G	G	G	G	G	G	G	G	-	G	G	A	G	G	G	G	G	G	A	G	G	G	G	-	-	G	G	G	G	A
NIAS_Os_aa06000030	6	1022605	1022605	ATGTTAATACATCTTCTTAGATTTTTTTCATAACCATTTGCGTGATATGCAAACAATGAG[A/G]GGACATATATACTCCCTACGTCCCATAATATAAGGGATTTTGGGTGGATGTAATAGATGC	Forward	C	C	G	C	C	C	C	T	T	T	C	T	C	C	C	C	C	C	T	C	C	C	-	C	T	C	C	C	T	C	C	C	T	C	C	C	C	-	-	C	C	C	C	T
NIAS_Os_aa06000031	6	1176051	1176051	GAGGCAGTATCCATGCATAGTGGTTTCTTTTAGGTGTGTGAATCGACAAGCAGTCTGCTG[A/G]CGGATGCCCTGTCAGGAGGGCCAGAGGCTGACTTGTAGTCTACTGGCGGATGCCCTGACA	Reverse	C	C	C	C	T	T	T	C	C	C	C	C	T	T	C	T	T	C	C	C	C	C	C	T	T	T	C	T	C	T	T	T	C	T	C	T	T	C	C	T	T	T	T	C
NIAS_Os_aa06000033	6	1480284	1480284	TGTAATTTAATCATCATAAATAAAACGATGGTTGTATAAAACGCGTCAAATAAGATTTCT[A/C]GTAAACAAAGTTTTTTCATCAGACAAATCATCCTTACTCGGGAAACACTCATGCATGAGT	Forward	A	A	A	A	A	A	A	A	A	A	C	A	A	A	A	A	A	A	A	A	C	C	A	A	A	A	C	A	A	A	A	A	C	A	C	A	A	A	A	A	A	A	A	A
NIAS_Os_ac06000007	6	1523203	1523203	CCAGCTCAATTATCCCCCAGATTAATTGTCACTAGCATATCAACAAATTTGATGCTCATC[A/G]CTGCAAGGATTGTGGTAGTCAGGTGGCTCCCAATCGACGCAGCCAGAATCTGGGGCTGCA	Forward	C	C	C	T	T	T	T	C	C	C	C	C	T	T	T	T	T	T	C	C	C	C	T	T	T	T	C	T	C	T	T	C	C	T	C	T	T	T	T	T	T	T	T	T
NIAS_Os_aa06000066	6	1533302	1533302	GGGCAGAAGTTATGCACTTATGCATGATCATTAGCTCACCATTAGCCGATACCATGTAAA[A/G]AAAATAAAAATAAGTAATGACTATGCATTTCATTCTATCAGAATTTCATGTCAAAAATTA	Forward	A	G	G	A	A	A	A	G	G	G	G	G	A	A	A	A	A	A	G	A	G	G	A	A	A	A	G	A	G	A	A	G	G	A	G	A	A	A	A	A	A	A	A	G
NIAS_Os_aa06000096	6	1546969	1546969	TTTTACTCTTCATGTGTCTGATGGATTGATCTGTCCGTATCTCATCAATCAATTGGAAAA[A/G]CAGAAAGTTAAACAAACGAGCCATGCAACCTACTAGCTTGGTGACAACATGCCCTCAAAA	Reverse	T	C	T	C	C	C	C	T	T	T	T	T	C	C	C	C	C	C	T	C	T	T	T	C	C	C	T	C	T	C	C	T	T	C	T	C	C	T	T	C	C	C	C	C
NIAS_Os_aa06000134	6	1553818	1553818	TTTCGGAAAGGGAACACCAGCTTTCCGCTTAAATCGCGGTGATATATTTTTTATTTTTTT[A/T]AAAAAAAATATATTCCGGAGTGTCCACATCACACGCCACGTGGCGCTCGCTTGTTCCGAT	Reverse	T	T	A	A	A	A	A	T	T	T	A	T	A	A	A	A	A	A	T	A	A	A	A	A	A	A	A	A	T	A	A	T	T	A	A	A	A	A	A	A	A	A	A	T
NIAS_Os_aa06000146	6	1627212	1627212	CCGCAAGAGACGAGCACTTGGGCAGAAAGTATATAATTATATCCCAAGATTCTTTTTTTT[A/T]AAAAAAAAGGAGCTTTGATTGCATTGGAAGCGTTAAATAATCGTTTGCTGCATCCAGCTT	Reverse	A	T	T	A	A	A	A	T	T	T	T	T	A	A	A	A	A	A	T	A	T	T	T	A	A	A	T	A	T	A	A	T	T	A	T	A	A	T	T	A	A	A	A	T
NIAS_Os_ab06000005	6	1645593	1645593	ACCACGGATCGGTGACGTGGCATATGTTATATGGGCTGGTGGGCCTGTTCAGCGGCGTGG[A/G]CACTTGTACTATTTGGGCCGAATTCCGCGTTTAAGTGTCAGGATCCAAATAAGTTTGACG	Forward	-	G	G	G	G	G	G	G	G	G	A	G	G	G	G	G	G	G	G	G	G	A	G	G	G	G	A	G	G	G	G	G	G	G	A	G	G	G	G	G	G	G	G	G
NIAS_Os_ac06000039	6	1735460	1735460	TAACTTCTGTTTACATCTCCATTAATTTGATTCTGACGATTGGTTGGTTTATCAGAACTC[A/G]GGAACTCTGACGAAGACATCTTCTAAACAGAAAGTCAGGACGACAGTGTATATCAGGAAC	Reverse	A	G	G	G	A	A	A	G	G	G	G	G	A	A	G	A	A	G	G	A	G	G	G	A	A	A	G	A	G	A	A	G	G	A	G	A	A	G	G	A	A	A	A	A
NIAS_Os_aa06000170	6	1803152	1803152	TTGGTGAGTGATGTTCATCATTGTTCATGGAATGAACTTATGAACAAGGTTTTTTTTTTT[A/T]AAAAAAAAAAGATAGAGAGATCTCAAGCCATCTACCGTGTGATATAGGATTTGGAGACAT	Forward	A	T	T	T	T	T	T	A	A	A	A	A	A	T	T	T	T	T	T	T	A	A	T	T	T	T	A	T	T	T	T	A	A	T	A	T	T	T	T	T	T	T	T	T
NIAS_Os_aa06000177	6	1899915	1899915	CGAATGTGCGACTTTATAGGCTAGTTATAGATGTAAGTTCAATGTGTATCGTATCTGTCG[A/G]GTTTGTATAGTTTTTTTTTTAACCGAGCTATGAAATTTAATAATTCACAATCATTTGAGC	Reverse	G	G	G	G	G	G	G	A	A	A	A	A	A	G	G	G	G	G	G	G	A	A	G	G	G	G	A	G	G	G	G	A	A	G	A	G	G	G	G	G	G	G	G	A
NIAS_Os_ac06000043	6	1939947	1939947	TGGAATGAAACAGACCAGCATGATAACGAATCATTTATGGCTTGAATATCCCTGCACATG[A/C]CAAACAACACTTACAGTAAAACTGAAGTGCCCGAAATTATACTGAACACTTAGCAGAAAG	Reverse	C	C	C	C	C	C	C	A	A	A	A	A	A	C	C	C	C	C	C	C	A	A	C	C	C	C	A	C	C	C	C	A	A	C	A	C	C	C	C	C	C	C	C	C
NIAS_Os_aa06000186	6	2026585	2026585	AATGCTTCCCTCACAAAGAATTTCAACCTCCAGAGGGTTGTCTCACTCTGCACCCGCATA[A/G]GAAGCATGGTTAGAATAAACAAAATAACCAAAATATTACAGAGGTAAGTGTTTGGACAGC	Reverse	G	G	G	A	A	A	A	G	G	G	G	G	G	A	A	A	A	A	A	A	G	G	A	A	A	A	G	A	A	A	A	G	G	A	G	A	A	A	A	A	A	A	A	G
NIAS_Os_aa06000203	6	2073888	2073888	GGTGTTGACGTGGCGCTTAGGTGGCATTAGAAATACAAAATGTGTGTGGGA[C/G]CCATTTGTCATTCACCAAAAGTATGGGTGGGACCCACTGACATGTGGGGCCCACATAAAT	Reverse	G	G	G	-	C	C	C	G	G	G	G	G	G	C	C	C	C	C	C	C	G	G	C	-	-	C	G	-	C	-	C	G	G	C	G	C	C	C	C	C	C	C	C	G
NIAS_Os_aa06000223	6	2093003	2093003	AACCTCTATTGTTCTGGTTGAGTTCACTGTTCATTTATTTCTCATTTAACACTCAACAGT[A/G]AAGAATGAGAAAAGTATCATCCCATTGGTGTTTACGGTGATTCTGGTGTACCTAGGATCT	Reverse	C	T	T	C	C	C	C	T	T	T	T	T	T	C	C	C	C	C	C	C	T	T	C	C	C	C	T	C	C	C	C	T	T	C	T	C	C	C	C	C	C	C	C	C
NIAS_Os_ac06000047	6	2117781	2117781	AAATTAATTTTCAAAATTTAAAATTTAATAGCGGATGATATACTATAAGCTAGGCCTAAT[A/T]CTAAGACTTATATTGCTCCAACAAAGGTAAAAGTAGGCCATATGATCATATATGCATGAC	Reverse	T	T	T	A	A	A	A	T	T	T	T	T	T	A	A	A	A	A	A	T	T	T	A	A	A	A	T	A	A	A	A	T	T	A	T	A	A	A	A	A	A	A	A	A
NIAS_Os_aa06000279	6	2170561	2170561	ATATCAAAAGTTGCATTGGTTCAGAATAATTCAGATGTTGTTCGCATCCATGATAAATGT[A/G]CATTGCTCTGACAAGAACGAGCACATTGTGTTTTTTGTCACAAGAGTAGTTAATTATGAT	Forward	C	C	C	T	T	T	T	C	C	C	C	C	C	T	T	T	T	T	T	T	C	C	C	T	T	C	C	T	T	T	T	C	C	T	C	T	T	C	T	T	T	T	T	C
NIAS_Os_aa06000289	6	2264439	2264439	GCATTTCGTTTGATCTGAAACGGAGGGAGTACGTACGTGTGCGACATTATAATATTCTTG[A/T]CTCTGATGGCATTGCATTGCATGCGTAAGTTTGGTCAAGAATGAGTTTGCTTGTCTATAT	Reverse	T	T	T	A	A	A	A	T	T	T	T	T	T	A	A	A	A	A	A	A	T	T	T	A	A	T	T	A	A	A	A	T	T	A	T	A	A	T	A	A	A	A	A	T
NIAS_Os_aa06000294	6	2305141	2305141	ATTTAAAAAAAATCTTATTTTTATATATATTATTCATCAAAGTAGCATCTCAAAAATTGT[A/G]TCGAAGTCAAAAAAAACTTATATTTTAGACATCAAAAAATACTTATATTTTAAACAGAGA	Reverse	-	G	G	G	G	G	G	G	G	G	G	G	A	G	G	G	G	G	G	G	A	G	G	G	G	G	G	G	G	G	G	G	A	G	G	G	G	G	G	G	G	G	G	G
NIAS_Os_ac06000051	6	2388171	2388171	AAAAGTATACATAAGTGATTTTTTGTGTGATGACGCATGAAGTGAGTGCAACCGGATTCA[A/G]TGCTATATTTAATTTCTAACTTTATTTTGCTATTGTTTTGTTTGTCTTGTTTTGATTTAT	Forward	A	-	A	G	A	A	A	A	A	A	A	A	A	G	G	G	G	G	G	A	A	A	A	A	A	A	A	A	G	A	A	A	A	A	A	G	A	A	A	G	G	A	G	A
NIAS_Os_ab06000009	6	2750017	2750017	CTTGCAATTAGTAAGGAGAGACAAGTTCGGCCAAGTCAAGGGGACGAAAAGTTTCGAGGA[A/G]TCAGACACGGCCGTAGCGGTGAGGCGCCGGTTCCGAACCTACACGTTCGGCTTCGGTTCC	Reverse	C	C	C	C	C	C	C	C	C	C	T	C	C	C	C	C	C	C	C	C	C	T	T	C	C	C	T	C	C	C	C	C	C	C	C	C	C	T	T	C	C	C	C	C
NIAS_Os_ac06000056	6	2963683	2963683	CCAAATCCCTCTCAATCCTCCTATCTCTAAATCTCTCTCAATCTTTTTGTAGTGATAAGT[C/G]TGGAATAATACTTTTGACTTTTTAGGGGCATTAATCGAATAAGATCCGATGGGTTTTGCA	Reverse	C	C	C	G	C	C	C	C	C	C	C	C	C	G	G	C	G	G	C	C	C	C	C	C	C	G	C	C	C	C	C	C	C	C	C	G	C	C	C	G	C	C	G	C
NIAS_Os_ac06000057	6	3044618	3044618	AACAAACTAGTATGTATTTTATGGCACTTAGTATAGTTTTTTGAGGGTTTTTTTTTGGGG[A/G]CTTACATGAGATATAGGACAGGTGAAATGTTGAAGTATGCGGTTTTGGATCAATTGAAGC	Reverse	G	A	A	A	G	G	G	A	G	A	G	A	G	A	A	A	A	A	G	G	G	G	G	G	G	A	G	G	G	G	G	G	G	G	G	A	G	G	G	A	G	G	A	G
NIAS_Os_ac06000058	6	3100153	3100153	TTTTCAGCCAATAAGATAGAATTTGTAGCATCCAATCTTTTATACAAAATAAGCATTTTG[A/G]GAACAATGATTTTCCAAACATTTTTCAGCTAATAATATACTTAGAAGGGAACCAAGAAAT	Forward	C	C	C	C	T	T	T	C	T	C	T	C	T	C	C	C	C	C	T	C	T	T	T	T	T	C	T	T	T	T	T	T	T	T	T	C	T	T	T	C	T	T	C	T
NIAS_Os_ac06000061	6	3252868	3252868	TGTTCTCTGTGTCTAGATGGTGATGTAAAGGTACAACAATGAATTAATTAATTAATGCAC[A/G]CTTAGTGAATTTGGCTGTCTAGAGTCAGTCTAGATTGATGGGGGTTAAGTGAAATTCAGT	Reverse	C	C	C	C	T	T	T	C	T	C	T	C	T	C	C	C	C	C	T	C	T	T	T	T	T	C	T	T	T	T	T	T	T	T	T	C	T	T	T	C	T	T	C	T
NIAS_Os_ac06000065	6	4000574	4000574	ATGTTGCTTTCGACGATGTCATTTGTCCCAACAACCCATTTCGCTGAAAGTTTCAGTGAG[A/G]TGGGTAAAGCCAGTATTGATTGGAGGTATAGTACGACGGCATGTGCATTATTCAGGCAAG	Forward	G	G	G	G	G	G	G	G	G	G	G	G	G	A	G	G	G	G	G	G	G	G	G	A	A	G	G	G	G	G	G	G	G	G	G	G	G	G	G	G	G	G	A	G
NIAS_Os_ac06000067	6	4236899	4236899	TCCTTCCTTCTCGATGCATATATATTGCCAGCGAAATGTTAGGCCAAGCCAAAAAAAAAA[A/T]TAATTCTGAGTCTGATCCCCTTACCTATATGTGGTATGTGACATACTCGGATGTAATACA	Forward	T	T	T	T	T	T	T	T	T	T	A	T	T	A	T	T	T	T	T	T	T	A	A	A	A	T	A	T	T	T	T	T	T	T	T	T	T	A	A	T	T	T	A	T
NIAS_Os_ab06000014	6	4240196	4240196	CAGAAAAAAAAAATCTCTTTCTCCGCGGCAACACACGCACAAACCACGGCGGCCCTTGTG[A/C]TCTCTCGCATGCACCGTGCAGTTCTTCACGCGAAGCTTGTAGGCGCAGCGATGCGTTTTT	Reverse	G	G	G	G	T	T	T	T	T	T	G	T	T	G	G	T	T	G	T	G	T	G	G	G	G	T	G	T	T	T	T	T	T	T	T	T	T	G	G	T	T	T	G	T
NIAS_Os_ab06000045	6	4391034	4391034	GGCCAGGGAGAGAAGGGATTTTTTTTGCGACTTACATGTGGGGCCCATGCTAACTCAGGT[A/G]GGTTGACCATGCCACGTCAGCGAAACCGGCCTTATATGCTACTGGAGGACCTAATTCAAC	Reverse	-	-	-	-	T	T	T	T	T	T	C	T	T	T	-	T	T	-	T	-	T	C	C	T	T	T	C	T	T	T	T	T	T	T	T	T	T	C	C	T	T	T	T	T
NIAS_Os_ac06000078	6	4439073	4439073	TTTTTTTGTTTGCCTAAAAAAAGTGCAAGCACTAGAAAATGTATGTTTGCAAGATGAAAC[A/G]TAACTCCTTATTTCTTCGTCACTAGGGCTAGAGGGGGCTATTTTATGATGTTTTATATAC	Forward	A	A	A	A	G	G	G	G	G	G	G	G	G	A	A	G	G	A	G	A	G	G	G	G	G	G	G	G	G	G	G	G	G	G	G	G	G	G	G	G	G	G	A	G
NIAS_Os_ab06000072	6	4559420	4559420	TATCGTCGAAAAACACGAGCACAAACCGGCGAAGGAAGGGCTCAAGTACCTCGTTCATCA[A/G]GGATTGGAATGTCGCCGGTGCGTTGGTCAGCCCAAAGGGCATCACCAAGAACTCGTAGAG	Reverse	C	C	C	-	C	C	C	C	C	C	-	C	C	C	-	C	C	-	T	C	C	-	T	T	T	T	-	T	T	C	C	C	C	C	T	T	C	T	-	C	T	C	C	C
NIAS_Os_ab06000073	6	4630490	4630490	TGCCGCGGCAGCGGCCGACGGCGAGCGGATGGTGCAGGTGGAGGTCGGGGAGCAGTTCCA[A/C]GAGCTGACCGCCGACGTGATCTCGCACACGGCGTTCGGCAGCAGCTACAGACAAGGGAAG	Forward	-	-	-	T	G	G	G	G	G	G	T	G	G	T	T	G	G	T	G	-	G	T	T	G	G	G	T	G	G	G	G	G	G	G	G	G	G	T	T	G	G	G	T	G
NIAS_Os_ac06000082	6	4675518	4675518	TCTGTTTTGGAACTTGTGCTCCTCTAGCAGCTTGATTGGCCTCTGTTCTATGCCCCCTCC[A/G]TGGTCGCGGTTGATGTTCTTCCATCAGTGAGATTCTCCCTTGGCCATTTTCCTTTTGTTT	Reverse	C	-	-	C	T	T	T	T	T	T	T	T	T	C	C	T	T	C	T	-	T	T	T	T	T	T	T	T	T	T	T	T	T	T	T	T	T	T	T	T	T	T	C	T
NIAS_Os_ac06000095	6	5112828	5112828	TGGTATAGTCGGAGGATGCCATGATCACAAGTATATACTCCTAGAACATACATTTTTTTT[A/T]AAAAAAAAGAATGTCTTTACGAACAAATGAAGTTTATCCGTTTATTCTCCAACGTTATAA	Reverse	A	A	A	A	A	T	T	A	A	A	T	A	A	A	A	T	A	A	A	T	T	T	A	A	A	A	T	T	A	T	T	A	T	T	A	A	T	A	A	A	A	A	A	T
[truncated: 1,742 more rows]
[truncated: 136 more columns]
