# Supplementary material for: Genome-Wide Haplotype Changes Produced by Artificial Selection during Modern Rice Breeding in Japan
Source: PLoS One. 2012 Mar 13;7(3):e32982. doi: 10.1371/journal.pone.0032982 (PMC3302797; doi:10.1371/journal.pone.0032982)
Supplement: Table S3 — The chromosomal positions of haplotype blocks for which groups 2 and 3 had less than half of the number of polymorphisms in Group 1. (XLS) [file pone.0032982.s005.xls]

## Sheet: Table1
	Table S3 The chromosomal position of haplotype blocks with less than half of polymorphisms of Group2 and Group3 compared to those of Group1.
	Chr.	Position 1a	Position 2b	Haplotype sizec (kb)	Number of haplotype blockd	Number of QTLe	The chracterized genesf
	1	1430776	1550452	119.676	2	8
	1	1692197	2070305	378.108	4	9
	1	2638951	2787005	148.054	6	4
	1	4631557	4982424	350.867	7	23	OsDOS[24],OsmiR156b[36]
	1	6678438	8035380	1356.94	2	18	nyc1[25],OsRac1[31]
	1	19733216	20246725	513.509	3	8	dbs1[33]
	1	25393440	25456687	63.247	2	9
	1	26769465	27085829	316.364	9	8	OsAGPL2[26],Rd[21]
	1	36707300	37002753	295.453	3	40
	1	39533931	40151244	617.313	5	42	OsPdk1[27],sd1[28][32]
	2	3176686	3276600	99.914	3	2
	2	22596347	22710046	113.699	2	9
	2	28825536	29958519	1132.98	2	21	SBPase[19]
	3	22129259	22964889	835.63	3	16
	5	3296313	3868405	572.092	2	1
	5	18857649	21514787	2657.14	3	16	flo4[23],gid1[35],IDEF2[30]
	6	7477709	8061461	583.752	2	38
	6	9288240	9693678	405.438	2	32	Hd1[37]
	6	14263717	15258301	994.584	2	21	nyc3[29]
	6	19302296	20200443	898.147	2	18
	6	22278647	22925185	646.538	3	8	d35[22]
	7	4689752	5238134	548.382	3	8
	7	14410400	15846297	1435.9	5	10	OsPHR2[38]
	7	22909949	23034842	124.893	3	11
	7	24960300	25064427	104.127	2	10
	7	28350264	29629169	1278.9	2	5	bfl1[39],OsNHX1[20]
	8	9795714	10139501	343.787	8	6
	8	14839988	15255800	415.812	6	5
	8	20112982	20393683	280.701	2	7
	9	11394981	12813930	1418.95	3	7
	10	2211203	2484328	273.125	2	2
	11	4107616	4773228	665.612	4	3	OsNAC5[34]
	11	7041722	7103607	61.885	2	5
	11	11594223	14551804	2957.58	7	3
	11	15060159	15751998	691.839	5	4
	11	28959297	29052612	93.315	2	0
	11	29247340	29413000	165.66	3	0
	12	5781934	6052188	270.254	3	10
	12	23699494	23864601	165.107	3	5
	12	27346781	27487045	140.264	2	2
	a) Start position of continuous region consist of relevant haplotype blocks on Nipponbare Pseudomolecule build 4.0 .
	b) End position of continuous region consist of relevant haplotype blocks on Pseudomolecule build 4.0 .
	c) Size of continuous region consist of relevant haplotype blocks.
	d) Number of relevant haplotype blocks.
	e) Co-localized QTLs in Q-TARO database.
	f) The number in a parenthesis after gene symbols shows the reference number in the text.

## Sheet: Sheet1
1	1	1430776	1550452	M	R
2	1	1692197	2070305	M	R
3	1	2638951	2787005	M	R
4	1	4631557	4982424	M	BL
5	1	6678438	8035380	M	BL
6	1	19733216	20246725	M	BL
7	1	25393440	25456687	M	BL
8	1	26769465	27085829	M	BL
9	1	36707300	37002753	M	BL
10	1	39533931	40151244	M	R
11	2	3176686	3276600	M	BL
12	2	22596347	22710046	M	BL
13	2	28825536	29958519	M	R
14	3	22129259	22964889	M	BL
15	5	3296313	3868405	M	BL
16	5	18857649	21514787	M	R
17	6	7477709	8061461	M	BL
18	6	9288240	9693678	M	R
19	6	14263717	15258301	M	BL
20	6	19302296	20200443	M	BL
21	6	22278647	22925185	M	BL
22	7	4689752	5238134	M	BL
23	7	14410400	15846297	M	BL
24	7	22909949	23034842	M	BL
25	7	24960300	25064427	M	BL
26	7	28350264	29629169	M	R
27	8	9795714	10139501	M	BL
28	8	14839988	15255800	M	BL
29	8	20112982	20393683	M	BL
30	9	11394981	12813930	M	BL
31	10	2211203	2484328	M	BL
32	11	4107616	4773228	M	BL
33	11	7041722	7103607	M	BL
34	11	11594223	14551804	M	BL
35	11	15060159	15751998	M	BL
36	11	28959297	29052612	M	BL
37	11	29247340	29413000	M	BL
38	12	5781934	6052188	M	R
39	12	23699494	23864601	M	BL
40	12	27346781	27487045	M	BL
