# Supplementary material for: Genome-Wide Haplotype Changes Produced by Artificial Selection during Modern Rice Breeding in Japan
Source: PLoS One. 2012 Mar 13;7(3):e32982. doi: 10.1371/journal.pone.0032982 (PMC3302797; doi:10.1371/journal.pone.0032982)
Supplement: Table S4 — The 46 new polymorphic SNPs with alleles that were not detected in the Group 1 population. (XLS) [file pone.0032982.s006.xls]

## Sheet: Table S4
Table S4 The 46 new polymorphic SNPs with alleles that were not detected in the Group 1 population.
SNP ID	Chromosome	Position (bp) (Pseudmolecule build 4)	Position (bp) (Pseudmolecule build 5)	Alleles	Undetected allele in Group 1	Frequency
						Group 1	Group 2	Group 3
NIAS_Os_aa01006328	1	19551276	19525111	[G/C]	G	0	0.134615	0.328125
NIAS_Os_aa01010076	1	31051263	31025098	[G/T]	G	0	0.0576923	0.140625
NIAS_Os_aa01010146	1	33780067	33753902	[C/T]	C	0	0.0192308	0.109375
NIAS_Os_aa01010945	1	43545937	43519772	[A/G]	A	0	0.0192308	0.40625
NIAS_Os_aa02000715	2	6133069	6133069	[C/G]	C	0	0.0961538	0.375
NIAS_Os_aa02003186	2	27930382	27899518	[C/A]	C	0	0.0192308	0.0625
NIAS_Os_aa03000011	3	861747	882400	[T/C]	T	0	0.0961538	0.109375
NIAS_Os_aa03000459	3	2438854	2459516	[A/G]	A	0	0.0384615	0.15625
NIAS_Os_aa03000477	3	3164998	3185660	[C/T]	C	0	0.0384615	0.15625
NIAS_Os_ab03000275	3	15153281	15149280	[C/T]	C	0	0.0769231	0.0625
NIAS_Os_aa03000919	3	15325185	15321184	[A/C]	A	0	0.0769231	0.046875
NIAS_Os_aa03001567	3	15873349	15869388	[C/T]	C	0	0.0769231	0.03125
NIAS_Os_aa03001569	3	15901518	15897557	[C/T]	C	0	0.0769231	0.03125
NIAS_Os_aa03002083	3	18373459	18369497	[A/G]	A	0	0.230769	0.359375
NIAS_Os_aa03002362	3	25384861	25435534	[A/G]	A	0	0.192308	0.34375
NIAS_Os_aa03002465	3	29949080	29998227	[G/A]	G	0	0.115385	0.0625
NIAS_Os_aa04000016	4	541511	549935	[C/T]	C	0	0.0576923	0.203125
NIAS_Os_ab05000001	5	5145	27261	[C/T]	C	0	0.0769231	0.015625
NIAS_Os_aa05000806	5	8891712	8909663	[A/T]	A	0	0.0961538	0.359375
NIAS_Os_aa05000830	5	17641303	17692502	[C/A]	C	0	0.0192308	0.140625
NIAS_Os_ab05000216	5	18431859	18483058	[A/T]	A	0	0.0576923	0.015625
NIAS_Os_aa05000835	5	20189252	20240451	[C/T]	C	0	0.0576923	0.359375
NIAS_Os_aa05000857	5	25741622	25777397	[A/G]	A	0	0.0769231	0.109375
NIAS_Os_aa06000306	6	8240496	8240496	[C/T]	C	0	0.0192308	0.0625
NIAS_Os_ab06001039	6	12774145	12774145	[C/T]	C	0	0.0576923	0.0625
NIAS_Os_ab06001063	6	14447015	14447015	[C/T]	C	0	0.0769231	0.15625
NIAS_Os_aa06000356	6	17133962	17133962	[G/A]	G	0	0.0384615	0.28125
NIAS_Os_aa06000357	6	19302296	19302296	[G/A]	G	0	0.0192308	0.09375
NIAS_Os_aa06001097	6	27752904	27752904	[C/T]	C	0	0.288462	0.421875
NIAS_Os_aa06001149	6	29089100	29089100	[T/C]	T	0	0.134615	0.328125
NIAS_Os_aa06001157	6	30180267	30180267	[G/A]	G	0	0.0192308	0.328125
NIAS_Os_aa07001859	7	16882215	16882215	[A/G]	A	0	0.25	0.5
NIAS_Os_aa07007516	7	29362900	29362900	[G/A]	G	0	0.115385	0.40625
NIAS_Os_aa07007519	7	29629169	29629169	[C/G]	C	0	0.115385	0.40625
NIAS_Os_aa07007522	7	29724834	29724834	[C/T]	C	0	0.115385	0.359375
NIAS_Os_aa08005415	8	15717790	15717790	[T/C]	T	0	0.192308	0.21875
NIAS_Os_ab08000668	8	19300752	19300752	[G/T]	G	0	0.0769231	0.140625
NIAS_Os_aa08006251	8	22995936	22995936	[A/C]	A	0	0.0769231	0.046875
NIAS_Os_aa09000035	9	9489270	9541558	[C/A]	C	0	0.115385	0.28125
NIAS_Os_aa09000042	9	9761203	9813491	[G/T]	G	0	0.0192308	0.046875
NIAS_Os_aa09000100	9	21496772	21549131	[A/T]	A	0	0.134615	0.03125
NIAS_Os_aa10001380	10	7372668	7498238	[A/T]	A	0	0.0384615	0.109375
NIAS_Os_aa10003248	10	19510118	19550075	[T/A]	T	0	0.0384615	0.046875
NIAS_Os_aa11002719	11	8648322	8647266	[A/T]	A	0	0.0384615	0.0625
NIAS_Os_aa11003305	11	17385765	17705030	[G/A]	G	0	0.0961538	0.1875
NIAS_Os_aa12004754	12	22261760	22206374	[A/G]	A	0	0.0384615	0.109375
